# Supplementary material for: Identification of Pathogenicity-Associated Loci in Klebsiella pneumoniae from Hospitalized Patients
Source: mSystems. 2018 Jun 26;3(3):e00015-18. doi: 10.1128/mSystems.00015-18 (PMC6020474; doi:10.1128/mSystems.00015-18)
Supplement: DATA SET S1 [file sys003182238sd1.xlsx]

## Sheet: AlnPerSample
Kp Isolate ID	Sequencing ID	Source	RawReads	RawAlignment	MappingRatio	DeduppedAlignment
1711	S_45703	Stool	9468448	8939825	94.417	7353935
1820	S_45704	Stool	8214982	7664883	93.3037	6479836
1946	B_45705	Blood	8897647	7895803	88.7403	6575618
1606	S_45706	Stool	9289831	8087874	87.0616	5704805
1509	S_45707	Stool	8026765	7537188	93.9007	6409620
1775	B_45708	Blood	8826711	8335972	94.4403	6957720
1368	S_45709	Stool	7028486	6605087	93.976	5714784
1165	S_45710	Stool	9114084	8087953	88.7413	5750299
1318	B_45711	Blood	6318081	5847038	92.5445	5115797
783	S_45712	Stool	9230499	8233480	89.1986	6861919
1432	S_45713	Stool	9886288	9236843	93.4309	7583138
723	B_45714	Blood	12078640	7931408	65.6647	5857358
744	S_45715	Stool	6957767	6274024	90.173	5412266
698	S_45716	Stool	7697670	6779168	88.0678	5766215
701	B_45717	Blood	8077407	7615668	94.2836	6431518
2106	S_45718	Stool	8353463	7761927	92.9187	6572819
2103	S_45719	Stool	7061495	6473661	91.6755	5608186
2145	B_45720	Blood	9315864	8392280	90.0859	7001760
1232	S_45721	Stool	9820821	8769413	89.2941	6044456
1082	S_45722	Stool	9561848	8585173	89.7857	7096503
1319	B_45723	Blood	8334307	7466941	89.5928	6333331
1282	S_45724	Stool	7426550	6699545	90.2107	5733972
499	S_45725	Stool	6382563	4259207	66.7319	3562771
590	B_45726	Blood	8486905	7099731	83.6551	5987364
2168	S_45727	Stool	7913000	7004476	88.5186	5162107
2089	S_45728	Stool	7638285	6964015	91.1725	5980822
2009	B_45729	Blood	6731351	5879313	87.3422	5150915
1000	S_45730	Stool	10333805	9400445	90.9679	7692162
780	S_45731	Stool	7911974	7364138	93.0759	6262558
860	B_45732	Blood	8012430	7106140	88.6889	6067355
1026	S_45733	Stool	8423996	7829745	92.9457	6595412
697	S_45734	Stool	12378730	10710936	86.5269	8553427
725	B_45735	Blood	9713420	8689158	89.4552	7135762
1866	S_45736	Stool	10653588	9790959	91.9029	7956931
1912	S_45737	Stool	15527184	14708442	94.727	10961189
2026	B_45738	Blood	12525518	11674427	93.2051	9194453
965	S_45739	Stool	9833607	8282762	84.2291	5767532
469	S_45740	Stool	9354662	8677018	92.7561	7191779
630	B_45741	Blood	9116944	8259824	90.5986	6917235
1824	S_45742	Stool	11564081	10058761	86.9828	6654198
1921	S_45743	Stool	12348059	11255586	91.1527	7131677
1961	B_45744	Blood	11662486	10724572	91.9579	8583968
1854	S_45745	Stool	9538185	8765343	91.8974	6005661
1799	S_45746	Stool	11147178	10255517	92.001	8267527
1958	B_45747	Blood	8634489	7444692	86.2204	6272496
2116	S_45748	Stool	9003916	8328226	92.4956	6977710
2086	S_45749	Stool	6951020	6330017	91.066	4762022
2008	B_45750	Blood	7244761	6513473	89.906	5619195
2083	S_45751	Stool	10162284	9417781	92.6739	6376153
1997	S_45752	Stool	9302939	7605697	81.7559	6384992
2156	B_45753	Blood	7742132	7064438	91.2467	6058680
1089	S_45754	Stool	7444841	6782131	91.0984	5003198
1434	S_45755	Stool	8039489	7438825	92.5286	6338843
953	B_45756	Blood	7865538	7213038	91.7043	6176450
1207	S_45757	Stool	6709081	6162683	91.8558	5380261
989	S_45758	Stool	9250160	8795498	95.0848	7312478
731	B_45759	Blood	10720200	9924512	92.5777	8046672
1439	S_45760	Stool	12167515	10038175	82.4998	6705138
848	S_45761	Stool	9504346	8889096	93.5266	7374063
709	B_45762	Blood	9699150	8470317	87.3305	7082219
1038	S_45763	Stool	8614308	7970351	92.5246	6715938
1440	S_45764	Stool	8192162	7261228	88.6363	5304237
730	B_45765	Blood	8311417	7258733	87.3345	5314549
1238	S_45766	Stool	8493556	8039788	94.6575	6776650
1237	S_45767	Stool	9314389	8556854	91.867	7135985
1386	B_45768	Blood	11366864	10632403	93.5386	8501535
2062	S_45769	Stool	7203999	6329697	87.8637	5426971
2111	S_45770	Stool	6940438	6684704	96.3153	5758127
2146	B_45771	Blood	6578918	5916982	89.9385	4538308
1814	S_45772	Stool	7565700	6757758	89.321	5807549
1909	S_45773	Stool	7898390	7211988	91.3096	6168495
2005	R_45774	Respiratory	10022618	9075582	90.551	7489978
1647	S_45775	Stool	11892308	11172237	93.9451	8900876
1497	S_45776	Stool	10876264	9519784	87.5281	7775944
1492	R_45777	Respiratory	9276561	8250657	88.9409	6881425
2125	S_45778	Stool	9432660	8708446	92.3223	7247564
1926	S_45779	Stool	8648506	7866597	90.959	6665529
2007	R_45780	Respiratory	9417815	8683877	92.2069	7233178
891	S_45781	Stool	6888902	4337811	62.9681	3609402
457	S_45782	Stool	7942791	7305172	91.9724	6244709
625	R_45783	Respiratory	10485747	9129757	87.0683	6178637
1295	S_45784	Stool	10949655	9844050	89.9028	8013739
1375	S_45785	Stool	11916865	10930636	91.7241	8749556
1317	R_45786	Respiratory	9858444	9146086	92.7741	7549166
1062	S_45787	Stool	8776386	8149372	92.8557	6844573
1108	S_45788	Stool	9942622	9014579	90.666	7437317
733	R_45789	Respiratory	11441306	10342648	90.3974	8279396
1827	S_45790	Stool	10078787	9391960	93.1854	7718818
1890	S_45791	Stool	11794451	11002791	93.2879	8792778
1950	R_45792	Respiratory	9688289	8859520	91.4457	7336019
1693	S_45793	Stool	10706572	9539971	89.1039	7797937
1626	S_45794	Stool	10475495	9496803	90.6573	7762786
1637	R_45795	Respiratory	7988432	7410706	92.768	6325392
1732	S_45796	Stool	7595527	7098601	93.4576	6095923
1885	S_45797	Stool	7904396	7291015	92.24	6237680
1641	R_45798	Respiratory	9165629	8632673	94.1853	7225030
466	S_45799	Stool	11098112	9989334	90.0093	8139382
511	S_45800	Stool	10995503	10523853	95.7105	8470744
609	R_45801	Respiratory	9754236	8994808	92.2144	7489096
1411	S_45802	Stool	9583972	8750620	91.3047	7303802
706	S_45803	Stool	8566646	7765039	90.6427	6557319
671	R_45804	Respiratory	6980172	6091123	87.2632	5331808
832	S_45805	Stool	7701342	6991405	90.7816	5988026
1014	S_45806	Stool	12963872	11631583	89.7231	9211528
728	R_45807	Respiratory	9846351	8435009	85.6663	7050510
1009	S_45808	Stool	12420897	11478150	92.41	9112689
1035	S_45809	Stool	9038808	8046603	89.0228	6805513
735	R_45810	Respiratory	8713242	8006383	91.8875	6778394
1669	S_45811	Stool	7109915	6455356	90.7937	5577015
807	S_45812	Stool	7114015	6460925	90.8197	5594098
710	R_45813	Respiratory	7399837	6841442	92.454	5879519
1267	S_45814	Stool	7971949	7288315	91.4245	5324069
1261	S_45815	Stool	10609302	9550111	90.0164	7853988
1349	R_45816	Respiratory	11153316	10474966	93.918	8417773
1559	S_45817	Stool	10264235	9135528	89.0035	7542299
1601	S_45818	Stool	10714906	9795412	91.4186	8016780
1469	R_45819	Respiratory	9336291	8551719	91.5965	7127147
KPPR1	L_45820	Lab Strain	9118862	9022393	98.9421	7409588

## Sheet: AlnOnChromosomes
"chromosome"	Assembly	length	Kp1711	Kp1820	Kp1946	Kp1606	Kp1509	Kp1775	Kp1368	Kp1165	Kp1318	Kp783	Kp1432	Kp723	Kp744	Kp698	Kp701	Kp2106	Kp2103	Kp2145	Kp1232	Kp1082	Kp1319	Kp1282	Kp499	Kp590	Kp2168	Kp2089	Kp2009	Kp1000	Kp780	Kp860	Kp1026	Kp697	Kp725	Kp1866	Kp1912	Kp2026	Kp965	Kp469	Kp630	Kp1824	Kp1921	Kp1961	Kp1854	Kp1799	Kp1958	Kp2116	Kp2086
KPN342	NC_011283	5641239	398359	363326	344997	3921880	346986	395220	316970	3979947	264927	359710	418163	1608407	276766	321072	347878	375692	298907	375768	4153826	383806	343713	308211	1060003	347277	3637292	326224	283456	404474	327645	318967	393588	492362	367171	430174	597829	513027	4058268	388455	371293	4601367	4918412	494181	4226361	456234	336293	395661	3404955
KPPR1	CP009208	5374834	1692598	1522668	1521880	399659	1491284	1572558	1323423	398138	1114352	1548068	1751451	994064	1333485	1358996	1421281	1549612	1289524	1645660	433977	1696117	1454472	1311160	602397	1300863	344280	1373811	1182948	1688795	1455862	1382890	1518471	1949766	1595570	1871734	2524385	2113469	408181	1623345	1665081	471736	543647	2003606	439172	1821568	1422700	1615428	321445
MGH78578	CP000647	5315120	1851313	1540012	1501705	435890	1530946	1709533	1350250	408946	1234334	1618125	1811995	1024033	1249448	1281301	1561265	1504379	1313091	1628481	472844	1582683	1488284	1356820	612113	1451648	357616	1412860	1207982	1837128	1487873	1412617	1608711	2044700	1645034	1876347	2739834	2168407	436355	1705188	1598520	496876	546957	2067527	475036	1977080	1454914	1647784	335773
NJST258	CP006923	5263229	1731593	1487540	1431434	403470	1492538	1678528	1322725	396535	1270076	1570882	1772950	993156	1200654	1271827	1653881	1464673	1300010	1596640	449163	1597837	1481637	1326532	601962	1350962	343409	1396769	1157671	1757661	1448819	1387309	1514681	1944077	1624051	1754930	2559955	2048408	396836	1655362	1506679	463597	513877	1984832	427852	2001559	1406003	1595567	307170
NTUH-K2044	NC_012731	5248520	1676031	1491920	1527557	400992	1480299	1594199	1319612	412441	1132947	1564354	1747133	1024949	1253170	1299636	1437926	1580265	1263560	1612045	430550	1647305	1439099	1302961	639543	1308427	369813	1355706	1196282	1700674	1437846	1366851	1509072	1932113	1578264	1846136	2533453	2082340	416450	1621374	1593569	474334	572541	1981378	430067	1821356	1404442	1624150	336677
pK2044	NC_006625	224152	300	21896	63170	31656	4664	2866	1858	37877	2931	38418	861	42570	10584	21136	358	20320	10453	27550	25943	13602	8952	13019	337	70308	19479	7530	10830	12698	6523	36646	1370	48315	38482	12176	893	18713	8834	18913	14671	12635	1464	5073	2580	12842	49931	28578	7630
pKP187	NC_011282	187922	486	12158	29206	27356	1941	1538	3269	18481	1359	11724	5046	42591	2054	9455	4827	1091	1062	13352	20631	7147	1293	3427	1156	30879	13700	1117	1610	2577	3901	22392	2565	23360	27605	1959	1505	2925	20829	9188	3576	9462	3759	1720	2802	4177	31088	9897	3677
pKP91	NC_011281	91096	55	1461	11159	3400	3031	89	7444	7763	4985	9898	5766	6499	7781	11831	64	7080	3274	7171	1814	7178	6676	5086	2141	5883	5474	3805	4750	8396	4220	11651	8218	13166	15872	6702	75	10861	7414	4909	3614	5238	2528	2545	519	6820	7052	3704	1935
pKPN3	CP000648	175879	1083	19159	51451	29316	16305	1140	13692	34602	24117	36989	18977	50705	27694	61761	448	29120	51654	34784	23216	48920	33960	34587	16736	36860	23912	24454	42430	108588	27257	33193	14507	24520	71792	67577	374	94638	6598	54934	55912	38852	6294	20444	405	68694	52401	23037	14419
pKPN4	CP000649	107576	1673	1537	16617	8555	10789	1294	14575	5302	14763	14885	19290	2465	8130	24367	1337	8473	14886	7596	1353	27672	13551	14096	6786	10704	1483	12810	14045	34788	11151	22036	6096	24912	39817	16139	2151	20135	2088	24097	18196	15977	3894	4460	252	17224	21339	5670	5782
pKPN5	CP000650	88582	99	306	15034	12144	14777	119	9080	9381	6014	21756	5254	13533	10488	9719	123	4735	6809	5633	8378	6459	8167	12383	1290	25932	14820	37045	5073	26003	4525	9944	2965	10131	23609	13716	167	29719	119	6927	16630	7234	2674	3142	83	19024	5872	3768	1569
pKPN6	CP000651	4259	8	6	8	6	5	3	3	906	554	1205	517	1147	8	1177	452	11	1381	862	7	920	1190	1643	0	1393	107	1042	255	482	1024	1344	2	2	1411	13	15	1872	7	548	10	1900	6	2	4	2	1493	4	10
pKPN7	CP000652	3478	7	8	10	4	5	10	10	689	256	733	457	534	2	1009	444	12	645	786	14	971	1005	603	5	1095	184	618	255	754	871	972	8	4	1071	9	18	1060	7	701	2	883	3	7	10	8	1134	6	7
pNJST258N1	CP006927	142788	165	15577	42217	21915	12630	251	13166	29047	22985	29746	16143	39214	21234	47006	288	17883	45426	30468	17105	40132	27930	25343	15593	27413	18153	20505	32996	88587	20101	23879	9347	16448	57266	57785	349	79085	4736	47603	50528	30274	4366	14614	389	59015	40579	18515	16068
pNJST258N2	CP006926	73636	70	1552	5329	4687	1692	180	6240	4219	2588	27452	2799	8104	9474	29749	68	823	1935	8597	3030	18427	15150	11811	776	6530	5727	4298	5833	5954	10639	13940	1230	12665	20010	1082	84	5124	386	18855	10980	17393	1704	251	69	1411	17964	3922	4657
pNJST258N3	CP006925	36109	69	695	13828	3860	1718	180	12440	4092	18346	6707	5055	4764	1046	14577	113	1487	3942	4984	2587	15618	6211	5085	1920	8871	6457	793	3753	12935	12505	15534	4572	16868	26438	432	75	2335	415	9742	3648	4684	9538	169	48	488	17304	2006	172
pNJST258N4	CP006928	14249	4	5	1	6	2	2	1	4	0	178	4	2	119	1	1	7139	33	3	3	2	7	9	1	43	2	6	25	3	3	2798	1	2	3	2	2	5	2	3	2073	38	2	4	2	8	34	2	4
pNJST258N5	CP006924	10925	22	10	15	9	8	10	26	1929	263	1089	1277	621	129	1595	764	24	1594	1380	15	1707	2034	1196	12	2276	199	1429	721	1665	1793	4392	8	16	2296	18	25	2330	7	1635	2253	1718	11	13	10	17	1953	11	72
Sum	\	28003593	7353935	6479836	6575618	5704805	6409620	6957720	5714784	5750299	5115797	6861919	7583138	5857358	5412266	5766215	6431518	6572819	5608186	7001760	6044456	7096503	6333331	5733972	3562771	5987364	5162107	5980822	5150915	7692162	6262558	6067355	6595412	8553427	7135762	7956931	10961189	9194453	5767532	7191779	6917235	6654198	7131677	8583968	6005661	8267527	6272496	6977710	4762022
[truncated: 71 more columns]

## Sheet: RawCount
Index	Feature	GeneSymbol	NJST258	KPN342	KPPR1	MGH78578	NTUHK2044	GeneLength	Kp1711_RawCount	Kp1820_RawCount	Kp1946_RawCount	Kp1606_RawCount	Kp1509_RawCount	Kp1775_RawCount	Kp1368_RawCount	Kp1165_RawCount	Kp1318_RawCount	Kp783_RawCount	Kp1432_RawCount	Kp723_RawCount	Kp744_RawCount	Kp698_RawCount	Kp701_RawCount	Kp2106_RawCount	Kp2103_RawCount	Kp2145_RawCount	Kp1232_RawCount	Kp1082_RawCount	Kp1319_RawCount	Kp1282_RawCount	Kp499_RawCount	Kp590_RawCount	Kp2168_RawCount	Kp2089_RawCount	Kp2009_RawCount	Kp1000_RawCount	Kp780_RawCount	Kp860_RawCount	Kp1026_RawCount	Kp697_RawCount	Kp725_RawCount	Kp1866_RawCount	Kp1912_RawCount	Kp2026_RawCount	Kp965_RawCount	Kp469_RawCount	Kp630_RawCount	Kp1824_RawCount	Kp1921_RawCount
1	partial	-	-	KPK_RS12625	VK055_0758,VK055_0759	KPN_01736	KP1_RS12965	-;792;453,117;726;792	-;285;202,25;358;378	-;250;218,26;290;324	-;2;2,0;2;0	-;314;154,24;247;241	-;245;178,19;304;298	-;232;224,88;286;316	-;256;167,21;242;298	-;326;157,25;240;308	-;158;208,119;171;225	-;309;185,24;339;337	-;1;0,1;0;0	-;0;0,0;0;1	-;220;192,21;282;280	-;0;0,0;0;1	-;220;268,138;276;275	-;254;182,18;310;342	-;218;138,17;231;272	-;252;188,28;301;345	-;379;183,23;271;328	-;1;1,0;0;0	-;0;0,0;0;2	-;217;154,15;259;283	-;2;0,0;3;1	-;1;0,0;1;1	-;248;155,26;218;243	-;253;186,25;306;305	-;169;134,66;203;203	-;255;254,95;312;329	-;255;192,16;301;300	-;251;203,28;319;313	-;292;214,23;320;335	-;325;282,54;418;440	-;2;0,0;2;2	-;1;0,0;0;0	-;379;269,44;597;522	-;364;258,34;420;421	-;327;161,13;250;288	-;2;1,1;0;1	-;0;0,0;0;1	-;178;1,0;117;115	-;393;229,19;336;365
2	partial	-	-	KPK_RS13640,KPK_RS13645	-	-	KP1_RS10185	-;378,1077;-;-;1971	-;0,0;-;-;1	-;0,0;-;-;0	-;13,0;-;-;895	-;0,1;-;-;3	-;0,0;-;-;0	-;0,0;-;-;0	-;0,0;-;-;0	-;0,0;-;-;1	-;0,0;-;-;0	-;0,49;-;-;34	-;0,0;-;-;0	-;0,351;-;-;144	-;0,0;-;-;1	-;0,0;-;-;0	-;0,0;-;-;3	-;0,0;-;-;2	-;0,1;-;-;0	-;0,0;-;-;1	-;0,1;-;-;0	-;1,0;-;-;1	-;57,55;-;-;580	-;0,0;-;-;0	-;0,0;-;-;0	-;0,0;-;-;2	-;0,0;-;-;0	-;1,0;-;-;0	-;1,21;-;-;1131	-;0,0;-;-;0	-;0,0;-;-;0	-;0,0;-;-;0	-;0,1;-;-;2	-;0,0;-;-;1	-;0,0;-;-;1	-;128,244;-;-;1776	-;0,3;-;-;288	-;1,356;-;-;159	-;190,320;-;-;893	-;2,2;-;-;7	-;0,0;-;-;1	-;0,0;-;-;1	-;0,0;-;-;1
3	partial	-	-	KPK_RS14675	VK055_1116,VK055_1117	-	KP1_RS11170	-;1218;225,1023;-;1218	-;0;0,3;-;2	-;0;0,1;-;1	-;539;129,684;-;37	-;2;0,0;-;0	-;2;0,1;-;2	-;1;0,0;-;0	-;0;0,1;-;0	-;880;85,363;-;55	-;1;0,1;-;1	-;0;0,0;-;0	-;2;0,1;-;0	-;135;75,36;-;1324	-;148;141,166;-;697	-;425;146,703;-;24	-;3;1,3;-;1	-;539;128,741;-;32	-;0;0,2;-;0	-;0;0,0;-;0	-;0;0,0;-;0	-;477;182,855;-;37	-;2;0,0;-;0	-;2;0,4;-;0	-;51;24,19;-;978	-;2;0,1;-;1	-;865;74,347;-;41	-;2;0,0;-;0	-;0;0,1;-;1	-;1;0,2;-;0	-;0;1,0;-;0	-;1;0,3;-;0	-;2;0,1;-;1	-;1;0,2;-;1	-;1;0,2;-;0	-;74;21,36;-;1387	-;0;0,0;-;1	-;2;0,3;-;0	-;997;85,385;-;59	-;7;0,1;-;1	-;61;24,20;-;1181	-;1;0,1;-;1	-;0;1,1;-;1
4	partial	-	-	KPK_RS27525	-	KPN_pKPN3p05886,KPN_pKPN3p05887	-	-;705;-;717,633;-	-;0;-;2,1;-	-;0;-;0,0;-	-;0;-;366,283;-	-;0;-;181,136;-	-;0;-;162,124;-	-;0;-;1,0;-	-;0;-;117,93;-	-;0;-;58,46;-	-;0;-;86,56;-	-;0;-;491,396;-	-;93;-;2,0;-	-;0;-;221,163;-	-;0;-;127,92;-	-;0;-;41,32;-	-;0;-;2,1;-	-;1;-;5,26;-	-;0;-;2,1;-	-;0;-;71,58;-	-;0;-;157,124;-	-;0;-;90,66;-	-;0;-;1,0;-	-;0;-;156,121;-	-;0;-;2,0;-	-;0;-;211,155;-	-;1;-;277,220;-	-;0;-;216,166;-	-;0;-;3,1;-	-;0;-;363,278;-	-;0;-;1,0;-	-;0;-;59,40;-	-;0;-;9,0;-	-;103;-;253,190;-	-;0;-;217,168;-	-;0;-;112,79;-	-;0;-;6,2;-	-;0;-;630,589;-	-;0;-;1,0;-	-;0;-;76,47;-	-;0;-;400,307;-	-;2;-;4,1;-	-;0;-;35,58;-
5	partial	-	-	-	-	KPN_02954,KPN_02955	KP1_RS02935	-;-;-;546,477;1017	-;-;-;0,0;0	-;-;-;0,0;0	-;-;-;227,168;184	-;-;-;0,0;0	-;-;-;0,0;0	-;-;-;0,0;0	-;-;-;0,0;0	-;-;-;0,0;0	-;-;-;0,0;0	-;-;-;0,0;0	-;-;-;0,0;0	-;-;-;0,0;0	-;-;-;0,0;0	-;-;-;0,0;0	-;-;-;1,0;1	-;-;-;0,0;0	-;-;-;0,0;0	-;-;-;0,0;0	-;-;-;0,0;0	-;-;-;0,1;0	-;-;-;1,0;0	-;-;-;0,0;0	-;-;-;1,0;0	-;-;-;0,0;0	-;-;-;0,0;0	-;-;-;0,0;0	-;-;-;0,0;0	-;-;-;0,0;0	-;-;-;0,1;0	-;-;-;0,0;0	-;-;-;0,0;0	-;-;-;0,0;0	-;-;-;0,0;0	-;-;-;0,0;0	-;-;-;0,0;0	-;-;-;0,0;0	-;-;-;0,0;0	-;-;-;0,0;0	-;-;-;0,0;0	-;-;-;0,0;0	-;-;-;0,0;0
6	partial	-	-	-	-	KPN_04711	KP1_RS03135,KP1_RS03140	-;-;-;1872;210,213	-;-;-;0;0,0	-;-;-;0;0,0	-;-;-;1;0,0	-;-;-;0;0,0	-;-;-;0;0,0	-;-;-;0;0,0	-;-;-;0;0,0	-;-;-;0;0,0	-;-;-;0;0,0	-;-;-;0;0,0	-;-;-;1;0,0	-;-;-;0;0,0	-;-;-;0;0,0	-;-;-;0;0,0	-;-;-;0;0,0	-;-;-;0;0,0	-;-;-;0;0,0	-;-;-;0;0,0	-;-;-;0;0,0	-;-;-;0;1,0	-;-;-;0;0,0	-;-;-;0;0,0	-;-;-;0;1,0	-;-;-;0;0,0	-;-;-;0;0,0	-;-;-;0;0,0	-;-;-;0;0,0	-;-;-;0;0,0	-;-;-;0;0,0	-;-;-;1;0,0	-;-;-;0;0,0	-;-;-;0;0,0	-;-;-;0;0,0	-;-;-;0;0,0	-;-;-;0;0,0	-;-;-;0;0,0	-;-;-;0;0,0	-;-;-;0;0,0	-;-;-;0;0,0	-;-;-;0;0,0	-;-;-;0;0,0
7	partial	-	KPNJ1_00017	-	VK055_3375,VK055_3376	KPN_04089	KP1_RS25455	825;-;270,555;825;825	335;-;105,204;389;352	288;-;88,197;307;340	287;-;100,157;337;307	0;-;1,2;3;0	394;-;94,168;300;337	327;-;112,203;344;383	304;-;86,131;252;276	4;-;1,0;1;2	299;-;75,146;252;258	353;-;112,198;398;351	353;-;105,248;418;412	3;-;1,1;1;0	264;-;77,137;243;312	260;-;85,155;281;301	330;-;89,186;340;339	303;-;95,198;355;335	252;-;82,158;275;257	342;-;91,184;343;351	2;-;0,0;1;1	299;-;95,180;299;362	309;-;103,208;337;334	274;-;80,150;275;305	1;-;0,1;1;1	267;-;77,163;283;289	280;-;96,158;309;315	284;-;89,181;332;300	289;-;92,166;296;267	337;-;95,226;396;370	319;-;92,194;355;328	274;-;80,181;309;302	404;-;98,165;351;303	511;-;128,217;407;465	331;-;87,183;331;325	380;-;118,219;391;399	533;-;172,333;601;611	444;-;148,277;485;445	0;-;0,0;0;1	326;-;105,183;388;338	331;-;98,205;357;360	0;-;0,0;1;1	3;-;0,2;0;2
8	partial	phnV	KPNJ1_00050,KPNJ1_00051	-	VK055_3407	KPN_04058	KP1_RS25295	378,408;-;798;798;798	183,114;-;384;249;239	107,150;-;262;297;234	135,34;-;219;226;173	0,0;-;0;1;4	94,158;-;260;293;314	110,152;-;287;282;250	81,124;-;200;234;253	0,1;-;1;3;0	102,83;-;174;199;202	1,0;-;1;0;0	121,141;-;312;340;250	162,160;-;216;308;287	121,94;-;184;214;218	85,114;-;259;260;220	107,91;-;178;232;208	109,113;-;365;251;236	103,120;-;199;273;176	122,145;-;262;331;273	0,2;-;1;1;1	88,153;-;319;332;251	87,120;-;251;330;235	100,63;-;195;207;207	97,60;-;131;172;172	90,125;-;266;231;221	0,1;-;1;1;0	99,142;-;246;257;225	55,101;-;259;208;288	112,132;-;301;286;283	140,74;-;218;242;221	106,70;-;201;217;197	105,129;-;308;275;256	136,162;-;397;354;367	144,83;-;244;233;238	133,130;-;399;272;283	216,205;-;537;378;505	143,196;-;354;414;434	1,3;-;0;0;1	113,126;-;273;319;241	86,159;-;294;348;257	0,0;-;1;4;0	1,1;-;0;2;0
9	partial	-	KPNJ1_00075	-	VK055_3428	-	KP1_RS25180,KP1_RS25185	222;-;123;-;117,123	126;-;96;-;52,52	94;-;56;-;40,53	113;-;73;-;37,40	41;-;23;-;31,25	110;-;81;-;62,79	100;-;85;-;40,44	81;-;63;-;43,58	71;-;67;-;24,37	80;-;50;-;39,41	3;-;0;-;0,0	121;-;85;-;51,80	108;-;82;-;39,51	76;-;61;-;35,33	98;-;61;-;40,40	98;-;66;-;52,53	99;-;88;-;54,72	80;-;50;-;54,55	108;-;64;-;49,78	51;-;40;-;29,25	103;-;74;-;45,48	100;-;56;-;57,72	71;-;60;-;35,54	51;-;48;-;16,27	93;-;60;-;46,42	74;-;47;-;28,32	94;-;67;-;49,51	79;-;65;-;43,58	124;-;63;-;56,56	122;-;77;-;58,85	82;-;62;-;45,68	117;-;79;-;42,47	148;-;119;-;74,73	107;-;72;-;43,72	126;-;82;-;53,57	182;-;145;-;65,79	145;-;100;-;71,97	77;-;66;-;48,46	96;-;81;-;46,47	92;-;53;-;41,68	87;-;72;-;44,48	108;-;97;-;55,55
10	partial	gmk	KPNJ1_00118	KPK_RS00490,KPK_RS00495	VK055_3472	KPN_03996	KP1_RS24940	807;624,228;624;624;624	261;175,43;209;239;213	210;142,44;179;184;176	226;149,39;154;182;194	214;255,102;169;166;179	242;165,44;224;227;201	245;183,42;207;214;210	179;114,35;180;167;159	197;245,196;164;155;165	188;101,18;167;154;155	244;146,34;231;200;231	285;204,51;225;263;222	299;304,56;242;276;243	174;96,34;157;155;149	174;123,33;174;171;164	222;152,38;189;172;171	223;148,36;223;207;213	184;105,27;170;147;134	234;153,40;200;218;200	190;220,94;191;166;139	223;144,47;193;188;210	240;157,29;204;209;192	185;131,40;157;160;175	159;150,35;140;137;132	203;129,30;152;180;185	182;198,121;175;138;134	184;140,37;176;177;152	197;131,27;175;162;165	254;171,48;220;217;214	237;166,34;199;209;210	215;135,32;171;156;187	232;174,33;194;192;209	303;196,48;251;258;264	241;126,37;200;203;203	252;210,40;222;260;241	443;287,79;360;355;377	325;199,55;280;272;296	221;240,175;167;197;179	240;158,33;211;198;182	256;141,36;178;210;213	279;298,166;219;224;202	274;322,169;224;244;246
11	partial	-	KPNJ1_00129,KPNJ1_00130	KPK_RS00530	VK055_3483	KPN_03986	KP1_RS24885	261,672;918;918;918;918	99,299;0;395;489;366	104,247;1;334;286;412	93,255;1;430;281;338	0,7;1081;13;9;5	129,227;1;413;381;439	114,305;0;387;329;421	97,167;2;350;271;343	1,9;969;10;11;7	99,244;1;317;233;310	110,272;0;470;319;383	137,261;0;470;405;463	0,0;1;0;1;2	72,151;0;266;469;210	71,190;0;256;437;278	120,300;1;390;257;400	95,212;3;306;498;342	85,216;0;322;202;314	118,276;2;396;300;479	3,13;1030;5;11;9	100,213;0;289;512;307	132,234;1;363;312;416	99,190;0;296;235;358	1,0;2;0;0;1	79,233;3;335;322;275	1,6;977;10;10;7	115,283;0;340;234;353	94,219;0;326;302;339	122,258;1;465;375;464	124,291;1;391;277;490	105,234;3;356;274;389	99,269;0;394;417;330	149,345;2;459;396;571	111,269;1;384;266;440	140,295;1;452;381;418	175,415;2;634;633;676	155,290;3;525;455;508	2,1;1088;2;2;1	124,281;9;385;341;431	130,322;0;412;268;431	1,11;1157;6;10;15	0,16;1261;17;6;16
12	partial	yibP	KPNJ1_00160	KPK_RS00680	VK055_3513	KPN_03957,KPN_03958	KP1_RS24735	1272;1272;1257;273,858;1272	491;266;439;103,308;403	407;146;401;95,334;409	394;132;383;113,309;412	144;1059;156;28,107;125	392;142;420;104,312;422	416;144;479;113,332;424	357;124;357;81,263;358	159;966;134;29,100;161	297;139;268;73,222;297	428;173;465;110,329;460	460;156;492;138,338;461	285;912;268;80,191;305	337;126;327;59,213;328	338;100;349;82,271;389	405;190;350;103,273;377	434;182;444;113,321;445	328;131;355;81,233;324	404;144;462;99,306;435	153;1023;146;38,92;142	429;153;390;91,330;479	386;155;486;100,282;411	347;115;399;96,249;361	160;542;146;34,110;166	354;128;326;91,221;390	134;861;126;29,94;113	336;145;383;84,278;382	341;93;339;86,257;375	458;158;430;107,324;427	387;145;431;97,305;403	338;117;391;84,249;331	337;359;297;118,226;376	547;248;554;125,325;495	416;136;457;116,335;419	531;156;460;106,406;544	720;246;680;199,574;780	617;201;678;149,386;513	159;1021;137;28,103;140	423;163;442;104,319;388	391;150;430;107,297;453	174;1143;178;36,108;160	211;1201;168;29,131;190
13	partial	-	KPNJ1_00307,KPNJ1_00308	-	-	-	KP1_RS24025	237,153;-;-;-;237	122,90;-;-;-;124	70,43;-;-;-;73	94,66;-;-;-;99	48,33;-;-;-;49	100,57;-;-;-;88	114,86;-;-;-;120	84,72;-;-;-;88	68,54;-;-;-;54	81,56;-;-;-;79	82,47;-;-;-;90	134,109;-;-;-;135	107,61;-;-;-;117	81,64;-;-;-;92	102,75;-;-;-;97	99,77;-;-;-;106	106,79;-;-;-;107	64,32;-;-;-;72	92,58;-;-;-;83	51,36;-;-;-;38	107,78;-;-;-;115	115,78;-;-;-;110	91,59;-;-;-;84	62,40;-;-;-;60	103,66;-;-;-;104	62,44;-;-;-;56	75,45;-;-;-;76	92,71;-;-;-;100	121,85;-;-;-;106	112,89;-;-;-;111	93,69;-;-;-;102	126,90;-;-;-;119	150,113;-;-;-;151	124,104;-;-;-;113	128,102;-;-;-;136	198,146;-;-;-;193	159,117;-;-;-;157	48,34;-;-;-;45	95,70;-;-;-;87	106,75;-;-;-;125	81,64;-;-;-;71	98,82;-;-;-;96
14	partial	codA	KPNJ1_00386	KPK_RS01795	VK055_3720,VK055_3722	KPN_03751	KP1_RS23665	1383;1323;333,915;1323;1323	554;38;115,369;498;542	442;38;96,337;549;416	446;45;101,337;471;374	72;1311;15,23;51;58	578;29;106,333;438;459	537;32;101,282;543;460	450;40;78,282;383;421	68;1227;8,34;80;62	30;1022;8,15;43;31	513;30;102,353;455;475	613;39;130,303;528;531	282;479;66,163;310;321	400;37;81,248;323;347	441;38;79,218;354;425	53;1222;7,11;41;39	513;36;86,270;435;472	400;31;82,278;345;385	430;49;91,348;533;420	83;1307;7,20;64;60	541;39;117,289;495;530	537;44;106,308;488;524	515;30;79,264;354;370	184;349;45,119;205;188	427;31;120,293;394;361	40;1141;8,19;56;38	429;29;93,278;403;391	441;24;71,219;364;398	550;45;110,305;510;534	494;51;98,277;512;416	442;41;95,261;474;395	551;41;97,274;473;480	683;38;165,380;539;513	495;38;113,292;516;422	612;51;122,334;566;567	892;88;190,526;749;802	659;65;158,380;725;596	48;1237;8,36;63;62	542;40;101,291;498;509	494;45;132,282;478;451	47;1504;5,15;54;42	64;1561;13,21;74;38
15	partial	yhfC	KPNJ1_00387	KPK_RS01800	VK055_3721,VK055_3723	KPN_03750	KP1_RS23660	1188;1188;615,591;1188;1188	385;163;209,220;531;435	426;126;207,195;317;365	422;116;165,185;304;364	143;879;83,79;176;150	449;116;203,195;385;421	360;133;191,207;415;396	402;90;164,173;248;284	130;854;62,86;152;155	109;727;44,61;126;101	437;121;233,226;337;411	449;174;265,262;396;453	324;443;109,228;371;343	228;143;148,144;288;328	260;114;170,139;362;330	159;855;71,63;171;148	330;129;197,168;372;475	358;106;154,171;253;255	514;120;187,216;348;371	172;872;89,86;175;176	293;151;193,201;483;405	379;129;221,198;336;367	232;123;160,149;388;334	180;288;68,156;219;188	271;122;197,177;325;354	114;798;53,61;131;115	414;119;158,184;291;332	254;124;142,162;383;296	373;161;215,236;414;401	384;137;203,187;337;383	378;103;214,183;292;315	321;135;175,211;409;415	412;202;239,270;540;491	402;127;233,219;353;377	344;205;228,227;465;466	597;260;331,359;682;725	576;184;330,298;471;551	155;885;64,87;147;135	371;148;252,215;384;420	490;139;215,221;359;379	171;945;92,77;193;171	170;1116;71,115;198;192
16	partial	dacB	KPNJ1_00559,KPNJ1_00560	KPK_RS02590	VK055_3885	KPN_03592	KP1_RS22855	1434,144;1434;1407;1434;1434	437,55;57;600;468;547	329,57;42;461;611;412	381,55;41;488;496;447	133,65;1308;92;78;108	419,57;48;513;489;451	690,62;55;390;397;459	343,46;65;442;427;393	58,33;1330;42;57;56	265,46;48;394;432;313	384,74;60;517;683;441	532,69;62;583;524;580	147,62;398;220;242;188	374,55;41;360;414;365	380,51;38;382;444;362	360,66;55;482;558;404	418,46;82;436;485;468	287,55;32;391;520;350	374,75;57;500;644;413	107,50;1331;89;74;87	453,56;58;484;589;457	469,73;55;518;435;464	326,57;42;469;454;407	104,38;241;133;109;109	401,51;66;391;394;417	93,38;1111;63;73;101	325,68;44;437;534;378	346,49;42;420;413;297	458,65;83;513;515;598	428,72;50;394;494;498	395,66;50;371;466;500	432,60;47;493;514;510	617,104;63;615;601;644	433,61;73;425;501;548	546,76;61;468;495;679	715,99;120;806;796;826	495,108;65;641;806;580	97,45;1262;96;73;118	489,59;67;569;468;466	415,54;37;549;520;449	121,47;1372;111;119;125	142,67;1550;110;98;132
17	partial	yraQ	KPNJ1_00592,KPNJ1_00593	KPK_RS02760	VK055_3920	KPN_03559	KP1_RS22680	570,591;1041;1041;1041;1041	163,193;20;389;455;383	252,229;22;372;386;281	193,189;22;370;464;287	1,42;1068;47;50;35	198,243;16;329;365;321	244,226;22;455;430;275	187,239;17;278;327;251	3,22;979;31;34;29	117,117;18;262;386;184	241,197;24;370;392;295	137,220;18;488;329;491	102,73;277;265;253;206	210,171;19;291;252;275	122,189;11;306;318;271	178,158;17;348;448;252	249,233;23;354;297;310	127,157;18;307;387;252	279,235;34;411;391;304	2,31;1023;35;38;37	161,272;20;396;364;370	130,191;19;403;294;414	126,132;15;283;440;226	63,50;194;162;160;152	108,133;14;345;277;356	0,34;887;27;32;23	165,148;26;321;431;251	140,142;21;317;310;209	208,252;30;380;481;258	195,192;12;394;382;312	154,183;23;346;340;255	267,195;23;364;315;324	228,206;35;418;538;393	191,196;21;391;410;340	240,272;33;476;423;387	551,560;36;378;476;484	339,298;34;524;505;436	0,22;973;33;35;40	132,216;22;445;307;440	169,153;28;386;466;338	14,21;1089;106;71;88	0,21;1186;71;70;79
18	partial	yqjI	KPNJ1_00659,KPNJ1_00660	KPK_RS02990	VK055_3968	KPN_03500	KP1_RS22365	555,156;555;555;555;555	216,114;70;161;227;199	196,95;60;150;204;159	189,100;84;129;219;166	83,31;440;47;75;36	163,72;118;170;183;163	146,65;164;141;161;172	138,51;88;130;147;125	89,41;497;37;67;45	179,78;53;107;136;123	204,96;74;139;253;186	268,128;76;177;287;227	124,71;286;94;118;98	122,43;94;121;156;142	111,63;237;83;103;98	210,83;74;133;183;151	171,96;102;148;190;158	143,69;56;117;191;143	213,95;61;144;221;190	86,36;427;36;56;40	148,57;260;108;117;100	198,92;61;153;208;150	151,84;44;123;178;151	70,34;197;54;69;47	148,72;42;180;179;155	75,25;398;27;67;32	202,93;45;150;198;163	153,83;56;124;173;129	189,55;128;164;209;175	217,94;51;166;220;178	183,89;49;131;183;178	200,99;50;157;223;175	278,118;90;239;234;195	216,98;52;175;204;177	215,105;74;193;270;205	225,80;502;162;171;173	267,121;93;215;282;231	82,35;485;37;71;45	194,100;76;181;235;185	159,54;95;204;147;150	118,44;515;46;76;52	140,68;593;45;88;42
19	partial	ygiF	KPNJ1_00708	KPK_RS03215	VK055_4014,VK055_4015	KPN_03458	KP1_RS22130	1566;1299;120,1299;1299;1299	554;57;75,499;395;399	315;37;62,405;506;310	397;34;59,454;366;381	128;1161;23,92;56;48	452;43;70,416;323;391	421;46;52,415;423;481	425;46;55,364;291;349	125;1041;19,92;69;74	483;27;27,231;230;234	423;31;49,500;333;340	578;55;82,481;385;431	511;328;41,370;332;349	286;33;45,328;254;302	389;35;45,350;274;330	664;34;35,329;303;320	536;55;57,386;316;286	353;32;51,397;293;379	344;35;59,446;521;363	144;1072;20,70;57;49	502;35;48,518;353;431	367;25;40,384;328;512	456;34;52,337;289;317	319;223;32,241;227;200	337;20;59,380;396;297	83;1028;21,50;43;31	370;40;61,445;309;390	288;37;45,356;244;294	478;46;62,458;350;340	447;42;70,454;325;386	409;43;65,413;274;381	464;50;58,420;334;325	576;48;84,542;447;481	468;44;71,496;346;457	659;39;62,466;381;326	815;81;112,739;601;632	621;53;78,610;483;579	85;1122;24,49;67;37	526;47;70,474;356;393	411;28;62,422;298;474	103;1373;28,39;55;44	106;1416;21,60;69;58
20	partial	gss	KPNJ1_00752,KPNJ1_00753	KPK_RS03405	VK055_4058	KPN_03416	KP1_RS21910	1227,768;1866;1710;1866;1866	457,245;153;607;725;587	349,196;124;584;709;572	438,225;111;550;664;558	33,74;1525;128;184;128	425,220;119;537;653;562	417,266;152;632;742;575	365,163;134;460;564;456	72,66;1427;124;212;163	412,290;67;326;423;473	390,212;157;628;683;625	452,289;133;609;893;618	232,90;1105;275;423;310	275,147;111;488;504;500	295,161;113;446;527;483	528,364;83;479;517;515	379,214;164;599;619;602	290,162;104;518;549;463	369,189;121;584;688;638	40,84;1566;137;179;135	384,206;157;614;651;642	365,248;123;526;633;545	303,157;142;538;547;467	128,51;654;206;256;175	337,269;122;536;565;435	50,59;1362;120;156;116	323,198;139;527;576;524	295,194;108;372;617;411	405,223;149;633;756;625	372,182;134;521;697;618	339,180;128;504;630;541	397,239;121;544;640;626	485,264;147;762;834;800	431,202;131;557;740;612	388,238;172;736;809;684	689,303;199;1060;1038;1174	450,314;194;811;882;807	78,66;1490;123;206;153	403,275;145;553;787;557	355,159;143;647;602;656	80,73;1751;163;212;195	87,85;1903;159;264;215
21	partial	-	KPNJ1_00931	KPK_RS03885	VK055_4218	KPN_03301,KPN_03302	KP1_RS21400	1554;1554;1554;414,1164;1554	652;124;582;81,392;557	629;67;496;59,365;470	566;45;478;103,273;463	108;1215;203;43,89;163	544;73;554;107,306;532	511;92;685;81,316;517	467;62;498;104,266;417	97;1227;138;33,52;113	582;49;375;76,270;273	648;64;501;63,406;478	670;89;760;78,371;563	305;693;499;60,241;379	383;101;419;46,302;378	476;53;466;92,219;439	690;50;442;91,337;352	414;433;439;80,248;323	506;63;379;44,310;394	693;54;527;67,379;471	144;1237;199;37,90;156	1;2;3;0,3;2	428;118;514;103,439;415	7;1;2;2,1;1	214;463;288;37,143;248	431;112;481;64,305;437	89;1151;118;39,57;101	592;61;463;47,367;401	371;106;426;53,253;411	548;177;534;54,517;516	506;73;605;115,289;466	486;72;488;94,234;452	612;92;514;78,341;452	793;106;722;122,428;586	558;57;584;121,294;547	525;127;635;126,533;558	697;142;906;204,728;805	848;86;705;85,477;603	97;1308;143;36,65;115	546;87;662;72,315;516	515;105;615;101,289;471	114;1469;185;41,89;152	137;1596;193;45,81;130
22	partial	barA	KPNJ1_01111,KPNJ1_01112	KPK_RS04805	VK055_4386	KPN_03128	KP1_RS20550	2370,432;2751;2751;2751;2751	952,188;39;993;1058;1031	831,154;25;894;901;877	745,155;50;822;947;1017	46,22;2686;58;65;68	840,171;34;861;892;918	895,178;39;973;1096;913	755,144;27;781;772;828	13,18;2646;26;51;34	713,116;27;690;692;690	918,184;46;948;1000;997	971,170;44;1083;1102;1064	355,96;1368;416;501;444	743,120;24;730;738;766	664,141;24;778;812;763	928,170;29;903;895;899	863,154;42;861;945;909	705,125;28;772;732;762	867,177;33;939;997;989	44,17;2874;69;70;82	824,142;32;1049;1009;971	823,144;29;901;935;903	731,137;31;814;845;765	181,60;976;222;280;256	742,152;33;828;816;807	30,13;2418;54;67;50	797,157;34;797;807;856	376,125;22;473;460;501	870,187;43;914;1042;1054	814,173;44;902;971;930	710,168;39;834;911;803	867,167;48;913;922;939	1102,215;56;1155;1179;1155	852,176;49;876;1024;1023	1035,191;51;1026;1095;1086	1408,302;74;1432;1638;1642	1120,234;45;1374;1412;1196	40,16;2655;55;58;75	875,161;51;978;1000;1031	830,168;36;908;934;988	50,18;3126;71;69;76	49,18;3312;95;112;79
23	partial	mutS	KPNJ1_01148,KPNJ1_01149	KPK_RS04975	VK055_4422	KPN_03094	KP1_RS20370	1785,897;2562;2562;2562;2562	590,331;313;743;860;766	578,139;666;664;601;499	422,175;244;844;648;734	303,80;1772;280;257;324	607,113;604;587;589;533	553,314;371;760;843;709	512,101;558;523;514;429	282,93;1541;285;294;360	617,300;177;479;464;427	609,119;632;678;641;494	539,229;257;937;853;780	636,168;1019;560;596;554	412,168;150;750;583;607	517,320;305;505;555;497	760,373;220;583;593;563	568,180;458;736;681;555	518,118;581;541;536;418	591,142;676;704;636;514	294,90;1787;291;276;349	721,433;352;653;706;666	447,233;218;841;804;696	448,181;151;754;735;619	357,97;700;264;295;339	418,265;220;661;634;592	276,65;1423;235;201;260	510,93;557;538;538;410	378,244;285;557;554;505	575,193;307;863;884;722	446,186;325;744;728;622	421,155;287;722;637;598	411,266;174;952;743;762	531,314;216;1199;1012;965	500,208;351;894;777;725	651,244;244;1034;894;945	913,290;444;1356;1405;1114	640,381;255;1276;1054;1010	271,93;1649;310;233;292	558,243;263;898;875;760	448,195;183;924;693;802	435,104;1871;317;301;346	443,103;1962;332;337;400
24	partial	hypB	KPNJ1_01180,KPNJ1_01181	KPK_RS05120	VK055_4450	KPN_03064	KP1_RS20230	873,159;873;762;873;873	278,67;93;301;316;303	305,64;92;242;247;329	303,74;64;201;245;321	108,30;677;102;84;79	289,62;81;223;249;335	266,43;78;262;294;375	251,48;68;197;232;305	78,28;671;78;83;87	266,76;60;140;188;204	277,63;95;242;246;310	269,38;100;265;373;265	183,58;258;207;203;212	179,39;50;270;152;236	179,51;70;292;181;178	372,92;75;183;229;263	290,60;57;245;233;342	222,48;68;230;217;262	286,56;78;244;264;346	90,24;734;89;87;99	242,56;102;425;258;251	223,42;85;237;358;260	218,53;76;197;256;241	113,26;163;123;118;128	232,44;65;231;235;254	63,11;580;67;74;75	230,50;80;195;197;322	167,39;56;230;160;232	275,32;82;236;270;345	279,67;82;226;288;291	265,54;80;188;251;281	239,38;105;208;325;310	383,90;81;260;348;445	304,68;89;237;301;324	358,69;100;267;287;385	429,57;158;332;582;499	407,71;104;362;348;487	91,30;651;83;81;83	250,54;92;307;301;270	258,44;66;313;220;304	113,32;759;104;118;117	116,31;856;106;128;110
25	partial	ascG	KPNJ1_01195	KPK_RS05195	VK055_4464,VK055_4465	KPN_03050	KP1_RS20155,KP1_RS20160	1131;1014;159,1014;1014;1014,156	330;53;78,353;362;377,71	421;49;37,262;253;352,117	308;63;52,319;264;352,23	90;874;20,57;77;64,19	345;116;84,314;292;294,58	363;74;40,411;375;321,27	296;83;62,254;249;273,53	74;926;27,56;75;48,23	472;41;31,194;181;210,54	475;79;41,272;286;354,119	410;60;39,382;387;422,79	256;322;57,240;202;180,52	231;55;60,270;287;272,28	207;188;51,266;232;213,85	556;62;29,209;238;265,67	302;64;64,333;320;337,62	335;43;35,227;223;260,106	457;64;36,280;271;348,134	87;939;25,78;93;73,21	264;208;51,293;315;244,106	348;54;25,320;289;330,56	349;58;37,216;226;358,86	144;198;25,146;143;117,41	313;47;61,214;239;360,50	65;829;24,55;55;53,15	409;66;31,245;253;331,127	305;57;28,208;222;276,72	375;77;48,428;413;372,97	383;53;28,311;321;341,127	371;71;28,270;296;309,110	297;58;102,304;426;331,24	573;92;100,333;341;467,76	385;76;34,337;339;333,121	321;72;97,448;420;372,70	753;104;77,457;481;568,142	457;100;44,557;531;444,137	134;777;22,96;101;88,13	383;50;31,352;346;379,64	315;66;44,306;417;331,96	106;961;15,109;87;96,26	148;1035;29,105;102;69,18
26	partial	-	KPNJ1_01212,KPNJ1_01213	KPK_RS05300	VK055_4483	KPN_03033	KP1_RS20065	807,135;879;861;882;879	306,24;4;362;377;336	233,18;24;269;356;360	304,18;10;284;358;319	48,3;745;41;53;74	231,21;29;257;354;351	287,48;33;250;338;342	221,22;27;239;320;348	58,4;791;41;50;62	305,79;10;172;217;164	266,25;20;309;437;344	339,18;27;307;369;406	326,16;219;189;274;291	272,18;26;199;242;249	269,22;41;238;260;270	380,100;6;225;284;210	267,16;19;323;397;330	200,14;12;252;336;275	246,17;36;302;399;390	52,2;802;65;60;75	333,19;35;317;318;333	280,20;47;270;340;342	200,18;10;267;346;295	194,12;103;91;187;162	204,17;5;372;275;246	44,2;747;20;55;36	217,21;10;257;350;304	177,14;27;198;285;289	288,25;32;334;375;350	255,15;34;280;326;326	260,19;27;283;308;306	229,15;40;264;380;368	272,23;8;535;383;354	273,17;46;304;340;350	287,22;4;356;407;344	447,30;55;497;571;573	314,33;47;369;502;529	45,3;790;45;59;71	321,19;30;242;385;342	245,18;16;296;399;354	52,0;897;45;73;58	56,1;987;53;66;78
27	partial	fim	KPNJ1_01256	KPK_RS05525	VK055_4529,VK055_4530	KPN_02990	KP1_RS19825	582;594;132,522;582;582	240;0;42,210;287;293	178;0;21,177;230;264	188;1;35,171;218;245	14;115;0,7;16;16	200;0;31,161;253;262	267;1;34,143;194;251	156;0;33,148;207;223	0;446;0,2;1;1	257;0;22,95;137;169	223;0;55,212;266;279	239;0;41,218;309;298	3;154;0,3;5;6	158;0;23,142;193;228	225;1;33,127;196;217	315;1;24,150;167;195	211;0;43,180;272;258	159;0;28,150;174;194	201;0;44,186;266;268	15;126;0,9;13;15	184;1;30,182;253;250	203;0;40,166;202;224	0;0;0,1;0;1	52;2;13,35;43;61	148;0;36,161;195;230	1;411;1,0;0;1	192;2;36,163;225;210	211;0;23,114;191;182	240;1;36,218;263;296	219;0;43,183;216;273	177;0;31,159;218;248	201;1;41,178;259;286	275;0;50,247;334;332	204;1;31,174;265;263	80;76;38,23;147;125	337;1;64,300;393;461	268;0;42,242;320;354	0;483;1,0;0;1	213;3;34,192;248;282	201;0;41,181;255;267	0;504;1,1;1;0	0;586;0,1;0;0
28	partial	yfcX,fadJ	KPNJ1_01614,KPNJ1_01615	KPK_RS06855	VK055_4790	KPN_02723	KP1_RS18450	1014,1143;2145;2145;2145;2145	378,384;55;751;778;749	307,388;46;757;622;670	348,368;67;655;626;633	36,71;1882;67;93;87	330,370;38;615;666;679	297,354;60;916;650;727	329,341;31;536;626;574	40,55;1924;59;60;76	289,358;57;464;472;465	259,390;50;689;884;664	357,482;74;806;748;749	122,130;479;314;334;389	229,262;44;715;488;491	318,290;42;557;564;594	373,512;55;632;578;586	351,337;71;798;631;638	294,334;50;654;513;556	371,393;59;783;661;714	29,78;1939;73;99;94	318,445;66;663;712;752	319,327;57;803;586;624	323,339;55;650;596;603	81,86;297;207;193;234	333,324;61;670;533;552	19,58;1700;54;68;74	271,348;51;650;564;633	268,259;54;561;471;456	301,449;77;743;767;760	282,387;42;667;650;639	308,375;47;528;655;586	248,363;71;582;825;613	408,509;67;979;816;832	298,432;61;714;724;746	335,475;66;929;782;799	498,553;112;1357;1056;1094	336,555;86;892;1140;792	26,74;1917;75;84;79	380,436;75;812;691;751	267,389;53;711;780;695	18,78;2239;70;63;54	35,84;2327;106;110;108
29	partial	yfbU	KPNJ1_01657	KPK_RS07070	VK055_4830	KPN_02684,KPN_02685	KP1_RS18250	549;495;495;366,120;495	215;35;165;139,57;180	215;22;98;138,42;149	167;29;190;77,37;181	63;385;42;17,21;37	225;19;123;119,40;142	185;27;134;114,46;188	179;27;95;109,33;125	58;385;26;12,19;34	176;21;96;105,39;108	237;26;124;114,46;150	277;34;146;168,55;188	95;313;79;53,27;128	160;27;119;92,39;132	199;20;92;112,30;121	212;30;119;117,50;152	132;26;179;79,54;176	164;17;90;119,29;120	233;33;126;120,39;153	61;411;41;19,23;49	151;30;192;88,51;182	190;24;111;134,41;150	180;16;100;114,39;138	55;212;51;26,18;58	192;17;102;114,36;144	47;358;25;12,17;30	197;24;115;110,45;125	156;16;90;94,36;124	199;37;160;117,45;226	154;25;150;103,38;189	192;31;111;124,32;151	199;30;114;128,42;166	276;34;159;163,54;195	192;36;125;114,49;187	247;30;164;132,52;203	371;43;209;212,81;265	296;28;172;164,57;226	74;352;37;14,25;45	229;35;125;163,57;186	209;23;154;120,48;189	67;440;44;30,24;52	93;498;56;21,41;58
30	partial	yfaW,rhmD	KPNJ1_01695,KPNJ1_01696	KPK_RS07230	VK055_4863	KPN_02652	KP1_RS18080	1122,204;1206;1206;1206;1206	493,82;160;374;467;369	389,60;149;320;368;394	388,30;104;434;326;299	168,37;740;131;149;171	361,72;160;321;313;320	432,51;164;313;377;503	330,58;126;264;367;320	170,31;732;164;184;167	328,55;117;246;265;280	408,67;157;324;371;434	416,62;146;351;373;517	268,36;530;265;273;267	287,23;135;454;319;199	352,39;110;220;262;356	425,70;126;331;368;303	426,46;156;327;331;377	330,67;102;337;334;261	427,58;148;298;380;440	201,32;781;164;202;190	493,41;149;375;354;404	379,59;184;292;336;323	338,53;112;279;293;404	169,29;271;162;178;157	359,51;156;236;276;400	107,22;789;90;131;110	351,55;109;341;310;287	283,46;110;190;214;357	434,85;210;346;413;414	417,52;138;287;330;388	363,54;142;310;375;300	387,69;167;338;345;384	545,98;221;380;423;497	446,62;142;295;381;406	503,19;111;593;425;306	400,73;544;386;386;328	558,99;206;417;488;547	136,27;838;141;131;132	360,81;160;354;380;512	370,45;122;541;371;255	287,27;761;198;249;242	276,46;770;257;267;247
31	partial	-	KPNJ1_01905	-	-	-	KP1_RS07120,KP1_RS07125	1365;-;-;-;786,522	727;-;-;-;448,302	2;-;-;-;0,2	2;-;-;-;2,0	3;-;-;-;2,0	376;-;-;-;232,154	274;-;-;-;175,129	346;-;-;-;246,135	0;-;-;-;0,0	546;-;-;-;381,242	0;-;-;-;0,1	0;-;-;-;1,2	2;-;-;-;0,0	17;-;-;-;12,18	381;-;-;-;265,176	551;-;-;-;328,233	551;-;-;-;365,223	0;-;-;-;0,0	1;-;-;-;1,0	1;-;-;-;1,0	254;-;-;-;179,100	2;-;-;-;1,0	573;-;-;-;375,226	0;-;-;-;0,0	482;-;-;-;305,177	1;-;-;-;0,0	0;-;-;-;0,0	241;-;-;-;158,102	435;-;-;-;253,172	0;-;-;-;2,0	190;-;-;-;138,86	260;-;-;-;143,100	912;-;-;-;535,331	271;-;-;-;153,94	689;-;-;-;443,291	764;-;-;-;477,281	0;-;-;-;2,0	1;-;-;-;0,0	0;-;-;-;2,0	370;-;-;-;217,146	1;-;-;-;0,1	1;-;-;-;0,1
32	partial	yeeO	KPNJ1_01967	KPK_RS08390	VK055_5129,VK055_5130	KPN_02447	KP1_RS16735,KP1_RS16740	1626;1437;153,1437;1437;1437,153	574;108;104,551;536;437,56	614;46;69,476;379;332,51	354;71;99,605;429;338,47	121;1138;39,84;70;103,18	565;55;73,440;354;330,53	767;78;82,455;375;356,62	516;50;63,410;321;278,52	224;1021;57,155;96;148,19	497;51;74,375;290;229,26	742;68;42,377;463;377,107	788;91;111,473;514;407,40	312;404;69,289;334;291,24	334;53;77,530;365;263,30	379;46;71,543;299;277,55	515;70;81,430;424;381,58	514;60;80,409;499;347,56	598;53;67,354;308;266,38	645;60;81,495;400;347,60	125;1270;48,95;109;127,21	555;59;74,454;474;463,70	437;68;91,447;453;399,46	522;43;54,355;404;270,50	177;230;38,167;188;178,19	477;57;100,475;373;269,46	171;1025;38,135;92;129,13	654;49;77,396;343;294,51	430;59;83,398;286;224,33	723;65;90,472;446;404,68	419;66;91,437;391;384,31	478;70;105,411;424;364,41	411;68;86,457;507;373,49	679;101;134,612;605;432,53	568;79;109,434;557;336,38	637;64;110,576;455;439,58	840;147;152,712;752;678,77	943;104;58,482;619;473,125	85;1148;42,107;82;102,17	576;69;88,457;508;406,74	374;63;117,752;321;377,47	209;1222;54,183;139;152,32	305;1263;60,206;148;198,29
33	partial	yebG,purT	KPNJ1_02058	KPK_RS09255,KPK_RS09260	VK055_0084,VK055_0085	KPN_02363,KPN_02364	KP1_RS16285,KP1_RS16290	1734;1179,348;1179,348;348,1179;348,1179	679;44,22;318,102;203,445;91,352	568;4,22;259,99;142,421;111,298	588;6,23;319,105;127,342;127,295	46;1079,320;19,18;22,21;24,22	607;4,26;254,96;140,465;102,222	569;6,25;273,122;153,616;136,275	529;5,24;225,100;123,425;92,220	57;1072,326;26,19;24,13;19,24	410;1,19;222,68;92,297;94,231	598;9,40;259,103;156,473;128,245	583;11,27;410,136;170,373;131,422	203;377,96;204,49;46,156;50,191	470;8,21;194,88;107,422;92,219	482;3,27;202,104;108,406;103,215	575;6,25;253,106;149,468;108,260	568;1,22;228,98;154,479;114,264	383;11,14;329,130;76,229;127,346	648;11,27;289,130;141,434;102,366	61;1129,355;21,32;32,30;19,21	560;106,14;342,111;162,394;141,407	469;4,18;251,142;107,402;121,302	477;4,21;264,130;87,355;108,279	131;274,34;113,38;22,55;22,102	475;7,14;231,97;176,456;83,263	60;901,292;24,20;17,29;23,30	409;12,14;340,127;91,266;143,350	382;11,20;259,89;121,247;98,297	574;5,28;244,117;164,656;116,269	465;1,21;231,130;106,470;116,250	526;4,18;230,100;148,445;100,215	868;7,17;276,94;127,379;60,286	649;8,38;393,196;127,502;162,400	609;6,19;270,128;136,554;104,295	725;7,27;376,133;191,468;115,345	1266;3,36;421,122;208,559;113,521	701;7,30;400,133;204,635;177,397	62;1058,318;22,17;20,29;20,17	602;13,30;252,112;160,539;112,272	520;115,18;240,163;107,330;122,373	89;1205,370;30,28;23,36;22,19	73;1273,399;32,41;35,38;22,29
34	partial	minC	KPNJ1_02109	KPK_RS09495	VK055_0132	KPN_02318	KP1_RS16035,KP1_RS16040	795;702;699;699;117,699	247;123;349;226;56,272	226;99;275;204;44,202	278;97;205;208;41,202	90;524;83;77;43,101	241;76;178;214;35,215	244;123;318;213;67,291	230;100;202;204;49,216	94;518;87;83;33,97	179;90;148;160;39,202	307;97;253;257;55,233	322;103;333;264;54,266	225;353;179;195;65,190	193;73;255;157;53,208	212;94;219;175;54,236	221;112;256;198;55,257	227;83;281;170;50,239	217;83;233;167;41,185	273;82;287;249;66,235	111;572;97;87;41,99	304;77;200;293;48,246	236;69;196;224;46,215	226;85;238;165;43,183	140;242;118;129;54,138	194;88;259;139;40,210	96;527;72;65;29,93	233;85;262;230;48,192	215;62;164;184;40,188	257;105;295;238;56,329	219;102;238;187;47,222	262;88;225;234;44,209	329;81;189;287;71,238	313;137;414;265;64,331	258;121;261;240;54,287	315;101;329;274;79,265	357;175;508;336;92,395	347;129;360;320;63,294	107;573;97;79;36,100	289;86;275;231;44,251	282;124;278;227;58,301	126;663;121;96;45,129	128;683;110;110;50,128
35	partial	nhaB	KPNJ1_02115	KPK_RS09525	VK055_0138,VK055_0139	KPN_02312	KP1_RS16005	1770;1551;1551,144;1593;1551	764;14;478,73;503;512	588;9;468,69;518;484	494;13;498,64;450;525	10;1402;16,0;31;28	560;10;432,53;422;524	580;7;518,63;612;455	531;2;420,58;378;520	17;1522;12,0;35;26	527;7;318,46;310;329	648;25;555,58;439;437	601;8;548,77;557;596	254;364;226,6;280;470	445;7;393,52;390;392	466;10;461,59;321;336	662;8;473,68;435;432	530;16;403,53;484;443	506;5;407,50;430;415	651;8;473,67;478;525	16;1545;14,1;37;28	619;20;527,60;553;510	635;5;394,60;402;385	625;4;475,52;356;347	157;268;141,3;197;296	498;7;388,51;421;451	12;1294;13,1;32;24	559;7;413,54;426;449	444;19;389,47;370;330	635;15;484,61;535;582	652;27;433,58;376;395	509;12;437,53;401;491	556;14;497,74;530;413	713;29;517,81;735;639	723;26;510,66;434;469	725;22;549,64;589;581	948;16;875,96;702;810	754;8;657,81;591;711	9;1479;9,0;31;31	573;19;555,61;514;579	567;10;516,69;557;422	11;1754;18,0;37;29	22;1838;9,0;41;35
36	partial	-	KPNJ1_02162,KPNJ1_02163	KPK_RS09820	VK055_0184	KPN_02274	KP1_RS15780	1206,435;1698;1698;1698;1698	251,99;226;573;862;385	191,182;209;486;858;284	318,118;192;449;533;534	175,115;954;309;269;208	158,166;202;400;764;231	375,130;212;509;547;559	166,150;179;394;754;238	97,108;973;287;251;243	350,75;223;228;275;313	194,173;206;469;813;236	421,131;144;461;620;493	1,1;2;1;2;2	250,174;214;359;234;469	258,86;237;316;352;450	459,106;306;352;376;360	351,69;136;395;405;579	157,144;172;416;774;255	191,176;220;464;852;280	195,117;1067;319;319;237	396,112;298;429;444;620	348,120;185;443;488;472	0,0;2;5;4;4	0,0;1;0;1;2	282,87;273;367;373;411	1,0;1;2;2;0	152,164;165;411;718;228	238,78;101;371;344;460	2,0;0;1;3;0	180,164;215;369;653;223	0,0;0;0;0;1	369,268;218;434;349;471	435,199;293;582;592;663	189,184;298;408;895;271	244,127;232;659;795;378	248,199;440;734;1046;557	365,159;270;710;552;818	151,77;962;335;280;176	387,124;153;437;610;470	288,139;187;405;400;619	0,0;1;4;2;7	1,2;2;2;2;1
37	partial	-	KPNJ1_02174,KPNJ1_02175	-	-	KPN_02262	-	183,330;-;-;510;-	127,241;-;-;488;-	1,1;-;-;0;-	0,4;-;-;4;-	0,13;-;-;18;-	1,0;-;-;0;-	95,236;-;-;469;-	1,0;-;-;0;-	0,1;-;-;0;-	94,175;-;-;364;-	0,1;-;-;0;-	129,286;-;-;509;-	0,1;-;-;0;-	0,0;-;-;0;-	0,0;-;-;0;-	96,222;-;-;463;-	0,1;-;-;1;-	0,0;-;-;0;-	0,0;-;-;2;-	0,18;-;-;19;-	1,1;-;-;1;-	0,1;-;-;1;-	88,193;-;-;346;-	0,0;-;-;2;-	93,209;-;-;402;-	0,0;-;-;1;-	0,0;-;-;2;-	90,156;-;-;353;-	133,268;-;-;476;-	103,214;-;-;442;-	0,0;-;-;2;-	0,1;-;-;0;-	0,0;-;-;0;-	104,219;-;-;427;-	0,6;-;-;5;-	159,348;-;-;664;-	1,0;-;-;1;-	0,0;-;-;2;-	109,239;-;-;458;-	0,2;-;-;3;-	0,1;-;-;0;-	0,2;-;-;1;-
38	partial	-	KPNJ1_02185,KPNJ1_02187	-	-	KPN_02255	-	174,303;-;-;345;-	0,0;-;-;0;-	5,11;-;-;0;-	17,77;-;-;105;-	70,77;-;-;174;-	11,7;-;-;0;-	89,70;-;-;190;-	4,7;-;-;0;-	11,14;-;-;1;-	56,48;-;-;136;-	18,41;-;-;0;-	90,78;-;-;222;-	9,31;-;-;2;-	12,26;-;-;1;-	30,120;-;-;109;-	72,61;-;-;171;-	2,2;-;-;0;-	1,1;-;-;0;-	2,2;-;-;1;-	81,92;-;-;213;-	35,142;-;-;103;-	30,51;-;-;0;-	100,277;-;-;183;-	0,0;-;-;2;-	75,216;-;-;169;-	9,18;-;-;1;-	11,27;-;-;1;-	63,50;-;-;130;-	112,178;-;-;226;-	113,274;-;-;212;-	100,244;-;-;209;-	0,1;-;-;0;-	1,1;-;-;0;-	121,298;-;-;214;-	112,81;-;-;228;-	125,91;-;-;288;-	6,6;-;-;1;-	89,75;-;-;190;-	115,151;-;-;199;-	74,55;-;-;161;-	18,34;-;-;0;-	0,0;-;-;2;-
39	partial	-	KPNJ1_02198	KPK_RS09880	VK055_0204	KPN_02245,KPN_02246	KP1_RS15685	915;915;915;510,321;915	393;69;324;145,122;320	380;45;259;126,87;298	333;52;283;124,97;301	69;638;66;55,25;67	353;47;233;135,83;267	396;61;301;156,116;317	321;48;249;110,88;231	97;587;110;50,45;116	248;38;191;105,78;255	338;52;269;131,108;285	442;67;319;152,120;347	162;373;225;117,55;166	222;45;224;135,67;251	311;44;213;128,99;251	278;55;263;142,93;355	312;55;279;137,76;262	326;54;234;128,89;255	378;55;279;131,124;307	76;756;95;54,18;81	389;66;266;149,103;305	290;68;264;145,96;281	263;53;288;118,87;259	101;269;124;75,35;106	244;62;294;185,91;231	46;677;46;41,2;42	313;46;224;137,79;224	237;60;247;111,69;176	334;85;309;175,132;301	349;62;249;134,89;277	260;67;324;135,89;265	345;53;272;125,100;276	349;74;450;207,113;357	376;43;286;127,93;314	291;87;417;220,113;285	425;99;398;325,192;466	375;82;431;276,143;349	90;646;102;67,45;107	437;49;297;146,112;294	257;50;358;179,108;263	95;752;117;78,45;98	120;794;120;85,37;132
40	partial	-	KPNJ1_02318	KPK_RS10440	VK055_0318	KPN_02142	KP1_RS15115,KP1_RS15120	420;198;198;198;198,138	65;35;130;59;70,17	72;13;45;115;74,5	203;13;77;64;83,69	29;228;8;10;32,21	183;12;87;83;71,71	167;8;105;85;98,77	163;15;88;55;73,51	26;188;9;24;29,21	127;20;72;58;72,56	73;17;55;105;59,5	87;16;74;124;81,6	32;13;127;27;27,14	158;10;71;59;59,63	98;16;80;60;68,41	179;20;76;81;83,80	145;15;85;76;85,43	63;13;55;97;57,7	74;11;63;125;74,4	36;204;10;11;30,20	138;13;101;96;100,50	62;14;56;118;78,2	142;14;84;69;67,66	15;17;101;6;14,2	121;10;137;42;49,57	20;206;12;11;28,20	76;17;66;88;64,2	171;12;79;61;54,56	89;29;92;85;102,3	133;24;74;71;77,44	162;20;86;81;74,69	219;18;84;66;95,87	125;22;62;154;109,7	136;36;85;73;78,51	212;26;125;96;99,93	139;28;130;114;123,10	201;21;169;62;71,98	32;199;19;16;23,19	74;14;66;122;78,4	144;45;63;74;103,54	35;223;12;19;31,25	39;257;12;16;29,25
41	partial	-	KPNJ1_02434	KPK_RS10990	VK055_0429,VK055_0430	KPN_02034	KP1_RS14550	981;900;630,273;900;900	425;61;212,61;382;357	288;97;215,52;236;447	324;145;132,38;264;375	142;646;78,28;64;144	313;92;163,44;310;268	370;54;198,129;310;340	338;92;156,32;295;275	145;576;123,51;62;207	265;34;133,52;367;143	408;64;199,70;343;312	427;101;216,42;347;362	247;297;146,59;167;480	311;43;141,137;281;184	282;135;132,39;216;315	410;61;181,50;329;323	396;77;192,52;284;304	242;79;181,44;213;367	326;97;214,59;282;429	149;682;94,29;94;157	311;164;167,35;295;383	326;41;169,81;352;195	293;72;202,138;271;181	106;208;117,18;116;331	386;38;170,92;308;177	145;488;104,39;89;139	261;85;189,27;216;365	288;73;136,31;221;227	388;47;203,100;521;213	258;53;184,57;217;383	323;73;218,137;282;192	321;86;274,40;262;356	368;109;343,62;339;442	308;62;218,63;258;437	451;89;238,47;415;380	617;99;332,80;488;500	342;139;241,54;268;647	148;613;134,38;70;165	367;89;235,171;321;247	320;56;167,50;274;437	157;765;142,11;76;232	186;766;142,15;75;246
42	partial	rihA	KPNJ1_02566	KPK_RS11650	VK055_0569,VK055_0570	KPN_01912	KP1_RS13885,KP1_RS13890	1101;936;936,174;936;231,936	401;43;353,97;317;80,279	284;44;329,61;197;62,343	239;22;414,71;267;55,145	55;692;43,7;58;16,74	347;51;349,74;246;43,189	341;132;335,40;255;105,271	382;52;329,63;221;29,176	44;742;29,4;71;25,52	309;33;162,45;217;80,187	279;54;302,58;216;77,334	401;72;365,111;346;84,243	225;253;151,5;180;42,161	213;94;245,39;182;85,187	193;66;238,13;186;101,279	309;112;328,87;249;72,202	316;51;219,30;226;79,246	239;55;267,50;190;58,311	278;65;291,70;200;73,344	51;754;47,9;75;25,88	289;91;283,25;260;149,339	267;67;259,81;250;72,213	235;117;265,20;207;117,226	168;146;98,3;133;25,106	270;32;264,75;266;71,222	35;655;28,7;60;19,58	279;58;275,55;185;68,291	221;69;235,36;198;88,151	324;83;357,38;289;66,275	359;48;335,74;241;43,164	203;102;284,28;223;132,242	268;75;285,40;229;64,283	374;110;464,48;373;84,262	390;55;390,87;243;42,189	394;57;364,106;351;98,364	452;133;537,75;430;146,378	401;61;307,116;425;86,392	49;746;42,4;70;26,55	351;81;336,101;303;80,220	340;73;319,47;262;43,252	52;893;56,5;72;33,89	54;953;50,9;78;32,88
43	partial	mgtC2,mgtC	KPNJ1_02661	-	VK055_0668,VK055_0669	KPN_01821	KP1_RS13415	711;-;489,198;645;681	226;-;207,145;181;314	213;-;146,63;150;362	227;-;189,111;216;191	0;-;0,0;0;0	180;-;150,80;139;334	249;-;162,122;202;234	184;-;119,55;157;325	0;-;2,1;0;0	145;-;113,48;166;228	202;-;125,55;169;393	286;-;218,158;265;216	86;-;90,0;62;83	173;-;163,81;157;180	177;-;137,92;154;202	183;-;142,83;211;308	270;-;186,126;97;156	153;-;125,65;134;341	186;-;161,75;164;408	0;-;2,1;0;1	286;-;179,100;196;260	246;-;149,95;175;168	178;-;166,95;118;300	53;-;53,0;49;65	196;-;117,97;109;274	0;-;0,0;0;1	175;-;138,53;146;336	194;-;156,88;91;144	238;-;167,128;131;310	186;-;131,115;124;263	161;-;141,98;130;303	233;-;148,119;132;293	247;-;212,133;166;402	241;-;154,134;138;310	189;-;199,109;219;359	594;-;222,102;203;223	254;-;209,94;208;496	0;-;0,0;2;2	191;-;174,117;133;362	289;-;221,142;125;162	0;-;1,0;0;1	0;-;1,1;0;2
44	partial	-	KPNJ1_02697	KPK_RS12280	VK055_0701,VK055_0702	KPN_01787	KP1_RS13235	933;933;237,639;933;933	66;76;82,258;447;356	34;106;136,426;194;239	85;63;54,281;397;293	44;537;11,153;142;185	29;107;133,387;184;215	125;141;65,142;414;390	38;105;129,379;191;192	100;451;60,122;153;211	46;69;44,169;309;201	33;117;142,431;195;252	143;166;76,131;437;388	957;48;11,20;75;56	27;93;127,360;148;213	30;85;129,351;179;176	58;103;50,215;405;287	57;82;104,401;235;168	25;105;121,387;169;198	38;120;165,450;218;240	48;581;20,181;167;185	38;122;167,420;257;234	104;129;62,101;389;290	56;104;62,410;232;222	725;35;2,20;33;28	64;104;85,184;313;285	147;240;60,142;236;200	34;96;131,403;156;197	19;32;102,357;180;172	68;77;72,258;456;364	45;80;39,75;522;279	55;100;63,383;231;208	111;127;50,115;398;328	87;116;131,232;534;306	54;86;69,81;589;305	96;158;80,309;443;342	110;113;93,273;753;379	45;145;188,538;244;302	35;568;3,150;142;168	33;42;143,524;230;269	43;70;96,183;465;297	74;727;5,172;114;189	165;486;77,188;268;252
45	partial	-	KPNJ1_02762	KPK_RS27585	VK055_0769,VK055_0770	KPN_01720	KP1_RS12870	525;519;120,120;519;519	139;0;91,31;196;180	98;0;13,23;353;132	161;0;23,29;174;205	12;0;4,0;7;9	230;0;19,33;121;254	133;0;82,14;260;137	233;0;22,24;98;199	8;0;5,0;7;11	94;0;69,72;123;113	143;0;92,35;200;173	200;0;32,41;283;272	5;0;4,1;3;9	191;0;24,21;134;228	118;0;24,12;249;152	102;1;85,117;166;125	194;1;22,32;164;283	273;0;15,14;84;161	118;0;16,19;366;117	5;0;3,2;8;10	154;1;36,19;286;177	124;0;30,39;211;221	131;0;65,25;200;156	5;0;5,0;5;5	111;0;64,11;193;117	4;2;2,0;8;4	330;2;25,19;109;206	129;0;63,20;109;144	200;0;91,35;157;232	155;0;78,36;195;201	171;0;94,31;204;210	128;1;72,46;178;167	135;1;14,18;485;208	175;0;86,32;216;222	145;1;26,16;406;168	257;0;120,56;228;325	244;2;35,33;243;328	7;0;5,1;9;4	305;1;26,37;125;304	185;0;33,23;223;233	3;1;3,1;8;3	9;1;5,1;12;5
46	partial	-	KPNJ1_02771	-	-	KPN_01712,KPN_01714	-	567;-;-;126,303;-	179;-;-;85,2;-	302;-;-;130,199;-	88;-;-;64,4;-	10;-;-;20,4;-	314;-;-;73,218;-	178;-;-;71,3;-	261;-;-;68,203;-	5;-;-;0,6;-	102;-;-;61,3;-	313;-;-;164,224;-	160;-;-;101,8;-	5;-;-;38,5;-	35;-;-;4,15;-	10;-;-;58,2;-	129;-;-;82,3;-	9;-;-;0,7;-	318;-;-;52,122;-	310;-;-;94,226;-	5;-;-;14,5;-	2;-;-;20,3;-	105;-;-;140,5;-	273;-;-;91,200;-	2;-;-;0,3;-	293;-;-;93,201;-	5;-;-;53,2;-	300;-;-;62,163;-	249;-;-;55,161;-	123;-;-;81,4;-	293;-;-;87,204;-	279;-;-;119,190;-	3;-;-;0,3;-	9;-;-;0,8;-	348;-;-;138,220;-	17;-;-;0,2;-	163;-;-;108,9;-	6;-;-;0,9;-	53;-;-;1,28;-	195;-;-;32,238;-	115;-;-;83,4;-	8;-;-;52,5;-	9;-;-;0,6;-
47	partial	sotB	KPNJ1_02873,KPNJ1_02874	KPK_RS13165	VK055_0867	KPN_01628	KP1_RS12420	117,1200;1200;1155;1200;1200	60,439;20;452;435;485	59,445;16;459;419;356	52,390;18;419;377;424	14,21;1159;14;18;17	40,385;20;393;352;355	53,477;21;461;461;415	52,396;13;353;339;318	8,12;1197;20;17;24	37,255;19;307;248;306	40,402;16;466;359;430	68,465;24;475;433;494	32,259;178;210;203;220	47,306;10;299;310;289	46,369;16;387;340;291	51,364;18;414;363;392	31,385;22;405;421;326	54,336;16;382;311;381	60,445;20;453;422;365	12,18;1218;20;26;23	68,473;23;443;490;389	49,343;15;351;323;368	48,338;16;372;350;360	15,148;114;125;117;150	49,370;13;330;344;333	14,20;1112;19;23;24	52,320;16;379;337;382	50,275;12;307;270;307	63,489;25;435;482;410	52,371;24;391;363;368	42,345;8;399;359;348	56,331;16;393;351;473	84,470;23;463;449;611	59,404;17;451;408;432	62,487;25;490;437;474	92,652;38;688;628;644	69,588;23;566;554;499	15,17;1183;18;19;21	77,465;25;461;430;422	72,467;22;449;397;400	14,22;1376;14;21;30	20,32;1457;22;33;29
48	partial	ynfE,dmsA	KPNJ1_02894,KPNJ1_02895	KPK_RS13715	VK055_0920	KPN_01580	KP1_RS12145	180,2220;2436;2436;2436;2436	68,638;50;715;777;1031	70,786;39;783;675;717	46,701;40;643;747;776	1,66;1913;62;65;94	67,614;32;735;625;673	28,775;41;855;787;814	55,601;44;735;624;643	1,59;2084;80;77;108	37,491;29;583;536;581	60,817;45;735;701;758	50,910;57;729;857;1054	23,311;567;350;365;465	46,648;41;586;569;607	52,625;50;581;674;585	56,673;55;757;655;763	26,645;54;705;627;711	58,662;60;689;572;654	66,876;49;773;761;760	2,53;2121;97;75;120	61,828;77;807;877;814	57,714;48;507;662;763	57,599;43;758;652;666	9,192;374;198;185;270	79,613;25;551;691;656	1,40;1865;49;44;67	54,671;51;686;604;708	34,517;24;552;482;582	9,809;54;723;780;918	44,611;38;752;641;609	64,637;46;784;625;675	63,695;26;763;821;626	34,1013;64;864;983;950	63,759;50;849;741;770	30,872;69;731;888;985	88,1258;102;1194;1161;1272	92,974;57;943;1045;883	0,45;2107;57;54;97	82,805;80;666;812;953	20,760;65;725;788;782	0,70;2340;77;94;149	1,70;2503;90;92;145
49	partial	-	KPNJ1_02937	KPK_RS13880	VK055_0958,VK055_0959	KPN_01544,KPN_01545	KP1_RS11960	1617;1617;348,1245;1245,339;1617	638;7;105,337;504,121;566	204;3;96,106;80,120;208	599;6;106,419;419,113;458	16;1418;5,17;7,17;23	397;20;117,236;345,105;284	684;21;132,315;383,134;384	381;12;113,190;311,134;270	39;1383;15,64;33,9;36	553;4;77,200;273,75;322	203;1;104,107;97,100;193	664;5;144,419;387,129;520	117;390;6,119;108,4;139	451;11;96,304;301,88;463	440;69;88,280;328,82;417	736;9;103,238;336,91;421	350;6;128,442;234,168;461	183;6;86,96;76,84;169	212;4;118,105;85,110;181	22;1605;16,9;10,10;26	563;93;111,331;431,102;527	490;4;100,336;315,103;379	493;12;126,260;513,111;294	58;224;6,64;73,10;101	515;3;96,247;343,86;420	18;1319;2,51;26,1;15	175;6;88,91;85,87;176	274;3;51,299;286,46;278	650;21;130,357;345,133;518	487;18;120,238;541,108;287	480;19;124,247;483,94;304	450;18;111,374;471,84;461	725;10;115,401;556,155;628	559;29;134,291;591,120;363	652;8;118,380;478,117;657	755;9;146,508;607,157;905	835;22;138,385;550,130;619	18;1469;2,65;33,2;16	597;14;136,390;424,120;504	558;23;122,355;325,94;531	50;1718;2,83;52,0;26	69;1719;2,135;77,3;115
50	partial	abgB	KPNJ1_02950,KPNJ1_02951	KPK_RS13935	VK055_0970	KPN_01533	KP1_RS11905	750,684;1446;1446;1446;1446	266,194;74;517;540;511	210,179;92;476;477;457	212,149;110;492;494;420	23,22;1266;55;36;50	231,196;85;359;442;395	309,203;98;393;449;454	205,188;65;326;411;417	34,47;1212;76;62;82	171,167;85;265;316;345	224,173;103;468;475;440	267,202;121;470;417;457	22,83;62;114;84;101	202,171;49;341;375;400	183,165;39;375;416;352	238,204;116;358;410;415	226,212;51;359;429;422	290,171;46;311;392;394	207,187;100;466;496;395	30,33;1424;69;53;45	239,207;67;507;553;481	182,177;81;414;377;357	228,166;50;360;467;467	26,60;55;81;63;64	215,150;42;411;388;429	20,27;1147;43;38;46	249,185;45;343;375;382	160,125;31;283;337;349	232,178;47;448;520;513	189,151;35;356;397;475	207,157;41;349;413;488	269,158;96;425;448;395	301,218;106;573;596;524	247,199;53;399;478;568	300,189;92;526;583;582	391,302;81;666;727;872	288,238;127;604;619;603	27,30;1234;65;68;80	262,207;100;479;460;429	255,156;81;400;498;477	24,33;1453;65;54;63	30,36;1541;88;61;54
51	partial	malX	KPNJ1_02978	KPK_RS14050	VK055_0994,VK055_0995	KPN_01512	KP1_RS11780	1593;1593;489,1140;1593;1593	552;63;143,308;509;574	576;26;103,307;412;416	519;16;164,319;427;529	33;1348;6,21;47;21	501;31;137,248;384;451	554;49;149,303;454;539	438;34;126,265;338;411	120;1204;13,57;117;63	364;37;111,201;309;388	590;22;114,302;456;459	661;42;180,298;611;559	213;766;26,281;362;160	414;56;104,334;290;318	464;25;110,185;326;425	464;31;129,297;360;469	488;59;120,379;352;384	491;20;101,238;377;340	609;19;121,281;443;386	62;1550;5,12;57;37	542;30;141,249;451;541	480;38;97,235;453;404	440;22;122,304;373;422	146;546;22,196;269;105	507;37;100,202;416;397	44;1210;5,26;45;31	517;20;94,250;417;367	388;38;103,194;325;374	532;26;175,335;482;560	422;35;141,256;398;478	427;27;144,269;418;436	580;17;119,284;392;449	695;34;152,365;582;611	523;21;165,327;446;507	625;47;179,335;490;599	880;81;219,348;686;760	685;33;190,396;549;654	74;1373;12,51;101;44	635;53;130,267;515;522	592;36;167,280;481;459	70;1597;16,38;86;63	126;1603;12,64;114;92
52	partial	yqaE,pmp3	KPNJ1_02989,KPNJ1_02990	KPK_RS14095	VK055_1005	KPN_01503	KP1_RS11735	159,168;159;159;159;159	100,94;3;83;74;84	96,90;0;73;62;80	66,83;0;59;67;61	4,3;194;5;1;6	56,66;3;75;71;83	92,89;1;75;70;87	64,74;2;59;66;66	5,5;210;3;4;2	78,73;1;49;70;64	93,93;1;78;70;74	92,82;3;94;81;81	16,16;70;11;20;19	68,62;2;70;52;57	72,72;1;57;57;67	86,83;3;62;78;72	68,83;0;60;71;72	63,56;0;56;67;63	102,99;2;78;72;85	4,4;232;2;4;5	89,93;1;69;79;79	64,68;2;59;55;64	84,81;1;61;67;52	9,10;38;7;5;7	63,75;3;68;54;69	2,2;197;0;1;1	71,71;1;83;76;64	56,67;3;50;55;54	95,98;4;78;80;86	87,88;1;58;60;50	89,90;0;78;65;76	63,80;2;78;62;75	97,118;2;96;81;91	85,78;1;59;83;78	92,105;1;80;92;95	99,117;4;120;121;122	98,121;4;105;100;120	1,1;216;2;3;3	101,100;3;85;86;81	76,85;1;83;96;71	4,4;257;3;8;6	13,12;227;26;15;16
53	partial	ydaO	KPNJ1_03050	KPK_RS14445	VK055_1059,VK055_1061	KPN_01375	KP1_RS11465	1194;936;120,936;936;936	378;81;46,310;241;394	336;69;36,267;369;201	335;66;41,233;221;375	65;692;7,79;58;63	321;65;34,245;208;326	433;78;53,334;253;349	356;67;33,258;210;353	102;713;3,107;64;75	278;59;25,223;166;281	401;95;51,302;385;205	437;68;46,380;287;436	160;359;8,152;252;158	246;34;26,184;231;354	309;53;34,239;184;350	383;84;41,276;201;346	342;68;36,298;210;395	286;66;39,260;307;184	402;89;44,267;349;205	98;770;7,90;70;69	407;72;47,319;221;434	337;60;35,278;181;323	362;65;32,288;216;264	105;274;2,84;159;101	341;74;37,262;311;189	92;691;5,91;64;42	344;83;27,289;338;195	239;55;30,183;230;231	507;96;55,402;317;303	381;62;34,298;213;291	361;65;29,298;232;307	364;79;52,300;268;339	517;111;41,486;357;360	426;74;40,302;252;286	486;108;57,376;442;288	607;138;77,521;600;359	512;103;58,399;312;502	110;698;0,117;76;65	423;68;51,356;254;413	388;84;46,320;373;239	105;841;11,106;152;57	119;892;10,133;88;75
54	partial	-	KPNJ1_03093,KPNJ1_03094	KPK_RS14585	-	-	-	294,303;531;-;-;-	0,0;1;-;-;-	0,0;0;-;-;-	1,0;0;-;-;-	96,23;249;-;-;-	27,97;87;-;-;-	336,127;489;-;-;-	30,93;82;-;-;-	11,12;73;-;-;-	0,0;0;-;-;-	0,0;1;-;-;-	356,177;552;-;-;-	1,0;0;-;-;-	0,0;0;-;-;-	56,42;186;-;-;-	0,0;0;-;-;-	27,42;94;-;-;-	0,0;1;-;-;-	0,1;1;-;-;-	110,28;304;-;-;-	106,117;377;-;-;-	205,70;124;-;-;-	0,0;1;-;-;-	0,0;1;-;-;-	0,0;1;-;-;-	0,0;0;-;-;-	0,0;0;-;-;-	0,0;0;-;-;-	0,0;1;-;-;-	0,0;0;-;-;-	0,0;1;-;-;-	0,0;0;-;-;-	0,0;1;-;-;-	0,0;1;-;-;-	0,0;2;-;-;-	0,0;0;-;-;-	1,0;1;-;-;-	0,1;0;-;-;-	142,77;90;-;-;-	1,0;0;-;-;-	0,0;0;-;-;-	0,0;0;-;-;-
55	partial	-	KPNJ1_03095,KPNJ1_03096	KPK_RS14590	-	-	-	294,255;528;-;-;-	2,1;1;-;-;-	1,0;0;-;-;-	0,0;1;-;-;-	71,44;166;-;-;-	110,102;212;-;-;-	365,249;316;-;-;-	106,95;227;-;-;-	31,5;138;-;-;-	0,0;0;-;-;-	0,0;0;-;-;-	518,463;450;-;-;-	0,0;0;-;-;-	0,0;1;-;-;-	86,180;119;-;-;-	1,1;0;-;-;-	100,81;195;-;-;-	1,2;2;-;-;-	1,0;0;-;-;-	71,51;194;-;-;-	241,281;317;-;-;-	195,282;215;-;-;-	2,0;0;-;-;-	1,0;0;-;-;-	1,0;0;-;-;-	0,0;0;-;-;-	1,0;1;-;-;-	0,0;2;-;-;-	0,0;0;-;-;-	1,0;0;-;-;-	0,0;1;-;-;-	0,0;0;-;-;-	0,0;0;-;-;-	0,0;0;-;-;-	0,0;1;-;-;-	1,0;0;-;-;-	3,2;0;-;-;-	0,0;0;-;-;-	215,297;189;-;-;-	0,1;0;-;-;-	0,0;1;-;-;-	0,0;0;-;-;-
56	partial	impC2,impC1	KPNJ1_03104	KPK_RS14630	VK055_1105,VK055_1106	KPN_01323	KP1_RS11225	1587;1545;1002,516;1551;1545	607;177;153,96;699;398	412;167;207,87;600;361	326;246;208,89;335;567	354;1121;282,148;347;690	383;221;272,68;391;456	786;182;159,75;518;373	334;212;259,61;382;433	353;281;130,88;367;684	378;97;108,54;525;272	455;307;314,102;398;423	383;331;189,150;456;607	0;2;1,0;1;3	277;156;141,79;255;555	264;242;256,202;356;274	473;150;135,101;686;342	352;243;311,83;407;470	343;235;261,81;340;330	475;156;241,100;600;405	387;1210;286,177;401;748	748;499;573,335;777;848	306;234;130,131;386;493	354;246;276,80;389;394	2;1;1,0;0;3	462;133;126,131;501;294	142;727;148,99;150;317	348;268;273,78;376;355	444;118;93,57;393;277	516;275;191,160;604;427	648;393;419,185;664;720	356;279;302,81;400;437	708;411;322,237;894;863	943;515;376,276;1157;1015	778;432;468,200;799;867	535;287;293,96;394;623	774;282;306,158;987;693	493;378;412,270;561;437	173;782;130,91;158;391	356;335;174,165;430;627	410;237;249,96;423;598	374;1169;219,221;386;513	539;1472;303,228;542;766
57	partial	-	KPNJ1_03192,KPNJ1_03193	-	VK055_1144	KPN_01303	KP1_RS11025	111,855;-;900;900;855	113,403;-;210;282;308	45,254;-;336;394;208	29,221;-;320;339;227	0,1;-;0;2;0	52,293;-;246;330;251	46,256;-;383;383;166	44,239;-;240;300;244	0,2;-;5;2;1	42,205;-;172;229;164	44,262;-;329;422;185	67,313;-;278;443;241	18,235;-;198;338;211	23,193;-;258;267;200	39,177;-;267;290;188	54,273;-;274;293;248	55,252;-;300;363;220	45,224;-;273;348;156	47,260;-;348;396;212	0,3;-;2;1;1	52,255;-;347;368;285	39,230;-;248;356;187	42,201;-;246;374;184	0,0;-;2;3;0	45,221;-;247;327;180	0,0;-;0;0;0	41,234;-;291;334;174	36,140;-;279;245;123	128,426;-;234;305;315	44,247;-;252;363;220	47,254;-;228;395;209	50,195;-;452;295;196	67,249;-;616;362;278	53,286;-;295;450;228	66,414;-;307;399;339	80,452;-;460;654;337	52,331;-;425;498;293	0,1;-;0;1;0	46,295;-;305;395;245	49,327;-;212;317;298	0,0;-;3;2;1	0,0;-;2;3;1
58	partial	-	KPNJ1_03254,KPNJ1_03255	KPK_RS15180	VK055_1203,VK055_1204	KPN_01251	KP1_RS10725	147,948;948;147,831;948;948	76,393;43;82,317;248;373	60,199;32;65,264;445;300	79,238;116;70,236;287;279	47,71;815;37,31;29;59	61,227;40;69,261;237;398	84,280;181;75,273;219;314	64,257;43;55,278;226;402	10,67;822;8,43;32;44	60,170;38;54,263;166;242	74,211;30;64,243;430;276	78,255;40;74,253;550;302	83,266;202;85,183;199;221	51,163;167;61,173;177;257	70,224;89;63,199;249;232	59,228;46;69,359;212;347	71,275;59;76,293;251;318	73,188;26;70,222;378;235	71,197;27;70,264;490;277	43,76;905;42,41;32;52	84,282;112;98,284;305;317	67,207;19;68,188;477;248	45,272;87;34,230;256;280	46,192;115;44,84;119;125	56,212;29;60,263;193;373	6,27;775;10,24;24;35	57,182;23;68,213;409;249	63,195;25;48,205;185;306	80,279;35;75,312;390;338	47,256;94;48,213;242;240	45,275;77;42,228;251;277	34,291;99;44,272;198;296	88,413;141;57,308;256;383	60,331;93;57,305;305;315	61,359;133;58,356;330;361	126,373;313;133,377;373;475	104,451;63;89,377;346;403	35,32;857;33,24;29;35	81,235;31;68,231;537;285	87,269;51;73,323;262;406	47,77;957;42,32;37;67	16,48;1050;19,29;28;45
59	partial	pncA	KPNJ1_03310	KPK_RS15425	VK055_1257,VK055_1258	KPN_01202	-	642;642;192,444;642;-	241;43;98,102;220;-	230;45;49,94;204;-	214;34;50,105;237;-	37;574;34,3;23;-	198;35;47,103;213;-	244;32;44,124;246;-	165;30;37,80;189;-	53;549;38,3;30;-	165;22;75,78;152;-	283;38;54,112;211;-	213;44;101,130;259;-	214;108;73,84;188;-	239;38;27,72;137;-	183;24;37,94;174;-	234;45;87,94;166;-	216;42;43,99;208;-	249;38;39,71;173;-	270;39;53,97;185;-	36;674;31,5;27;-	239;44;60,118;245;-	152;35;80,96;208;-	143;35;89,71;260;-	141;69;37,42;106;-	163;30;81,75;193;-	36;527;38,14;23;-	225;31;34,99;186;-	140;28;44,65;172;-	164;20;40,96;337;-	124;49;85,84;245;-	134;25;83,86;258;-	191;38;45,89;280;-	341;40;62,135;255;-	172;45;100,107;291;-	205;52;106,109;257;-	271;76;146,151;326;-	241;53;133,144;286;-	40;584;50,1;22;-	191;49;96,116;229;-	296;47;46,86;170;-	54;665;42,3;29;-	51;691;52,13;49;-
60	partial	-	KPNJ1_03340,KPNJ1_03341	-	-	KPN_01182	-	360,1020;-;-;1272;-	2,2;-;-;3;-	100,251;-;-;370;-	128,330;-;-;447;-	24,64;-;-;70;-	0,2;-;-;5;-	1,3;-;-;3;-	66,147;-;-;228;-	0,2;-;-;7;-	1,2;-;-;2;-	516,1281;-;-;1690;-	0,2;-;-;3;-	37,69;-;-;95;-	239,287;-;-;479;-	172,430;-;-;629;-	0,1;-;-;1;-	448,1170;-;-;1481;-	29,60;-;-;67;-	20,37;-;-;47;-	26,44;-;-;68;-	70,210;-;-;247;-	232,639;-;-;839;-	29,168;-;-;201;-	0,2;-;-;2;-	314,798;-;-;1072;-	14,39;-;-;55;-	1,0;-;-;1;-	36,87;-;-;124;-	131,300;-;-;385;-	44,92;-;-;135;-	445,1130;-;-;1546;-	1,3;-;-;3;-	1,2;-;-;3;-	525,1241;-;-;1685;-	28,74;-;-;108;-	0,2;-;-;4;-	273,709;-;-;933;-	0,4;-;-;1;-	100,249;-;-;351;-	19,56;-;-;70;-	69,148;-;-;204;-	9,20;-;-;32;-
61	partial	-	KPNJ1_03355,KPNJ1_03356	-	VK055_1292	-	KP1_RS10290	126,111;-;126;-;126	104,87;-;48;-;43	61,53;-;65;-;55	49,44;-;58;-;61	10,10;-;11;-;9	86,75;-;55;-;34	35,21;-;91;-;70	77,70;-;33;-;26	15,15;-;5;-;12	41,33;-;50;-;38	79,70;-;61;-;61	43,27;-;84;-;50	40,37;-;20;-;19	108,107;-;26;-;27	42,31;-;56;-;48	43,27;-;69;-;57	109,108;-;33;-;37	37,32;-;48;-;52	58,55;-;58;-;59	11,11;-;18;-;11	42,28;-;68;-;77	41,29;-;51;-;56	53,49;-;48;-;67	41,42;-;25;-;12	102,95;-;30;-;30	8,8;-;11;-;12	52,45;-;44;-;49	19,13;-;41;-;69	43,23;-;95;-;73	50,48;-;62;-;58	62,50;-;58;-;71	51,35;-;75;-;62	137,128;-;44;-;42	57,52;-;49;-;59	30,26;-;109;-;65	157,138;-;64;-;62	45,29;-;69;-;118	8,8;-;4;-;8	44,33;-;72;-;67	56,55;-;61;-;66	9,9;-;11;-;16	10,10;-;14;-;7
62	partial	yceE	KPNJ1_03459,KPNJ1_03460	KPK_RS16525	VK055_1400	KPN_01067	KP1_RS09680	315,978;1239;1227;1227;1227	130,297;3;500;573;444	101,281;2;404;490;381	137,250;1;400;383;489	6,0;1294;3;2;2	117,230;64;336;405;392	147,262;5;415;543;495	101,259;54;322;434;372	9,0;1280;6;4;4	88,208;0;329;376;284	121,284;3;447;494;395	135,324;66;405;561;484	111,58;253;130;150;147	97,249;2;355;357;347	92,209;3;376;385;421	122,324;2;407;484;374	107,284;63;365;406;369	96,232;0;357;445;355	119,274;2;460;545;443	10,2;1358;7;9;4	145,267;4;471;466;540	101,235;59;326;409;378	94,211;50;323;379;396	47,77;163;137;146;213	97,316;59;264;373;322	7,0;1173;4;7;1	95,231;7;395;452;392	110,200;59;278;350;266	119,315;0;447;568;470	108,257;58;326;448;388	109,257;52;301;450;378	110,268;61;344;420;426	149,359;78;446;578;550	126,287;69;345;486;421	160,333;3;551;547;521	194,492;87;581;698;696	175,311;4;593;596;642	4,1;1323;2;2;2	127,293;75;358;515;478	131,268;4;456;453;497	9,3;1509;4;4;4	9,2;1599;3;4;4
63	partial	-	KPNJ1_03520,KPNJ1_03521	KPK_RS16870	VK055_1481	KPN_01009,KPN_01010	KP1_RS09330	324,621;1536;1536;66,1074;1536	303,493;44;53;76,356;52	202,253;63;242;5,491;110	19,149;251;679;1,70;681	1,111;1345;24;44,19;15	232,242;59;48;103,365;40	305,310;60;34;116,449;42	235,256;55;43;102,339;48	3,112;1435;45;0,20;15	176,341;56;55;47,232;45	238,271;83;261;7,529;127	328,489;48;44;85,366;55	1,61;187;75;0,34;84	13,113;263;513;3,56;612	20,133;313;556;5,49;568	218,438;67;65;61,277;64	0,93;1207;98;1,36;108	182,223;69;195;8,432;94	209,269;94;254;5,498;114	1,101;1392;27;34,16;19	20,146;373;683;3,61;707	247,387;41;28;67,284;39	267,238;11;34;90,404;27	0,40;162;37;0,24;44	244,431;32;31;17,228;36	2,96;1329;39;0,21;13	224,238;82;222;7,487;112	215,217;46;34;89,318;42	306,304;14;46;115,482;45	281,277;17;28;97,443;33	270,268;9;33;108,453;31	254,446;67;49;67,330;42	281,368;98;88;89,533;84	278,284;16;40;112,468;35	34,46;78;1081;0,47;1069	345,410;70;44;95,687;39	236,115;3;11;135,574;12	1,112;1451;20;5,18;14	298,363;68;38;53,418;33	21,24;13;959;0,39;966	1,59;1718;30;3,33;21	2,134;1807;58;1,30;21
64	partial	-	KPNJ1_03633	KPK_RS17390	VK055_1596,VK055_1597	KPN_00892	KP1_RS08765	1473;1473;636,852;1473;1473	536;47;240,259;562;505	472;60;148,245;518;471	478;53;160,263;399;541	28;1355;7,16;40;29	447;46;142,234;513;414	485;59;159,256;561;458	446;45;131,179;483;427	28;1320;2,15;32;41	343;24;144,185;358;314	448;35;273,244;491;412	575;52;163,310;567;571	315;463;156,158;294;286	359;37;91,226;343;427	409;29;123,182;419;361	449;34;199,237;461;374	417;44;183,229;396;424	411;47;127,219;451;377	515;58;152,272;580;495	40;1443;7,17;34;46	516;56;137,256;532;518	476;57;142,236;479;461	341;53;173,228;367;481	156;301;70,112;156;180	483;45;130,213;434;420	30;1164;5,10;28;44	423;31;147,222;464;406	346;52;153,166;348;308	522;41;143,247;546;495	370;48;175,213;369;431	325;45;151,223;357;445	470;52;133,213;492;452	554;39;233,296;580;618	433;62;192,261;442;556	567;51;231,278;595;531	772;96;294,369;779;748	659;73;256,304;641;600	24;1262;6,10;30;39	529;52;147,268;537;526	498;49;130,239;499;480	62;1467;7,47;71;76	40;1615;6,25;44;52
65	partial	nfsA,frp	KPNJ1_03643,KPNJ1_03644	KPK_RS17440	VK055_1607	KPN_00882	KP1_RS08715	330,159;723;723;723;723	116,51;10;203;244;306	110,22;36;375;265;229	139,16;65;310;190;298	12,0;673;42;2;86	104,8;33;242;178;328	137,102;22;179;243;293	95,9;30;232;157;314	22,12;525;84;44;122	95,82;3;148;183;167	108,17;50;259;174;354	143,58;17;176;261;299	76,153;184;148;246;142	96,11;51;179;123;288	93,20;45;188;176;254	103,101;8;194;223;213	93,9;52;224;170;304	93,9;37;330;200;182	101,14;42;370;261;233	12,0;709;50;9;73	118,39;44;275;281;309	121,48;15;166;198;225	105,34;47;239;207;234	45,95;152;80;127;110	92,9;35;283;194;244	16,0;557;37;14;79	109,16;26;305;205;191	94,6;43;184;130;210	117,12;50;373;252;262	97,27;38;249;228;231	99,27;42;263;228;229	107,15;46;338;238;199	143,79;15;251;280;356	110,34;41;291;265;273	150,5;105;235;146;389	169,24;96;429;351;513	149,14;59;341;249;476	44,0;534;95;53;129	139,46;18;181;245;285	141,19;44;304;189;300	18,15;659;84;45;133	38,1;738;99;58;118
66	partial	ybhS	KPNJ1_03763,KPNJ1_03764	KPK_RS17765	VK055_1710	KPN_00821	KP1_RS08380	144,960;1134;1134;1134;1134	55,366;89;362;406;338	50,284;81;344;368;315	74,415;82;312;272;303	9,62;920;104;67;100	52,248;88;344;359;314	73,268;67;350;502;322	48,232;77;320;379;313	0,76;911;88;61;57	38,264;48;225;337;215	56,327;82;393;375;340	80,413;101;411;380;386	16,141;591;215;198;179	34,204;66;277;261;367	38,264;66;266;291;251	84,451;69;291;285;277	49,342;87;326;332;289	47,223;88;321;335;269	55,262;88;374;403;337	14,85;983;117;72;87	54,338;93;390;408;333	49,367;92;333;284;331	60,346;68;271;309;256	6,99;384;116;125;98	30,276;87;305;351;284	0,64;870;72;67;47	46,234;93;319;334;289	39,230;76;268;251;247	57,290;82;414;345;475	51,352;69;310;319;290	42,353;59;292;323;296	33,332;58;325;400;305	58,366;97;444;368;532	60,394;71;338;351;299	53,342;82;428;529;383	77,440;106;636;531;742	62,469;74;392;551;396	0,81;951;94;71;69	43,327;107;403;365;407	51,347;67;333;364;315	0,100;1062;105;144;100	0,100;1148;127;96;89
67	partial	ybfF	KPNJ1_03875	KPK_RS18300	VK055_1822	KPN_00709	KP1_RS07805,KP1_RS07810	873;774;774;774;774,117	334;78;334;250;286,59	281;87;266;222;252,51	231;95;211;239;240,51	102;562;85;114;78,45	303;84;246;203;251,60	262;89;234;284;273,62	260;68;244;181;203,45	103;586;67;104;84,52	198;61;169;179;210,39	292;108;279;263;218,58	362;91;283;241;299,48	261;175;223;284;282,70	244;55;211;170;192,51	195;93;181;236;213,39	233;94;216;257;228,49	256;89;254;250;252,51	270;67;258;172;209,41	291;87;298;243;250,42	104;610;92;122;96,47	283;122;252;291;265,57	298;86;278;216;237,46	229;77;226;220;237,38	171;119;137;173;139,41	220;93;201;225;221,36	84;511;79;98;89,66	265;60;246;193;209,45	166;120;164;187;186,48	253;117;249;329;269,56	234;92;206;224;256,58	257;68;208;249;234,42	300;69;271;195;262,50	384;131;324;290;307,64	287;96;264;246;295,59	294;97;300;319;325,58	544;136;448;396;428,94	426;104;359;297;341,58	97;568;85;101;91,52	325;96;308;233;255,55	256;110;266;273;252,45	133;686;91;116;90,65	154;733;100;141;110,72
68	partial	crcA	KPNJ1_03923,KPNJ1_03924	KPK_RS18580	VK055_1877	KPN_00655	KP1_RS07530	576,123;570;519;570;570	270,78;4;245;236;242	181,67;3;152;206;221	219,58;4;231;197;193	5,0;599;5;2;5	242,78;5;192;178;217	200,77;4;171;253;248	209,65;2;187;178;174	10,1;624;8;13;14	178,61;2;138;232;191	232,92;2;189;223;275	261,102;3;219;288;304	204,100;132;142;177;184	182,74;6;153;176;189	188,76;3;147;236;221	213,75;4;204;244;265	201,88;5;186;225;212	171,62;2;146;181;194	231,90;3;199;255;258	0,0;661;2;6;7	199,67;3;208;248;246	189,54;4;172;235;230	202,68;3;176;164;189	123,51;65;103;106;115	178,54;4;176;226;206	1,0;603;5;3;3	192,72;5;165;220;221	155,55;2;140;177;196	292,87;9;249;207;234	257,72;1;213;197;224	234,67;3;208;167;179	202,53;3;206;273;237	258,64;7;262;361;278	237,73;3;240;201;226	242,77;7;244;287;292	345,61;6;338;431;420	301,91;9;248;331;343	5,0;666;3;3;4	247,77;7;209;273;283	235,91;3;172;261;253	2,0;733;3;7;3	6,1;821;7;3;7
69	partial	ramR	KPNJ1_04030,KPNJ1_04031	KPK_RS19120	VK055_1985	KPN_00555	KP1_RS06990	387,189;486;585;582;582	127,45;48;204;260;225	111,43;49;212;220;215	111,48;59;215;219;217	69,38;283;118;108;90	131,43;53;175;206;196	146,98;51;238;182;201	113,34;45;195;192;196	50,36;370;89;100;93	88,31;40;172;188;167	133,40;46;224;256;205	159,57;68;234;280;286	23,64;89;97;148;156	102,36;38;163;183;180	102,33;44;180;184;191	125,46;49;175;200;214	128,48;60;201;222;232	87,45;49;177;176;169	137,48;46;192;243;238	70,36;321;116;116;107	128,53;57;199;239;274	111,50;52;170;203;219	100,41;48;168;196;218	69,34;113;112;136;137	112,42;43;175;200;218	50,28;292;92;73;81	112,34;40;171;214;195	84,64;28;190;155;147	121,53;45;215;286;264	116,33;45;184;238;239	105,43;39;192;213;228	143,50;47;209;237;223	171,60;54;290;294;305	147,46;46;194;238;235	135,103;59;277;257;255	199,68;91;350;393;421	174,60;66;261;326;346	66,42;359;107;120;105	130,86;54;261;199;212	125,57;61;201;248;227	76,49;429;124;136;131	86,44;396;149;129;148
70	partial	-	KPNJ1_04080,KPNJ1_04081	KPK_RS19270	VK055_2022	KPN_00522	KP1_RS06800,KP1_RS06805	138,126;588;168;126;126,138	74,80;3;78;84;20,28	55,69;3;67;69;13,23	35,22;0;18;28;118,123	0,1;614;7;0;4,0	56,66;0;52;62;50,60	23,54;10;139;49;26,9	35,52;1;43;55;63,55	0,0;665;14;0;2,0	15,32;8;115;42;12,8	23,59;11;143;46;27,5	60,27;1;26;40;132,131	0,0;208;0;0;0,1	13,41;10;134;34;20,5	12,46;6;133;39;20,9	18,48;13;148;48;19,10	24,47;11;151;58;28,9	33,49;0;45;48;58,51	66,73;3;59;78;22,35	0,0;677;11;0;2,0	14,57;8;170;62;29,9	42,54;0;52;55;53,58	40,53;0;43;42;45,45	1,0;145;0;1;0,0	17,39;11;126;44;14,10	1,1;617;12;0;1,1	36,54;0;37;59;49,53	38,36;1;43;50;50,54	66,90;5;63;79;27,32	36,63;1;53;71;49,61	41,48;0;45;53;64,68	74,53;2;72;58;62,63	73,31;0;28;23;143,128	33,62;0;57;65;60,62	21,68;8;158;60;23,9	83,50;1;37;43;181,164	103,105;0;67;107;40,38	0,0;666;13;1;5,2	50,25;2;21;24;140,112	46,25;2;19;24;126,130	0,0;747;15;2;0,1	0,0;774;15;1;4,0
71	partial	ybaV	KPNJ1_04287	KPK_RS20290	VK055_2148,VK055_2149	KPN_00404	KP1_RS06035	369;369;147,225;345;369	205;15;34,13;166;154	202;16;31,11;133;156	134;24;32,15;196;128	41;304;25,0;38;34	131;20;20,14;183;115	113;18;27,111;146;114	117;18;20,9;154;99	33;263;55,11;34;22	81;10;27,110;95;83	188;24;35,13;140;149	170;20;34,19;197;149	16;160;0,42;21;21	78;19;30,121;81;92	108;28;37,74;124;101	81;24;29,144;101;104	100;21;28,137;107;86	143;21;24,9;111;113	187;19;32,15;137;161	27;305;17,0;33;39	123;42;31,92;138;125	81;36;80,161;86;74	55;26;77,143;69;61	19;112;0,14;19;12	105;21;36,90;130;78	17;246;36,8;15;14	179;18;18,15;127;138	57;26;53,109;80;47	169;26;37,17;195;157	82;36;78,155;87;63	87;25;84,158;82;57	149;15;28,12;125;182	199;26;29,12;170;267	72;26;80,176;88;79	116;31;92,189;85;89	252;37;59,20;307;227	139;25;39,134;196;150	36;280;48,18;37;35	187;14;36,15;202;156	114;34;89,107;123;104	20;368;43,11;16;19	43;334;62,33;34;45
72	partial	-	KPNJ1_04460	KPK_RS21180	VK055_2304,VK055_2305	-	KP1_RS05290	720;639;135,546;-;639	289;147;24,227;-;260	472;27;64,141;-;182	11;1;0,5;-;11	65;583;3,65;-;100	149;402;9,80;-;95	10;5;0,7;-;14	134;354;4,52;-;91	74;472;2,67;-;96	335;58;2,106;-;104	220;111;54,236;-;306	410;101;1,192;-;220	348;263;31,142;-;198	0;0;0,5;-;1	133;126;26,239;-;249	392;69;0,135;-;155	264;141;23,193;-;217	446;29;49,121;-;150	500;24;67,141;-;185	79;584;1,73;-;114	186;160;31,254;-;294	17;0;0,3;-;12	14;2;0,8;-;18	259;139;16,102;-;139	165;340;27,138;-;220	56;417;1,35;-;77	445;30;50,121;-;161	119;351;7,54;-;76	154;468;65,83;-;166	15;1;0,4;-;18	18;3;0,6;-;16	14;1;0,9;-;20	95;648;1,75;-;110	15;0;0,7;-;12	17;1;0,11;-;17	741;43;94,232;-;299	22;1;0,11;-;21	59;504;2,64;-;106	14;28;0,7;-;13	18;0;0,9;-;16	84;462;2,84;-;110	84;584;0,90;-;117
73	partial	fhuA	KPNJ1_04555	KPK_RS21670	VK055_2400,VK055_2401	KPN_00165	KP1_RS04805	2208;2208;2130,144;2208;2208	796;24;750,73;825;746	684;18;644,70;699;801	648;9;647,61;708;775	43;2088;43,9;84;69	689;30;611,55;758;833	746;16;709,67;784;677	609;25;574,43;626;668	60;1942;46,16;61;61	517;9;590,59;534;566	746;16;789,65;772;689	923;13;843,79;862;835	665;324;698,106;824;849	578;29;535,60;584;622	658;23;551,57;586;585	715;22;601,37;719;771	703;19;762,67;639;659	597;16;592,57;651;560	724;27;708,76;765;885	50;2129;36,9;84;72	798;25;765,75;792;749	759;12;724,65;757;638	649;12;582,48;612;653	431;232;400,70;514;455	651;14;684,67;626;558	61;1801;40,8;61;69	623;15;636,42;691;582	553;21;519,43;596;611	814;23;730,61;757;853	708;17;651,66;694;715	692;21;605,74;669;622	712;20;783,67;798;642	920;21;804,83;931;1029	762;18;694,68;738;782	903;14;880,72;802;846	1240;31;1139,114;1221;1330	1024;24;1013,94;1029;994	61;2117;49,12;60;56	815;22;753,71;815;748	762;20;651,71;800;726	51;2317;48,8;83;63	90;2533;57,15;101;67
74	partial	-	KPNJ1_04598,KPNJ1_04601	KPK_RS21860	VK055_2441	KPN_00128	KP1_RS04585	843,1218;1947;1944;2196;2028	297,471;22;711;703;701	360,326;6;615;1163;678	329,342;8;583;908;665	0,5;1853;11;8;10	325,332;5;770;764;662	389,640;19;588;681;721	256,304;0;678;675;511	4,19;1818;16;12;24	209,392;16;540;604;450	279,321;4;654;942;719	386,382;5;741;947;803	31,22;97;101;71;65	275,274;18;438;571;538	265,354;6;564;585;637	310,330;5;593;607;548	310,333;4;701;720;691	292,280;1;521;1002;516	386,359;7;655;1275;667	0,11;1957;11;14;11	292,415;4;674;744;730	257,226;4;484;481;526	286,263;1;432;985;463	15,14;29;64;33;29	257,290;6;503;845;474	0,22;1688;7;8;15	321,319;4;577;1064;554	222,271;4;606;625;510	405,377;2;705;1180;695	305,297;6;522;1047;537	268,282;5;456;1012;493	367,340;10;636;900;696	397,541;7;916;919;961	322,347;8;580;1136;575	342,442;5;673;887;886	453,648;18;1024;1549;927	473,462;24;855;850;1262	5,8;1859;5;9;5	360,350;6;684;864;725	348,431;7;519;814;676	2,20;2118;20;11;31	2,24;2224;12;13;27
75	partial	-	KPNJ1_04820	KPK_RS22895	VK055_2648	-	KP1_RS03595,KP1_RS03600	306;1263;312;-;330,249	81;15;107;-;166,114	145;20;64;-;54,79	183;13;67;-;83,57	39;911;27;-;54,56	103;1;197;-;75,49	15;178;101;-;9,19	94;0;186;-;71,40	28;753;18;-;43,49	103;28;23;-;27,56	99;14;53;-;151,61	111;0;204;-;90,61	77;469;104;-;125,60	121;10;55;-;77,46	137;5;66;-;45,65	99;31;43;-;36,92	129;16;62;-;90,54	86;0;116;-;59,44	143;14;60;-;49,79	44;887;25;-;49,48	173;4;91;-;81,89	103;0;193;-;95,36	93;0;177;-;87,23	48;362;74;-;53,30	83;16;45;-;38,55	38;738;21;-;32,32	70;5;108;-;37,42	73;1;152;-;58,14	96;0;219;-;89,23	105;0;163;-;74,29	98;1;149;-;76,28	41;48;46;-;123,85	49;90;169;-;65,26	113;0;181;-;95,24	113;35;90;-;192,65	158;2;303;-;121,33	72;1154;97;-;126,56	40;788;22;-;44,41	109;1;238;-;86,21	151;10;49;-;47,76	33;835;30;-;42,53	44;982;29;-;55,57
76	partial	-	KPNJ1_04877	KPK_RS23260	VK055_2705	KPN_04739	KP1_RS03305,KP1_RS03310	1386;1386;1386;1494;1386,141	398;123;353;648;477,114	218;176;227;485;569,32	231;229;348;377;444,114	165;988;84;114;232,25	329;162;385;558;246,47	354;141;336;569;394,31	304;140;322;512;220,32	237;738;131;215;185,19	287;53;421;430;185,61	382;57;525;564;234,89	679;36;435;509;351,38	292;302;296;430;171,52	335;40;296;545;162,21	391;72;322;491;145,76	322;60;472;571;210,67	468;135;293;552;162,78	451;75;278;431;117,20	232;193;229;493;566,32	157;1032;71;120;246,21	434;112;376;564;171,75	585;29;359;439;307,32	191;139;197;496;426,29	205;232;182;281;64,23	319;62;369;590;146,32	193;669;150;186;163,18	529;95;314;481;130,28	417;44;170;283;422,28	364;77;436;523;436,39	237;168;223;551;455,44	217;191;207;506;437,20	433;32;458;622;263,42	609;120;645;602;157,41	237;210;255;561;512,32	276;156;319;582;619,94	804;132;944;755;219,62	216;184;297;561;905,44	178;774;153;206;165,23	640;39;403;447;329,28	660;168;461;333;155,41	166;956;286;226;245,30	230;942;228;339;249,32
77	partial	-	KPNJ1_04903	-	-	KPN_04717,KPN_04718	-	675;-;-;471,231;-	1;-;-;0,0;-	0;-;-;0,0;-	0;-;-;0,0;-	331;-;-;112,103;-	1;-;-;0,0;-	2;-;-;0,0;-	1;-;-;0,0;-	328;-;-;137,114;-	427;-;-;103,92;-	0;-;-;0,0;-	3;-;-;1,0;-	0;-;-;0,0;-	1;-;-;0,0;-	0;-;-;0,0;-	506;-;-;131,119;-	0;-;-;0,0;-	0;-;-;0,0;-	1;-;-;0,0;-	335;-;-;101,104;-	2;-;-;0,0;-	1;-;-;0,0;-	1;-;-;0,0;-	2;-;-;0,0;-	357;-;-;145,51;-	0;-;-;0,0;-	0;-;-;0,0;-	1;-;-;0,0;-	594;-;-;136,129;-	0;-;-;0,0;-	0;-;-;0,0;-	1;-;-;0,0;-	1;-;-;0,0;-	0;-;-;0,0;-	1;-;-;1,1;-	595;-;-;268,92;-	3;-;-;1,1;-	439;-;-;165,61;-	3;-;-;2,0;-	3;-;-;0,0;-	1;-;-;0,0;-	2;-;-;1,1;-
78	partial	-	KPNJ1_04907,KPNJ1_04908	KPK_RS23395	-	-	KP1_RS11275	543,168;885;-;-;771	236,116;499;-;-;1	16,0;1;-;-;356	0,0;2;-;-;565	19,0;0;-;-;64	1,0;4;-;-;22	0,1;0;-;-;50	0,0;1;-;-;2	17,0;0;-;-;81	317,96;472;-;-;105	0,0;1;-;-;277	0,0;0;-;-;0	30,0;1;-;-;82	0,0;0;-;-;704	3,0;0;-;-;0	372,106;592;-;-;126	17,0;1;-;-;108	15,0;0;-;-;1	1,0;0;-;-;380	18,0;0;-;-;56	2,0;1;-;-;1	0,0;0;-;-;0	17,0;1;-;-;0	0,0;0;-;-;94	293,83;585;-;-;53	14,0;1;-;-;747	1,1;1;-;-;0	19,1;2;-;-;441	402,106;644;-;-;148	4,0;1;-;-;139	0,0;0;-;-;1	0,0;0;-;-;7	0,1;1;-;-;1	6,0;2;-;-;35	18,0;1;-;-;129	667,289;956;-;-;56	24,0;2;-;-;416	0,0;0;-;-;11	0,0;2;-;-;3	207,104;492;-;-;825	7,0;0;-;-;30	8,0;0;-;-;960
79	partial	relE	KPNJ1_04979,KPNJ1_04980	-	VK055_2820	KPN_04644	KP1_RS02570	96,285;-;285;285;285	68,177;-;124;122;110	56,152;-;95;91;90	44,146;-;102;95;96	0,0;-;0;0;1	54,144;-;101;85;101	71,198;-;126;123;119	52,154;-;78;77;108	47,151;-;104;120;102	35,69;-;118;123;108	67,113;-;140;122;137	61,185;-;119;115;139	75,198;-;127;95;142	37,124;-;85;78;75	69,145;-;101;94;66	44,93;-;122;131;116	69,115;-;120;151;117	51,133;-;77;88;77	57,165;-;102;111;106	0,0;-;0;0;0	50,152;-;92;125;111	59,163;-;102;102;106	51,122;-;85;79;89	41,111;-;67;57;62	57,111;-;122;119;108	0,0;-;2;0;0	50,140;-;96;98;106	36,74;-;116;97;93	72,110;-;134;139;124	64,193;-;116;113;106	53,162;-;97;94;96	70,116;-;136;137;150	89,144;-;162;167;178	59,159;-;111;110;120	62,106;-;151;165;164	101,190;-;231;226;189	73,205;-;129;160;156	0,0;-;0;0;1	67,180;-;110;114;125	69,124;-;150;137;125	0,1;-;0;0;1	0,1;-;0;0;2
80	partial	trxC	KPNJ1_05000,KPNJ1_05001	KPK_RS23855	VK055_2836	KPN_04629	KP1_RS02485	120,1209;1209;1209;1209;1209	39,333;88;313;676;317	44,401;146;303;528;270	66,254;177;470;242;437	40,85;829;183;81;179	32,284;99;295;634;296	38,309;74;284;694;336	22,225;94;291;549;252	41,85;940;142;83;137	64,320;94;411;164;383	45,157;605;270;177;334	87,690;146;355;399;309	41,261;281;254;231;267	48,253;92;441;218;409	53,275;70;517;207;405	79,364;105;482;216;468	97,354;77;442;445;384	45,326;117;251;419;253	51,435;133;311;527;297	50,92;911;156;78;159	82,370;88;582;242;518	77,620;135;319;350;267	64,243;82;432;245;401	21,141;171;139;140;121	46,372;113;263;484;224	37,72;802;119;65;125	42,352;138;269;470;241	30,327;92;309;339;334	90,426;111;508;437;429	69,279;110;534;283;484	66,275;102;452;273;429	89,465;139;363;433;350	97,573;170;435;491;442	90,300;121;545;344;487	96,546;149;395;529;349	65,879;95;449;932;334	42,465;109;455;645;503	25,66;979;128;73;113	89,663;158;327;365;306	78,467;163;332;456;266	39,105;1076;135;108;130	62,124;1124;182;92;175
81	partial	ytfB	KPNJ1_05031	KPK_RS24025	VK055_2865	KPN_04598,KPN_04599	KP1_RS02345	696;672;675;174,534;675	263;4;275;111,195;196	271;1;236;108,188;165	271;2;240;105,163;194	45;468;60;4,49;37	296;0;243;119,161;232	253;0;269;88,185;228	251;1;205;88,129;206	47;483;45;7,40;41	163;1;165;87,211;92	284;1;218;104,188;185	281;1;301;113,187;229	96;200;84;56,42;72	189;0;176;78,123;138	150;173;86;75,90;135	209;0;208;81,272;122	275;2;171;106,138;226	225;2;188;94,141;117	328;2;233;116,193;164	35;469;55;6,51;50	197;213;113;99,114;160	224;1;269;93,173;198	185;0;207;68,153;202	60;130;56;30,32;38	189;3;173;95,143;246	35;428;40;4,35;42	258;2;188;103,150;140	160;2;183;75,155;196	248;2;220;109,171;281	225;1;234;108,171;202	197;0;218;96,173;208	290;1;189;104,161;192	307;3;330;136,234;243	242;1;239;106,175;242	134;376;91;126,100;68	358;1;370;177,460;251	308;2;352;146,254;258	51;473;59;11,52;64	255;3;268;102,202;211	259;0;240;111,155;180	46;538;54;4,55;60	45;608;78;6,68;64
82	partial	tyrB2,tyrB	KPNJ1_05148,KPNJ1_05149	KPK_RS24815	VK055_3030	KPN_04441	KP1_RS01500	543,834;1194;1194;1194;1194	224,370;144;336;510;431	95,257;66;437;435;455	94,275;73;313;457;479	83,103;977;140;140;92	95,271;83;433;421;386	243,274;124;401;354;346	90,219;76;414;381;320	88,101;931;140;129;90	133,194;72;231;352;314	176,314;77;298;448;493	208,356;141;301;467;488	155,245;303;360;361;396	138,215;74;253;326;303	92,227;70;274;377;398	178,261;91;293;409;395	183,321;142;286;466;358	77,204;67;339;364;372	104,281;82;452;438;481	80,96;975;147;119;83	137,323;91;318;490;495	181,333;116;299;414;433	258,286;100;234;321;295	74,125;192;186;204;254	87,233;85;375;373;310	59,83;810;89;79;76	78,207;69;382;325;398	126,260;93;226;325;337	168,327;100;338;469;459	285,256;116;246;388;339	266,265;86;227;326;311	207,306;139;265;423;374	356,350;158;469;452;405	289,336;106;283;391;363	122,334;92;337;517;563	189,487;191;645;850;771	98,386;92;505;582;636	87,102;971;138;97;102	100,274;76;352;484;528	115,269;62;302;405;454	93,123;1062;149;135;122	113,138;1197;172;148;132
83	partial	ansP	KPNJ1_05175,KPNJ1_05176	-	VK055_3057	KPN_04417	KP1_RS01370	168,144;-;321;321;321	59,63;-;134;168;141	27,26;-;135;88;145	59,34;-;96;107;157	0,0;-;1;1;0	51,54;-;142;146;132	70,62;-;120;169;129	60,49;-;117;129;111	1,0;-;0;3;1	48,43;-;68;94;142	57,57;-;122;142;136	37,38;-;166;112;185	52,34;-;64;97;83	34,22;-;68;85;137	47,44;-;96;108;100	53,36;-;88;117;157	45,33;-;93;125;171	28,40;-;117;73;112	28,42;-;156;90;146	0,0;-;0;0;0	54,68;-;122;187;112	31,41;-;149;97;144	80,60;-;84;125;86	28,9;-;29;43;51	22,31;-;151;81;146	0,0;-;0;0;0	29,32;-;143;70;136	53,37;-;83;116;161	49,60;-;141;153;129	84,65;-;97;141;130	73,49;-;100;114;85	53,47;-;98;131;172	84,57;-;137;170;218	86,61;-;106;122;97	71,66;-;151;169;161	107,98;-;218;246;222	40,48;-;207;150;196	0,0;-;0;0;0	59,65;-;116;164;133	51,51;-;126;160;136	0,0;-;0;0;0	0,0;-;0;0;1
84	partial	cyaA	KPNJ1_05291	KPK_RS25515	VK055_3170	KPN_04305	KP1_RS00820,KP1_RS00825	2670;2553;2553;2553;120,2553	974;372;888;809;73,868	1054;334;780;677;56,652	894;344;805;695;59,640	387;1899;348;306;19,302	1038;309;890;802;68,722	952;309;906;906;73,832	840;258;717;635;55,590	378;1603;405;372;23,373	745;244;619;599;64,596	965;295;979;787;77,776	1144;322;977;942;80,813	658;956;622;599;59,605	757;234;654;614;49,566	827;284;718;641;58,595	939;318;786;757;71,726	971;343;807;721;65,787	787;227;739;589;52,531	1096;342;891;770;79,716	395;1907;337;335;24,339	1100;305;896;767;69,701	1015;313;805;841;68,756	791;253;632;673;63,663	424;635;393;405;38,403	831;255;787;601;59,719	361;1468;361;352;21,344	952;281;727;624;43,625	713;225;678;685;55,622	898;335;966;885;63,937	994;272;764;826;62,713	868;239;713;745;73,660	905;343;794;701;66,864	1181;468;952;1017;91,1003	978;289;797;840;54,726	1259;385;897;915;94,829	1570;553;1656;1376;122,1132	1416;410;1108;1081;93,966	372;1751;390;360;18,365	1039;319;844;816;69,712	1131;345;814;765;64,734	462;1852;497;458;26,504	595;1923;588;556;33,563
85	partial	-	KPNJ1_05531	-	-	KPN_pKPN3p05902,KPN_pKPN3p05903	-	990;-;-;207,753;-	0;-;-;0,0;-	0;-;-;0,0;-	0;-;-;0,0;-	1;-;-;0,0;-	153;-;-;28,114;-	0;-;-;0,0;-	0;-;-;0,0;-	466;-;-;98,378;-	432;-;-;87,288;-	1;-;-;0,0;-	1;-;-;0,0;-	0;-;-;0,0;-	302;-;-;59,212;-	0;-;-;0,0;-	0;-;-;0,0;-	0;-;-;0,1;-	527;-;-;99,373;-	0;-;-;1,0;-	0;-;-;0,0;-	0;-;-;0,2;-	1;-;-;0,0;-	483;-;-;80,324;-	0;-;-;0,0;-	501;-;-;79,335;-	1;-;-;0,1;-	253;-;-;59,185;-	484;-;-;95,377;-	653;-;-;132,485;-	0;-;-;0,0;-	0;-;-;0,0;-	0;-;-;0,0;-	0;-;-;0,0;-	0;-;-;0,0;-	588;-;-;127,416;-	3;-;-;1,0;-	648;-;-;150,446;-	0;-;-;0,0;-	1;-;-;0,1;-	534;-;-;110,411;-	1;-;-;0,0;-	0;-;-;0,0;-
86	partial	-	-	-	VK055_0154,VK055_0155	-	KP1_RS15930	-;-;549,318;-;858	-;-;0,1;-;0	-;-;0,1;-;2	-;-;379,246;-;494	-;-;0,1;-;1	-;-;383,319;-;480	-;-;404,354;-;514	-;-;322,266;-;410	-;-;0,0;-;0	-;-;0,3;-;0	-;-;0,4;-;0	-;-;0,3;-;1	-;-;1,1;-;0	-;-;0,3;-;1	-;-;0,1;-;1	-;-;0,1;-;0	-;-;1,3;-;0	-;-;0,0;-;2	-;-;0,3;-;1	-;-;2,0;-;0	-;-;0,0;-;1	-;-;1,2;-;0	-;-;0,2;-;0	-;-;0,0;-;0	-;-;0,3;-;3	-;-;0,0;-;0	-;-;0,3;-;0	-;-;303,240;-;408	-;-;0,4;-;0	-;-;0,1;-;0	-;-;365,290;-;499	-;-;1,2;-;0	-;-;1,1;-;1	-;-;1,0;-;0	-;-;1,2;-;0	-;-;1,2;-;0	-;-;2,3;-;0	-;-;0,0;-;1	-;-;0,1;-;0	-;-;337,175;-;647	-;-;0,0;-;0	-;-;0,0;-;1
87	partial	-	-	-	VK055_4660	KPN_02837,KPN_02840	-	-;-;693;357,411;-	-;-;3;0,0;-	-;-;0;0,10;-	-;-;1;0,9;-	-;-;3;1,0;-	-;-;1;0,10;-	-;-;1;0,0;-	-;-;1;1,2;-	-;-;1;1,0;-	-;-;0;1,2;-	-;-;2;0,5;-	-;-;2;3,1;-	-;-;0;2,7;-	-;-;1;1,0;-	-;-;0;0,7;-	-;-;1;0,0;-	-;-;500;265,340;-	-;-;1;1,4;-	-;-;1;2,16;-	-;-;1;1,0;-	-;-;2;1,7;-	-;-;1;0,2;-	-;-;408;217,256;-	-;-;1;1,2;-	-;-;2;0,14;-	-;-;0;0,9;-	-;-;2;0,4;-	-;-;0;0,8;-	-;-;547;291,385;-	-;-;1;0,5;-	-;-;1;0,10;-	-;-;473;261,298;-	-;-;629;297,407;-	-;-;0;2,15;-	-;-;548;293,358;-	-;-;756;408,489;-	-;-;582;293,356;-	-;-;1;0,0;-	-;-;0;1,5;-	-;-;506;268,352;-	-;-;0;1,7;-	-;-;2;2,1;-
88	entire	-	-	-	-	-	KP1_RS00865	-;-;-;-;153	-;-;-;-;46	-;-;-;-;41	-;-;-;-;34	-;-;-;-;44	-;-;-;-;43	-;-;-;-;56	-;-;-;-;38	-;-;-;-;47	-;-;-;-;29	-;-;-;-;64	-;-;-;-;41	-;-;-;-;49	-;-;-;-;25	-;-;-;-;27	-;-;-;-;26	-;-;-;-;38	-;-;-;-;38	-;-;-;-;34	-;-;-;-;60	-;-;-;-;38	-;-;-;-;38	-;-;-;-;23	-;-;-;-;39	-;-;-;-;34	-;-;-;-;45	-;-;-;-;30	-;-;-;-;36	-;-;-;-;41	-;-;-;-;37	-;-;-;-;36	-;-;-;-;38	-;-;-;-;59	-;-;-;-;39	-;-;-;-;28	-;-;-;-;97	-;-;-;-;52	-;-;-;-;58	-;-;-;-;38	-;-;-;-;32	-;-;-;-;62	-;-;-;-;78
89	entire	-	-	-	-	-	KP1_RS01260	-;-;-;-;204	-;-;-;-;126	-;-;-;-;96	-;-;-;-;104	-;-;-;-;50	-;-;-;-;112	-;-;-;-;68	-;-;-;-;81	-;-;-;-;34	-;-;-;-;68	-;-;-;-;111	-;-;-;-;115	-;-;-;-;142	-;-;-;-;72	-;-;-;-;92	-;-;-;-;91	-;-;-;-;98	-;-;-;-;89	-;-;-;-;95	-;-;-;-;41	-;-;-;-;84	-;-;-;-;93	-;-;-;-;89	-;-;-;-;73	-;-;-;-;80	-;-;-;-;50	-;-;-;-;95	-;-;-;-;73	-;-;-;-;108	-;-;-;-;89	-;-;-;-;92	-;-;-;-;88	-;-;-;-;142	-;-;-;-;112	-;-;-;-;138	-;-;-;-;180	-;-;-;-;128	-;-;-;-;47	-;-;-;-;110	-;-;-;-;109	-;-;-;-;53	-;-;-;-;58
90	entire	-	-	-	-	-	KP1_RS01325	-;-;-;-;690	-;-;-;-;818	-;-;-;-;721	-;-;-;-;718	-;-;-;-;8	-;-;-;-;745	-;-;-;-;3	-;-;-;-;660	-;-;-;-;10	-;-;-;-;654	-;-;-;-;752	-;-;-;-;863	-;-;-;-;937	-;-;-;-;598	-;-;-;-;660	-;-;-;-;718	-;-;-;-;743	-;-;-;-;663	-;-;-;-;755	-;-;-;-;5	-;-;-;-;791	-;-;-;-;766	-;-;-;-;4	-;-;-;-;636	-;-;-;-;3	-;-;-;-;2	-;-;-;-;623	-;-;-;-;3	-;-;-;-;802	-;-;-;-;2	-;-;-;-;4	-;-;-;-;3	-;-;-;-;3	-;-;-;-;3	-;-;-;-;814	-;-;-;-;1046	-;-;-;-;3	-;-;-;-;5	-;-;-;-;818	-;-;-;-;4	-;-;-;-;4	-;-;-;-;6
91	entire	-	-	-	-	-	KP1_RS01735	-;-;-;-;141	-;-;-;-;69	-;-;-;-;56	-;-;-;-;74	-;-;-;-;31	-;-;-;-;77	-;-;-;-;81	-;-;-;-;77	-;-;-;-;23	-;-;-;-;58	-;-;-;-;79	-;-;-;-;76	-;-;-;-;70	-;-;-;-;54	-;-;-;-;61	-;-;-;-;75	-;-;-;-;66	-;-;-;-;57	-;-;-;-;65	-;-;-;-;30	-;-;-;-;72	-;-;-;-;59	-;-;-;-;54	-;-;-;-;40	-;-;-;-;69	-;-;-;-;29	-;-;-;-;63	-;-;-;-;60	-;-;-;-;78	-;-;-;-;73	-;-;-;-;69	-;-;-;-;67	-;-;-;-;93	-;-;-;-;62	-;-;-;-;83	-;-;-;-;118	-;-;-;-;93	-;-;-;-;27	-;-;-;-;80	-;-;-;-;74	-;-;-;-;39	-;-;-;-;47
92	entire	-	-	-	-	-	KP1_RS01835	-;-;-;-;270	-;-;-;-;169	-;-;-;-;226	-;-;-;-;206	-;-;-;-;0	-;-;-;-;203	-;-;-;-;146	-;-;-;-;180	-;-;-;-;0	-;-;-;-;72	-;-;-;-;225	-;-;-;-;264	-;-;-;-;176	-;-;-;-;183	-;-;-;-;124	-;-;-;-;76	-;-;-;-;107	-;-;-;-;190	-;-;-;-;227	-;-;-;-;0	-;-;-;-;128	-;-;-;-;205	-;-;-;-;145	-;-;-;-;90	-;-;-;-;113	-;-;-;-;1	-;-;-;-;214	-;-;-;-;173	-;-;-;-;238	-;-;-;-;183	-;-;-;-;151	-;-;-;-;234	-;-;-;-;276	-;-;-;-;163	-;-;-;-;188	-;-;-;-;365	-;-;-;-;224	-;-;-;-;5	-;-;-;-;219	-;-;-;-;93	-;-;-;-;1	-;-;-;-;3
93	entire	-	-	-	-	-	KP1_RS01895	-;-;-;-;231	-;-;-;-;167	-;-;-;-;123	-;-;-;-;118	-;-;-;-;22	-;-;-;-;143	-;-;-;-;123	-;-;-;-;111	-;-;-;-;27	-;-;-;-;107	-;-;-;-;150	-;-;-;-;144	-;-;-;-;38	-;-;-;-;103	-;-;-;-;120	-;-;-;-;126	-;-;-;-;129	-;-;-;-;121	-;-;-;-;131	-;-;-;-;25	-;-;-;-;138	-;-;-;-;143	-;-;-;-;111	-;-;-;-;39	-;-;-;-;110	-;-;-;-;24	-;-;-;-;102	-;-;-;-;117	-;-;-;-;145	-;-;-;-;134	-;-;-;-;115	-;-;-;-;141	-;-;-;-;168	-;-;-;-;129	-;-;-;-;164	-;-;-;-;223	-;-;-;-;195	-;-;-;-;25	-;-;-;-;136	-;-;-;-;135	-;-;-;-;35	-;-;-;-;30
94	entire	-	-	-	-	-	KP1_RS02020	-;-;-;-;864	-;-;-;-;59	-;-;-;-;1	-;-;-;-;170	-;-;-;-;55	-;-;-;-;1	-;-;-;-;46	-;-;-;-;0	-;-;-;-;0	-;-;-;-;38	-;-;-;-;231	-;-;-;-;0	-;-;-;-;108	-;-;-;-;138	-;-;-;-;698	-;-;-;-;49	-;-;-;-;162	-;-;-;-;1	-;-;-;-;0	-;-;-;-;69	-;-;-;-;737	-;-;-;-;3	-;-;-;-;6	-;-;-;-;67	-;-;-;-;83	-;-;-;-;39	-;-;-;-;1	-;-;-;-;0	-;-;-;-;52	-;-;-;-;0	-;-;-;-;1	-;-;-;-;51	-;-;-;-;56	-;-;-;-;1	-;-;-;-;162	-;-;-;-;86	-;-;-;-;0	-;-;-;-;43	-;-;-;-;0	-;-;-;-;186	-;-;-;-;53	-;-;-;-;59
95	entire	-	-	-	-	-	KP1_RS02035	-;-;-;-;369	-;-;-;-;0	-;-;-;-;1	-;-;-;-;0	-;-;-;-;0	-;-;-;-;0	-;-;-;-;0	-;-;-;-;0	-;-;-;-;0	-;-;-;-;0	-;-;-;-;0	-;-;-;-;1	-;-;-;-;0	-;-;-;-;0	-;-;-;-;442	-;-;-;-;0	-;-;-;-;0	-;-;-;-;0	-;-;-;-;1	-;-;-;-;0	-;-;-;-;448	-;-;-;-;0	-;-;-;-;1	-;-;-;-;0	-;-;-;-;0	-;-;-;-;0	-;-;-;-;0	-;-;-;-;0	-;-;-;-;0	-;-;-;-;0	-;-;-;-;0	-;-;-;-;0	-;-;-;-;0	-;-;-;-;0	-;-;-;-;0	-;-;-;-;1	-;-;-;-;0	-;-;-;-;0	-;-;-;-;0	-;-;-;-;57	-;-;-;-;1	-;-;-;-;0
96	entire	-	-	-	-	-	KP1_RS02040	-;-;-;-;1035	-;-;-;-;0	-;-;-;-;0	-;-;-;-;0	-;-;-;-;1	-;-;-;-;0	-;-;-;-;0	-;-;-;-;0	-;-;-;-;0	-;-;-;-;0	-;-;-;-;0	-;-;-;-;0	-;-;-;-;0	-;-;-;-;0	-;-;-;-;1127	-;-;-;-;0	-;-;-;-;0	-;-;-;-;0	-;-;-;-;0	-;-;-;-;0	-;-;-;-;1202	-;-;-;-;0	-;-;-;-;6	-;-;-;-;0	-;-;-;-;0	-;-;-;-;0	-;-;-;-;0	-;-;-;-;0	-;-;-;-;0	-;-;-;-;0	-;-;-;-;0	-;-;-;-;1	-;-;-;-;0	-;-;-;-;0	-;-;-;-;0	-;-;-;-;0	-;-;-;-;0	-;-;-;-;0	-;-;-;-;0	-;-;-;-;0	-;-;-;-;0	-;-;-;-;0
97	entire	-	-	-	-	-	KP1_RS02450	-;-;-;-;129	-;-;-;-;43	-;-;-;-;45	-;-;-;-;36	-;-;-;-;33	-;-;-;-;38	-;-;-;-;38	-;-;-;-;29	-;-;-;-;15	-;-;-;-;35	-;-;-;-;39	-;-;-;-;52	-;-;-;-;31	-;-;-;-;39	-;-;-;-;25	-;-;-;-;42	-;-;-;-;43	-;-;-;-;32	-;-;-;-;36	-;-;-;-;26	-;-;-;-;46	-;-;-;-;35	-;-;-;-;38	-;-;-;-;23	-;-;-;-;35	-;-;-;-;35	-;-;-;-;37	-;-;-;-;26	-;-;-;-;49	-;-;-;-;39	-;-;-;-;36	-;-;-;-;48	-;-;-;-;55	-;-;-;-;36	-;-;-;-;59	-;-;-;-;71	-;-;-;-;60	-;-;-;-;32	-;-;-;-;47	-;-;-;-;63	-;-;-;-;22	-;-;-;-;34
98	entire	-	-	-	-	-	KP1_RS02585	-;-;-;-;129	-;-;-;-;105	-;-;-;-;81	-;-;-;-;78	-;-;-;-;14	-;-;-;-;86	-;-;-;-;80	-;-;-;-;73	-;-;-;-;12	-;-;-;-;91	-;-;-;-;84	-;-;-;-;106	-;-;-;-;11	-;-;-;-;60	-;-;-;-;63	-;-;-;-;101	-;-;-;-;47	-;-;-;-;64	-;-;-;-;78	-;-;-;-;14	-;-;-;-;96	-;-;-;-;93	-;-;-;-;39	-;-;-;-;7	-;-;-;-;79	-;-;-;-;13	-;-;-;-;88	-;-;-;-;74	-;-;-;-;101	-;-;-;-;53	-;-;-;-;51	-;-;-;-;78	-;-;-;-;95	-;-;-;-;49	-;-;-;-;118	-;-;-;-;89	-;-;-;-;103	-;-;-;-;7	-;-;-;-;82	-;-;-;-;49	-;-;-;-;10	-;-;-;-;14
99	entire	-	-	-	-	-	KP1_RS02595	-;-;-;-;174	-;-;-;-;39	-;-;-;-;36	-;-;-;-;92	-;-;-;-;1	-;-;-;-;58	-;-;-;-;105	-;-;-;-;49	-;-;-;-;0	-;-;-;-;26	-;-;-;-;64	-;-;-;-;89	-;-;-;-;2	-;-;-;-;41	-;-;-;-;60	-;-;-;-;45	-;-;-;-;80	-;-;-;-;32	-;-;-;-;49	-;-;-;-;0	-;-;-;-;65	-;-;-;-;54	-;-;-;-;59	-;-;-;-;0	-;-;-;-;68	-;-;-;-;0	-;-;-;-;40	-;-;-;-;100	-;-;-;-;53	-;-;-;-;69	-;-;-;-;57	-;-;-;-;97	-;-;-;-;109	-;-;-;-;67	-;-;-;-;103	-;-;-;-;57	-;-;-;-;46	-;-;-;-;0	-;-;-;-;65	-;-;-;-;65	-;-;-;-;0	-;-;-;-;0
100	entire	-	-	-	-	-	KP1_RS02710	-;-;-;-;252	-;-;-;-;50	-;-;-;-;32	-;-;-;-;49	-;-;-;-;111	-;-;-;-;38	-;-;-;-;38	-;-;-;-;36	-;-;-;-;91	-;-;-;-;43	-;-;-;-;40	-;-;-;-;43	-;-;-;-;49	-;-;-;-;41	-;-;-;-;27	-;-;-;-;42	-;-;-;-;41	-;-;-;-;32	-;-;-;-;35	-;-;-;-;104	-;-;-;-;50	-;-;-;-;33	-;-;-;-;27	-;-;-;-;19	-;-;-;-;46	-;-;-;-;139	-;-;-;-;37	-;-;-;-;31	-;-;-;-;55	-;-;-;-;30	-;-;-;-;33	-;-;-;-;41	-;-;-;-;53	-;-;-;-;34	-;-;-;-;49	-;-;-;-;64	-;-;-;-;54	-;-;-;-;195	-;-;-;-;40	-;-;-;-;37	-;-;-;-;106	-;-;-;-;131
101	entire	-	-	-	-	-	KP1_RS02735	-;-;-;-;378	-;-;-;-;194	-;-;-;-;100	-;-;-;-;202	-;-;-;-;93	-;-;-;-;65	-;-;-;-;124	-;-;-;-;63	-;-;-;-;48	-;-;-;-;96	-;-;-;-;180	-;-;-;-;184	-;-;-;-;73	-;-;-;-;123	-;-;-;-;142	-;-;-;-;115	-;-;-;-;86	-;-;-;-;86	-;-;-;-;129	-;-;-;-;96	-;-;-;-;166	-;-;-;-;188	-;-;-;-;55	-;-;-;-;53	-;-;-;-;55	-;-;-;-;49	-;-;-;-;99	-;-;-;-;109	-;-;-;-;200	-;-;-;-;56	-;-;-;-;32	-;-;-;-;103	-;-;-;-;109	-;-;-;-;66	-;-;-;-;130	-;-;-;-;245	-;-;-;-;170	-;-;-;-;61	-;-;-;-;187	-;-;-;-;112	-;-;-;-;48	-;-;-;-;59
102	entire	-	-	-	-	-	KP1_RS02750	-;-;-;-;162	-;-;-;-;70	-;-;-;-;53	-;-;-;-;53	-;-;-;-;20	-;-;-;-;67	-;-;-;-;66	-;-;-;-;59	-;-;-;-;24	-;-;-;-;53	-;-;-;-;62	-;-;-;-;76	-;-;-;-;79	-;-;-;-;47	-;-;-;-;58	-;-;-;-;59	-;-;-;-;58	-;-;-;-;40	-;-;-;-;74	-;-;-;-;40	-;-;-;-;72	-;-;-;-;66	-;-;-;-;58	-;-;-;-;53	-;-;-;-;71	-;-;-;-;24	-;-;-;-;53	-;-;-;-;55	-;-;-;-;75	-;-;-;-;64	-;-;-;-;57	-;-;-;-;75	-;-;-;-;99	-;-;-;-;68	-;-;-;-;75	-;-;-;-;164	-;-;-;-;88	-;-;-;-;28	-;-;-;-;63	-;-;-;-;59	-;-;-;-;35	-;-;-;-;74
103	entire	-	-	-	-	-	KP1_RS02825	-;-;-;-;1434	-;-;-;-;0	-;-;-;-;0	-;-;-;-;0	-;-;-;-;0	-;-;-;-;0	-;-;-;-;0	-;-;-;-;0	-;-;-;-;0	-;-;-;-;0	-;-;-;-;0	-;-;-;-;0	-;-;-;-;0	-;-;-;-;0	-;-;-;-;0	-;-;-;-;0	-;-;-;-;0	-;-;-;-;0	-;-;-;-;0	-;-;-;-;0	-;-;-;-;0	-;-;-;-;0	-;-;-;-;0	-;-;-;-;0	-;-;-;-;0	-;-;-;-;0	-;-;-;-;0	-;-;-;-;0	-;-;-;-;0	-;-;-;-;0	-;-;-;-;0	-;-;-;-;0	-;-;-;-;0	-;-;-;-;0	-;-;-;-;0	-;-;-;-;0	-;-;-;-;0	-;-;-;-;0	-;-;-;-;0	-;-;-;-;0	-;-;-;-;0	-;-;-;-;0
104	entire	-	-	-	-	-	KP1_RS02830	-;-;-;-;1674	-;-;-;-;0	-;-;-;-;0	-;-;-;-;0	-;-;-;-;0	-;-;-;-;0	-;-;-;-;0	-;-;-;-;0	-;-;-;-;0	-;-;-;-;0	-;-;-;-;0	-;-;-;-;0	-;-;-;-;0	-;-;-;-;0	-;-;-;-;0	-;-;-;-;0	-;-;-;-;0	-;-;-;-;0	-;-;-;-;0	-;-;-;-;0	-;-;-;-;0	-;-;-;-;0	-;-;-;-;0	-;-;-;-;0	-;-;-;-;0	-;-;-;-;0	-;-;-;-;0	-;-;-;-;0	-;-;-;-;0	-;-;-;-;0	-;-;-;-;0	-;-;-;-;0	-;-;-;-;0	-;-;-;-;0	-;-;-;-;0	-;-;-;-;0	-;-;-;-;0	-;-;-;-;0	-;-;-;-;0	-;-;-;-;0	-;-;-;-;0	-;-;-;-;0
105	entire	-	-	-	-	-	KP1_RS02840	-;-;-;-;987	-;-;-;-;0	-;-;-;-;0	-;-;-;-;0	-;-;-;-;0	-;-;-;-;0	-;-;-;-;0	-;-;-;-;0	-;-;-;-;0	-;-;-;-;0	-;-;-;-;0	-;-;-;-;0	-;-;-;-;0	-;-;-;-;0	-;-;-;-;0	-;-;-;-;0	-;-;-;-;0	-;-;-;-;0	-;-;-;-;0	-;-;-;-;0	-;-;-;-;0	-;-;-;-;0	-;-;-;-;0	-;-;-;-;0	-;-;-;-;0	-;-;-;-;0	-;-;-;-;0	-;-;-;-;0	-;-;-;-;0	-;-;-;-;0	-;-;-;-;0	-;-;-;-;0	-;-;-;-;0	-;-;-;-;0	-;-;-;-;0	-;-;-;-;0	-;-;-;-;0	-;-;-;-;0	-;-;-;-;0	-;-;-;-;0	-;-;-;-;0	-;-;-;-;0
106	entire	-	-	-	-	-	KP1_RS02860	-;-;-;-;726	-;-;-;-;0	-;-;-;-;0	-;-;-;-;0	-;-;-;-;0	-;-;-;-;0	-;-;-;-;0	-;-;-;-;0	-;-;-;-;0	-;-;-;-;0	-;-;-;-;0	-;-;-;-;0	-;-;-;-;0	-;-;-;-;0	-;-;-;-;0	-;-;-;-;0	-;-;-;-;0	-;-;-;-;0	-;-;-;-;0	-;-;-;-;0	-;-;-;-;0	-;-;-;-;0	-;-;-;-;0	-;-;-;-;0	-;-;-;-;0	-;-;-;-;0	-;-;-;-;0	-;-;-;-;0	-;-;-;-;0	-;-;-;-;0	-;-;-;-;0	-;-;-;-;0	-;-;-;-;0	-;-;-;-;0	-;-;-;-;0	-;-;-;-;0	-;-;-;-;0	-;-;-;-;0	-;-;-;-;0	-;-;-;-;0	-;-;-;-;0	-;-;-;-;0
107	entire	-	-	-	-	-	KP1_RS02865	-;-;-;-;708	-;-;-;-;0	-;-;-;-;0	-;-;-;-;0	-;-;-;-;0	-;-;-;-;0	-;-;-;-;0	-;-;-;-;0	-;-;-;-;0	-;-;-;-;0	-;-;-;-;0	-;-;-;-;0	-;-;-;-;0	-;-;-;-;0	-;-;-;-;0	-;-;-;-;0	-;-;-;-;0	-;-;-;-;0	-;-;-;-;0	-;-;-;-;0	-;-;-;-;0	-;-;-;-;0	-;-;-;-;0	-;-;-;-;0	-;-;-;-;0	-;-;-;-;0	-;-;-;-;0	-;-;-;-;0	-;-;-;-;0	-;-;-;-;0	-;-;-;-;0	-;-;-;-;0	-;-;-;-;0	-;-;-;-;0	-;-;-;-;0	-;-;-;-;0	-;-;-;-;0	-;-;-;-;0	-;-;-;-;0	-;-;-;-;0	-;-;-;-;0	-;-;-;-;0
108	entire	-	-	-	-	-	KP1_RS02870	-;-;-;-;372	-;-;-;-;0	-;-;-;-;0	-;-;-;-;0	-;-;-;-;0	-;-;-;-;0	-;-;-;-;0	-;-;-;-;0	-;-;-;-;0	-;-;-;-;0	-;-;-;-;0	-;-;-;-;0	-;-;-;-;0	-;-;-;-;0	-;-;-;-;0	-;-;-;-;0	-;-;-;-;0	-;-;-;-;0	-;-;-;-;0	-;-;-;-;0	-;-;-;-;0	-;-;-;-;0	-;-;-;-;0	-;-;-;-;0	-;-;-;-;0	-;-;-;-;0	-;-;-;-;0	-;-;-;-;0	-;-;-;-;0	-;-;-;-;0	-;-;-;-;0	-;-;-;-;0	-;-;-;-;0	-;-;-;-;0	-;-;-;-;0	-;-;-;-;0	-;-;-;-;0	-;-;-;-;0	-;-;-;-;0	-;-;-;-;0	-;-;-;-;0	-;-;-;-;0
109	entire	-	-	-	-	-	KP1_RS02875	-;-;-;-;906	-;-;-;-;0	-;-;-;-;0	-;-;-;-;0	-;-;-;-;0	-;-;-;-;0	-;-;-;-;0	-;-;-;-;0	-;-;-;-;0	-;-;-;-;0	-;-;-;-;0	-;-;-;-;0	-;-;-;-;0	-;-;-;-;0	-;-;-;-;0	-;-;-;-;0	-;-;-;-;0	-;-;-;-;0	-;-;-;-;0	-;-;-;-;0	-;-;-;-;0	-;-;-;-;0	-;-;-;-;0	-;-;-;-;0	-;-;-;-;0	-;-;-;-;0	-;-;-;-;0	-;-;-;-;0	-;-;-;-;0	-;-;-;-;0	-;-;-;-;0	-;-;-;-;0	-;-;-;-;0	-;-;-;-;0	-;-;-;-;0	-;-;-;-;0	-;-;-;-;0	-;-;-;-;0	-;-;-;-;0	-;-;-;-;0	-;-;-;-;0	-;-;-;-;0
110	entire	-	-	-	-	-	KP1_RS02880	-;-;-;-;291	-;-;-;-;0	-;-;-;-;0	-;-;-;-;0	-;-;-;-;0	-;-;-;-;0	-;-;-;-;0	-;-;-;-;0	-;-;-;-;0	-;-;-;-;0	-;-;-;-;0	-;-;-;-;0	-;-;-;-;0	-;-;-;-;0	-;-;-;-;0	-;-;-;-;0	-;-;-;-;0	-;-;-;-;0	-;-;-;-;0	-;-;-;-;0	-;-;-;-;0	-;-;-;-;0	-;-;-;-;0	-;-;-;-;0	-;-;-;-;0	-;-;-;-;0	-;-;-;-;0	-;-;-;-;0	-;-;-;-;0	-;-;-;-;0	-;-;-;-;0	-;-;-;-;0	-;-;-;-;0	-;-;-;-;0	-;-;-;-;0	-;-;-;-;0	-;-;-;-;0	-;-;-;-;0	-;-;-;-;0	-;-;-;-;0	-;-;-;-;0	-;-;-;-;0
111	entire	-	-	-	-	-	KP1_RS02885	-;-;-;-;186	-;-;-;-;0	-;-;-;-;0	-;-;-;-;0	-;-;-;-;0	-;-;-;-;0	-;-;-;-;0	-;-;-;-;0	-;-;-;-;0	-;-;-;-;0	-;-;-;-;0	-;-;-;-;0	-;-;-;-;0	-;-;-;-;0	-;-;-;-;0	-;-;-;-;0	-;-;-;-;0	-;-;-;-;0	-;-;-;-;0	-;-;-;-;0	-;-;-;-;0	-;-;-;-;0	-;-;-;-;0	-;-;-;-;0	-;-;-;-;0	-;-;-;-;0	-;-;-;-;0	-;-;-;-;0	-;-;-;-;0	-;-;-;-;0	-;-;-;-;0	-;-;-;-;0	-;-;-;-;0	-;-;-;-;0	-;-;-;-;0	-;-;-;-;0	-;-;-;-;0	-;-;-;-;0	-;-;-;-;0	-;-;-;-;0	-;-;-;-;0	-;-;-;-;0
112	entire	-	-	-	-	-	KP1_RS02890	-;-;-;-;1503	-;-;-;-;0	-;-;-;-;0	-;-;-;-;0	-;-;-;-;0	-;-;-;-;0	-;-;-;-;0	-;-;-;-;0	-;-;-;-;0	-;-;-;-;0	-;-;-;-;0	-;-;-;-;0	-;-;-;-;0	-;-;-;-;0	-;-;-;-;0	-;-;-;-;0	-;-;-;-;0	-;-;-;-;0	-;-;-;-;0	-;-;-;-;0	-;-;-;-;0	-;-;-;-;0	-;-;-;-;0	-;-;-;-;0	-;-;-;-;0	-;-;-;-;0	-;-;-;-;0	-;-;-;-;0	-;-;-;-;0	-;-;-;-;0	-;-;-;-;0	-;-;-;-;0	-;-;-;-;0	-;-;-;-;0	-;-;-;-;0	-;-;-;-;0	-;-;-;-;0	-;-;-;-;0	-;-;-;-;0	-;-;-;-;0	-;-;-;-;0	-;-;-;-;0
113	entire	-	-	-	-	-	KP1_RS02895	-;-;-;-;1344	-;-;-;-;0	-;-;-;-;0	-;-;-;-;0	-;-;-;-;0	-;-;-;-;0	-;-;-;-;0	-;-;-;-;0	-;-;-;-;0	-;-;-;-;0	-;-;-;-;0	-;-;-;-;0	-;-;-;-;0	-;-;-;-;0	-;-;-;-;0	-;-;-;-;0	-;-;-;-;0	-;-;-;-;0	-;-;-;-;0	-;-;-;-;0	-;-;-;-;0	-;-;-;-;0	-;-;-;-;0	-;-;-;-;0	-;-;-;-;0	-;-;-;-;0	-;-;-;-;0	-;-;-;-;0	-;-;-;-;0	-;-;-;-;0	-;-;-;-;0	-;-;-;-;0	-;-;-;-;0	-;-;-;-;0	-;-;-;-;0	-;-;-;-;0	-;-;-;-;0	-;-;-;-;0	-;-;-;-;0	-;-;-;-;0	-;-;-;-;0	-;-;-;-;0
114	entire	-	-	-	-	-	KP1_RS02900	-;-;-;-;933	-;-;-;-;0	-;-;-;-;0	-;-;-;-;0	-;-;-;-;0	-;-;-;-;0	-;-;-;-;0	-;-;-;-;0	-;-;-;-;0	-;-;-;-;0	-;-;-;-;0	-;-;-;-;0	-;-;-;-;0	-;-;-;-;0	-;-;-;-;0	-;-;-;-;0	-;-;-;-;0	-;-;-;-;0	-;-;-;-;0	-;-;-;-;0	-;-;-;-;0	-;-;-;-;0	-;-;-;-;0	-;-;-;-;0	-;-;-;-;0	-;-;-;-;0	-;-;-;-;0	-;-;-;-;0	-;-;-;-;0	-;-;-;-;0	-;-;-;-;0	-;-;-;-;0	-;-;-;-;0	-;-;-;-;0	-;-;-;-;0	-;-;-;-;0	-;-;-;-;0	-;-;-;-;0	-;-;-;-;0	-;-;-;-;0	-;-;-;-;0	-;-;-;-;0
115	entire	-	-	-	-	-	KP1_RS02905	-;-;-;-;591	-;-;-;-;0	-;-;-;-;0	-;-;-;-;0	-;-;-;-;0	-;-;-;-;0	-;-;-;-;0	-;-;-;-;0	-;-;-;-;0	-;-;-;-;0	-;-;-;-;0	-;-;-;-;0	-;-;-;-;0	-;-;-;-;0	-;-;-;-;0	-;-;-;-;0	-;-;-;-;0	-;-;-;-;0	-;-;-;-;0	-;-;-;-;0	-;-;-;-;0	-;-;-;-;0	-;-;-;-;0	-;-;-;-;0	-;-;-;-;0	-;-;-;-;0	-;-;-;-;0	-;-;-;-;0	-;-;-;-;0	-;-;-;-;0	-;-;-;-;0	-;-;-;-;0	-;-;-;-;0	-;-;-;-;0	-;-;-;-;0	-;-;-;-;0	-;-;-;-;0	-;-;-;-;0	-;-;-;-;0	-;-;-;-;0	-;-;-;-;0	-;-;-;-;0
116	entire	-	-	-	-	-	KP1_RS02910	-;-;-;-;513	-;-;-;-;0	-;-;-;-;0	-;-;-;-;0	-;-;-;-;0	-;-;-;-;0	-;-;-;-;0	-;-;-;-;0	-;-;-;-;0	-;-;-;-;0	-;-;-;-;0	-;-;-;-;0	-;-;-;-;0	-;-;-;-;0	-;-;-;-;0	-;-;-;-;0	-;-;-;-;0	-;-;-;-;0	-;-;-;-;0	-;-;-;-;0	-;-;-;-;0	-;-;-;-;0	-;-;-;-;0	-;-;-;-;0	-;-;-;-;0	-;-;-;-;0	-;-;-;-;0	-;-;-;-;0	-;-;-;-;0	-;-;-;-;0	-;-;-;-;0	-;-;-;-;0	-;-;-;-;0	-;-;-;-;0	-;-;-;-;0	-;-;-;-;0	-;-;-;-;0	-;-;-;-;0	-;-;-;-;0	-;-;-;-;0	-;-;-;-;0	-;-;-;-;0
117	entire	-	-	-	-	-	KP1_RS02915	-;-;-;-;681	-;-;-;-;0	-;-;-;-;0	-;-;-;-;0	-;-;-;-;0	-;-;-;-;0	-;-;-;-;0	-;-;-;-;0	-;-;-;-;0	-;-;-;-;0	-;-;-;-;0	-;-;-;-;0	-;-;-;-;0	-;-;-;-;0	-;-;-;-;0	-;-;-;-;0	-;-;-;-;0	-;-;-;-;0	-;-;-;-;0	-;-;-;-;0	-;-;-;-;0	-;-;-;-;0	-;-;-;-;0	-;-;-;-;0	-;-;-;-;0	-;-;-;-;0	-;-;-;-;0	-;-;-;-;0	-;-;-;-;0	-;-;-;-;0	-;-;-;-;0	-;-;-;-;0	-;-;-;-;0	-;-;-;-;0	-;-;-;-;0	-;-;-;-;0	-;-;-;-;0	-;-;-;-;0	-;-;-;-;0	-;-;-;-;0	-;-;-;-;0	-;-;-;-;0
118	entire	-	-	-	-	-	KP1_RS02920	-;-;-;-;2487	-;-;-;-;0	-;-;-;-;0	-;-;-;-;0	-;-;-;-;0	-;-;-;-;0	-;-;-;-;0	-;-;-;-;0	-;-;-;-;0	-;-;-;-;0	-;-;-;-;0	-;-;-;-;0	-;-;-;-;0	-;-;-;-;0	-;-;-;-;0	-;-;-;-;0	-;-;-;-;0	-;-;-;-;0	-;-;-;-;0	-;-;-;-;0	-;-;-;-;0	-;-;-;-;0	-;-;-;-;0	-;-;-;-;0	-;-;-;-;0	-;-;-;-;0	-;-;-;-;0	-;-;-;-;0	-;-;-;-;0	-;-;-;-;0	-;-;-;-;0	-;-;-;-;0	-;-;-;-;0	-;-;-;-;0	-;-;-;-;0	-;-;-;-;0	-;-;-;-;0	-;-;-;-;0	-;-;-;-;0	-;-;-;-;0	-;-;-;-;0	-;-;-;-;0
119	entire	-	-	-	-	-	KP1_RS02925	-;-;-;-;954	-;-;-;-;0	-;-;-;-;0	-;-;-;-;0	-;-;-;-;0	-;-;-;-;0	-;-;-;-;0	-;-;-;-;0	-;-;-;-;0	-;-;-;-;0	-;-;-;-;0	-;-;-;-;0	-;-;-;-;0	-;-;-;-;0	-;-;-;-;0	-;-;-;-;0	-;-;-;-;0	-;-;-;-;0	-;-;-;-;0	-;-;-;-;0	-;-;-;-;0	-;-;-;-;0	-;-;-;-;0	-;-;-;-;0	-;-;-;-;0	-;-;-;-;0	-;-;-;-;0	-;-;-;-;0	-;-;-;-;0	-;-;-;-;0	-;-;-;-;0	-;-;-;-;0	-;-;-;-;0	-;-;-;-;0	-;-;-;-;0	-;-;-;-;0	-;-;-;-;0	-;-;-;-;0	-;-;-;-;0	-;-;-;-;0	-;-;-;-;0	-;-;-;-;0
120	entire	-	-	-	-	-	KP1_RS02930	-;-;-;-;1041	-;-;-;-;0	-;-;-;-;0	-;-;-;-;0	-;-;-;-;0	-;-;-;-;0	-;-;-;-;0	-;-;-;-;0	-;-;-;-;0	-;-;-;-;0	-;-;-;-;0	-;-;-;-;0	-;-;-;-;0	-;-;-;-;0	-;-;-;-;0	-;-;-;-;0	-;-;-;-;0	-;-;-;-;0	-;-;-;-;0	-;-;-;-;0	-;-;-;-;0	-;-;-;-;0	-;-;-;-;0	-;-;-;-;0	-;-;-;-;0	-;-;-;-;0	-;-;-;-;0	-;-;-;-;0	-;-;-;-;0	-;-;-;-;0	-;-;-;-;0	-;-;-;-;0	-;-;-;-;0	-;-;-;-;0	-;-;-;-;0	-;-;-;-;0	-;-;-;-;0	-;-;-;-;0	-;-;-;-;0	-;-;-;-;0	-;-;-;-;0	-;-;-;-;0
121	entire	-	-	-	-	-	KP1_RS02960	-;-;-;-;231	-;-;-;-;0	-;-;-;-;0	-;-;-;-;0	-;-;-;-;0	-;-;-;-;0	-;-;-;-;0	-;-;-;-;0	-;-;-;-;0	-;-;-;-;0	-;-;-;-;0	-;-;-;-;0	-;-;-;-;0	-;-;-;-;0	-;-;-;-;0	-;-;-;-;0	-;-;-;-;0	-;-;-;-;0	-;-;-;-;0	-;-;-;-;0	-;-;-;-;0	-;-;-;-;0	-;-;-;-;0	-;-;-;-;0	-;-;-;-;0	-;-;-;-;0	-;-;-;-;0	-;-;-;-;0	-;-;-;-;0	-;-;-;-;0	-;-;-;-;0	-;-;-;-;0	-;-;-;-;0	-;-;-;-;0	-;-;-;-;0	-;-;-;-;0	-;-;-;-;0	-;-;-;-;0	-;-;-;-;0	-;-;-;-;0	-;-;-;-;0	-;-;-;-;0
122	entire	-	-	-	-	-	KP1_RS02965	-;-;-;-;228	-;-;-;-;0	-;-;-;-;0	-;-;-;-;0	-;-;-;-;0	-;-;-;-;0	-;-;-;-;0	-;-;-;-;0	-;-;-;-;0	-;-;-;-;0	-;-;-;-;0	-;-;-;-;0	-;-;-;-;0	-;-;-;-;0	-;-;-;-;0	-;-;-;-;0	-;-;-;-;0	-;-;-;-;0	-;-;-;-;0	-;-;-;-;0	-;-;-;-;0	-;-;-;-;0	-;-;-;-;0	-;-;-;-;0	-;-;-;-;0	-;-;-;-;0	-;-;-;-;0	-;-;-;-;0	-;-;-;-;0	-;-;-;-;0	-;-;-;-;0	-;-;-;-;0	-;-;-;-;0	-;-;-;-;0	-;-;-;-;0	-;-;-;-;0	-;-;-;-;0	-;-;-;-;0	-;-;-;-;0	-;-;-;-;0	-;-;-;-;0	-;-;-;-;0
123	entire	-	-	-	-	-	KP1_RS02970	-;-;-;-;1278	-;-;-;-;0	-;-;-;-;0	-;-;-;-;0	-;-;-;-;0	-;-;-;-;0	-;-;-;-;0	-;-;-;-;0	-;-;-;-;0	-;-;-;-;0	-;-;-;-;0	-;-;-;-;0	-;-;-;-;0	-;-;-;-;0	-;-;-;-;0	-;-;-;-;0	-;-;-;-;0	-;-;-;-;0	-;-;-;-;0	-;-;-;-;0	-;-;-;-;0	-;-;-;-;0	-;-;-;-;0	-;-;-;-;0	-;-;-;-;0	-;-;-;-;0	-;-;-;-;0	-;-;-;-;0	-;-;-;-;0	-;-;-;-;0	-;-;-;-;0	-;-;-;-;0	-;-;-;-;0	-;-;-;-;0	-;-;-;-;0	-;-;-;-;0	-;-;-;-;0	-;-;-;-;0	-;-;-;-;0	-;-;-;-;0	-;-;-;-;0	-;-;-;-;0
124	entire	-	-	-	-	-	KP1_RS02975	-;-;-;-;2631	-;-;-;-;0	-;-;-;-;0	-;-;-;-;0	-;-;-;-;0	-;-;-;-;0	-;-;-;-;0	-;-;-;-;0	-;-;-;-;0	-;-;-;-;0	-;-;-;-;0	-;-;-;-;0	-;-;-;-;0	-;-;-;-;0	-;-;-;-;0	-;-;-;-;0	-;-;-;-;0	-;-;-;-;0	-;-;-;-;0	-;-;-;-;0	-;-;-;-;0	-;-;-;-;0	-;-;-;-;0	-;-;-;-;7	-;-;-;-;0	-;-;-;-;0	-;-;-;-;0	-;-;-;-;0	-;-;-;-;0	-;-;-;-;0	-;-;-;-;0	-;-;-;-;0	-;-;-;-;0	-;-;-;-;0	-;-;-;-;0	-;-;-;-;0	-;-;-;-;0	-;-;-;-;0	-;-;-;-;0	-;-;-;-;0	-;-;-;-;0	-;-;-;-;0
125	entire	-	-	-	-	-	KP1_RS02980	-;-;-;-;360	-;-;-;-;0	-;-;-;-;0	-;-;-;-;0	-;-;-;-;0	-;-;-;-;0	-;-;-;-;0	-;-;-;-;0	-;-;-;-;0	-;-;-;-;0	-;-;-;-;0	-;-;-;-;0	-;-;-;-;0	-;-;-;-;0	-;-;-;-;0	-;-;-;-;0	-;-;-;-;0	-;-;-;-;0	-;-;-;-;0	-;-;-;-;0	-;-;-;-;0	-;-;-;-;0	-;-;-;-;0	-;-;-;-;0	-;-;-;-;0	-;-;-;-;0	-;-;-;-;0	-;-;-;-;0	-;-;-;-;0	-;-;-;-;0	-;-;-;-;0	-;-;-;-;0	-;-;-;-;0	-;-;-;-;0	-;-;-;-;0	-;-;-;-;0	-;-;-;-;0	-;-;-;-;0	-;-;-;-;0	-;-;-;-;0	-;-;-;-;0	-;-;-;-;0
126	entire	-	-	-	-	-	KP1_RS02985	-;-;-;-;1296	-;-;-;-;0	-;-;-;-;0	-;-;-;-;0	-;-;-;-;0	-;-;-;-;0	-;-;-;-;0	-;-;-;-;0	-;-;-;-;0	-;-;-;-;0	-;-;-;-;0	-;-;-;-;0	-;-;-;-;0	-;-;-;-;0	-;-;-;-;0	-;-;-;-;0	-;-;-;-;0	-;-;-;-;0	-;-;-;-;0	-;-;-;-;0	-;-;-;-;0	-;-;-;-;0	-;-;-;-;0	-;-;-;-;0	-;-;-;-;0	-;-;-;-;0	-;-;-;-;0	-;-;-;-;0	-;-;-;-;0	-;-;-;-;0	-;-;-;-;0	-;-;-;-;0	-;-;-;-;0	-;-;-;-;0	-;-;-;-;0	-;-;-;-;0	-;-;-;-;0	-;-;-;-;0	-;-;-;-;0	-;-;-;-;0	-;-;-;-;0	-;-;-;-;0
127	entire	-	-	-	-	-	KP1_RS02990	-;-;-;-;768	-;-;-;-;0	-;-;-;-;0	-;-;-;-;0	-;-;-;-;0	-;-;-;-;0	-;-;-;-;0	-;-;-;-;0	-;-;-;-;0	-;-;-;-;0	-;-;-;-;0	-;-;-;-;0	-;-;-;-;0	-;-;-;-;0	-;-;-;-;0	-;-;-;-;0	-;-;-;-;0	-;-;-;-;0	-;-;-;-;0	-;-;-;-;0	-;-;-;-;0	-;-;-;-;0	-;-;-;-;0	-;-;-;-;0	-;-;-;-;0	-;-;-;-;0	-;-;-;-;0	-;-;-;-;0	-;-;-;-;0	-;-;-;-;0	-;-;-;-;0	-;-;-;-;0	-;-;-;-;0	-;-;-;-;0	-;-;-;-;0	-;-;-;-;0	-;-;-;-;0	-;-;-;-;0	-;-;-;-;0	-;-;-;-;0	-;-;-;-;0	-;-;-;-;0
128	entire	-	-	-	-	-	KP1_RS02995	-;-;-;-;660	-;-;-;-;0	-;-;-;-;0	-;-;-;-;0	-;-;-;-;0	-;-;-;-;0	-;-;-;-;0	-;-;-;-;0	-;-;-;-;0	-;-;-;-;0	-;-;-;-;0	-;-;-;-;0	-;-;-;-;0	-;-;-;-;0	-;-;-;-;0	-;-;-;-;0	-;-;-;-;0	-;-;-;-;0	-;-;-;-;0	-;-;-;-;0	-;-;-;-;0	-;-;-;-;0	-;-;-;-;0	-;-;-;-;0	-;-;-;-;0	-;-;-;-;0	-;-;-;-;0	-;-;-;-;0	-;-;-;-;0	-;-;-;-;0	-;-;-;-;0	-;-;-;-;0	-;-;-;-;0	-;-;-;-;0	-;-;-;-;0	-;-;-;-;0	-;-;-;-;0	-;-;-;-;0	-;-;-;-;0	-;-;-;-;0	-;-;-;-;0	-;-;-;-;0
129	entire	-	-	-	-	-	KP1_RS03000	-;-;-;-;354	-;-;-;-;0	-;-;-;-;0	-;-;-;-;0	-;-;-;-;0	-;-;-;-;0	-;-;-;-;0	-;-;-;-;0	-;-;-;-;0	-;-;-;-;0	-;-;-;-;0	-;-;-;-;0	-;-;-;-;0	-;-;-;-;0	-;-;-;-;0	-;-;-;-;0	-;-;-;-;0	-;-;-;-;0	-;-;-;-;0	-;-;-;-;0	-;-;-;-;0	-;-;-;-;0	-;-;-;-;0	-;-;-;-;0	-;-;-;-;0	-;-;-;-;0	-;-;-;-;0	-;-;-;-;0	-;-;-;-;0	-;-;-;-;0	-;-;-;-;0	-;-;-;-;0	-;-;-;-;0	-;-;-;-;0	-;-;-;-;0	-;-;-;-;0	-;-;-;-;0	-;-;-;-;0	-;-;-;-;0	-;-;-;-;0	-;-;-;-;0	-;-;-;-;0
130	entire	-	-	-	-	-	KP1_RS03005	-;-;-;-;318	-;-;-;-;0	-;-;-;-;0	-;-;-;-;0	-;-;-;-;0	-;-;-;-;0	-;-;-;-;0	-;-;-;-;0	-;-;-;-;0	-;-;-;-;0	-;-;-;-;0	-;-;-;-;0	-;-;-;-;0	-;-;-;-;0	-;-;-;-;0	-;-;-;-;0	-;-;-;-;0	-;-;-;-;0	-;-;-;-;0	-;-;-;-;0	-;-;-;-;0	-;-;-;-;0	-;-;-;-;0	-;-;-;-;0	-;-;-;-;0	-;-;-;-;0	-;-;-;-;0	-;-;-;-;0	-;-;-;-;0	-;-;-;-;0	-;-;-;-;0	-;-;-;-;0	-;-;-;-;0	-;-;-;-;0	-;-;-;-;0	-;-;-;-;0	-;-;-;-;0	-;-;-;-;0	-;-;-;-;0	-;-;-;-;0	-;-;-;-;0	-;-;-;-;0
131	entire	-	-	-	-	-	KP1_RS03010	-;-;-;-;234	-;-;-;-;0	-;-;-;-;0	-;-;-;-;0	-;-;-;-;0	-;-;-;-;0	-;-;-;-;0	-;-;-;-;0	-;-;-;-;0	-;-;-;-;0	-;-;-;-;0	-;-;-;-;0	-;-;-;-;0	-;-;-;-;0	-;-;-;-;0	-;-;-;-;0	-;-;-;-;0	-;-;-;-;0	-;-;-;-;0	-;-;-;-;0	-;-;-;-;0	-;-;-;-;0	-;-;-;-;0	-;-;-;-;0	-;-;-;-;0	-;-;-;-;0	-;-;-;-;0	-;-;-;-;0	-;-;-;-;0	-;-;-;-;0	-;-;-;-;0	-;-;-;-;0	-;-;-;-;0	-;-;-;-;0	-;-;-;-;0	-;-;-;-;0	-;-;-;-;0	-;-;-;-;0	-;-;-;-;0	-;-;-;-;0	-;-;-;-;0	-;-;-;-;0
132	entire	-	-	-	-	-	KP1_RS03015	-;-;-;-;294	-;-;-;-;0	-;-;-;-;0	-;-;-;-;0	-;-;-;-;0	-;-;-;-;0	-;-;-;-;0	-;-;-;-;0	-;-;-;-;0	-;-;-;-;0	-;-;-;-;0	-;-;-;-;0	-;-;-;-;0	-;-;-;-;0	-;-;-;-;0	-;-;-;-;0	-;-;-;-;0	-;-;-;-;0	-;-;-;-;0	-;-;-;-;0	-;-;-;-;0	-;-;-;-;0	-;-;-;-;0	-;-;-;-;0	-;-;-;-;0	-;-;-;-;0	-;-;-;-;0	-;-;-;-;0	-;-;-;-;0	-;-;-;-;0	-;-;-;-;0	-;-;-;-;0	-;-;-;-;0	-;-;-;-;0	-;-;-;-;0	-;-;-;-;0	-;-;-;-;0	-;-;-;-;0	-;-;-;-;0	-;-;-;-;0	-;-;-;-;0	-;-;-;-;0
133	entire	-	-	-	-	-	KP1_RS03020	-;-;-;-;1587	-;-;-;-;0	-;-;-;-;0	-;-;-;-;0	-;-;-;-;0	-;-;-;-;0	-;-;-;-;0	-;-;-;-;0	-;-;-;-;0	-;-;-;-;0	-;-;-;-;0	-;-;-;-;0	-;-;-;-;0	-;-;-;-;0	-;-;-;-;0	-;-;-;-;0	-;-;-;-;0	-;-;-;-;0	-;-;-;-;0	-;-;-;-;0	-;-;-;-;0	-;-;-;-;0	-;-;-;-;0	-;-;-;-;0	-;-;-;-;0	-;-;-;-;0	-;-;-;-;0	-;-;-;-;0	-;-;-;-;0	-;-;-;-;0	-;-;-;-;0	-;-;-;-;0	-;-;-;-;0	-;-;-;-;0	-;-;-;-;0	-;-;-;-;0	-;-;-;-;0	-;-;-;-;0	-;-;-;-;0	-;-;-;-;0	-;-;-;-;0	-;-;-;-;0
134	entire	-	-	-	-	-	KP1_RS03025	-;-;-;-;4956	-;-;-;-;0	-;-;-;-;0	-;-;-;-;0	-;-;-;-;0	-;-;-;-;0	-;-;-;-;0	-;-;-;-;0	-;-;-;-;0	-;-;-;-;0	-;-;-;-;0	-;-;-;-;0	-;-;-;-;0	-;-;-;-;0	-;-;-;-;0	-;-;-;-;0	-;-;-;-;0	-;-;-;-;0	-;-;-;-;0	-;-;-;-;0	-;-;-;-;0	-;-;-;-;0	-;-;-;-;0	-;-;-;-;0	-;-;-;-;0	-;-;-;-;0	-;-;-;-;0	-;-;-;-;0	-;-;-;-;0	-;-;-;-;0	-;-;-;-;0	-;-;-;-;0	-;-;-;-;0	-;-;-;-;0	-;-;-;-;0	-;-;-;-;0	-;-;-;-;0	-;-;-;-;0	-;-;-;-;0	-;-;-;-;0	-;-;-;-;0	-;-;-;-;0
135	entire	-	-	-	-	-	KP1_RS03030	-;-;-;-;633	-;-;-;-;0	-;-;-;-;0	-;-;-;-;0	-;-;-;-;0	-;-;-;-;0	-;-;-;-;0	-;-;-;-;0	-;-;-;-;0	-;-;-;-;0	-;-;-;-;0	-;-;-;-;0	-;-;-;-;0	-;-;-;-;0	-;-;-;-;0	-;-;-;-;0	-;-;-;-;0	-;-;-;-;0	-;-;-;-;0	-;-;-;-;0	-;-;-;-;0	-;-;-;-;0	-;-;-;-;0	-;-;-;-;0	-;-;-;-;0	-;-;-;-;0	-;-;-;-;0	-;-;-;-;0	-;-;-;-;0	-;-;-;-;0	-;-;-;-;0	-;-;-;-;0	-;-;-;-;0	-;-;-;-;0	-;-;-;-;0	-;-;-;-;0	-;-;-;-;0	-;-;-;-;0	-;-;-;-;0	-;-;-;-;0	-;-;-;-;0	-;-;-;-;0
136	entire	-	-	-	-	-	KP1_RS03035	-;-;-;-;2019	-;-;-;-;0	-;-;-;-;0	-;-;-;-;0	-;-;-;-;0	-;-;-;-;0	-;-;-;-;0	-;-;-;-;0	-;-;-;-;0	-;-;-;-;0	-;-;-;-;0	-;-;-;-;0	-;-;-;-;0	-;-;-;-;0	-;-;-;-;0	-;-;-;-;0	-;-;-;-;0	-;-;-;-;0	-;-;-;-;0	-;-;-;-;0	-;-;-;-;0	-;-;-;-;0	-;-;-;-;0	-;-;-;-;0	-;-;-;-;0	-;-;-;-;0	-;-;-;-;0	-;-;-;-;0	-;-;-;-;0	-;-;-;-;0	-;-;-;-;0	-;-;-;-;0	-;-;-;-;0	-;-;-;-;0	-;-;-;-;0	-;-;-;-;0	-;-;-;-;0	-;-;-;-;0	-;-;-;-;0	-;-;-;-;0	-;-;-;-;0	-;-;-;-;0
137	entire	-	-	-	-	-	KP1_RS03040	-;-;-;-;519	-;-;-;-;0	-;-;-;-;0	-;-;-;-;0	-;-;-;-;0	-;-;-;-;0	-;-;-;-;0	-;-;-;-;0	-;-;-;-;0	-;-;-;-;0	-;-;-;-;0	-;-;-;-;0	-;-;-;-;0	-;-;-;-;0	-;-;-;-;0	-;-;-;-;0	-;-;-;-;0	-;-;-;-;0	-;-;-;-;0	-;-;-;-;0	-;-;-;-;0	-;-;-;-;0	-;-;-;-;0	-;-;-;-;0	-;-;-;-;0	-;-;-;-;0	-;-;-;-;0	-;-;-;-;0	-;-;-;-;0	-;-;-;-;0	-;-;-;-;0	-;-;-;-;0	-;-;-;-;0	-;-;-;-;0	-;-;-;-;0	-;-;-;-;0	-;-;-;-;0	-;-;-;-;0	-;-;-;-;0	-;-;-;-;0	-;-;-;-;0	-;-;-;-;0
138	entire	-	-	-	-	-	KP1_RS03045	-;-;-;-;675	-;-;-;-;0	-;-;-;-;0	-;-;-;-;0	-;-;-;-;0	-;-;-;-;0	-;-;-;-;0	-;-;-;-;0	-;-;-;-;0	-;-;-;-;0	-;-;-;-;0	-;-;-;-;0	-;-;-;-;0	-;-;-;-;0	-;-;-;-;0	-;-;-;-;0	-;-;-;-;0	-;-;-;-;0	-;-;-;-;0	-;-;-;-;0	-;-;-;-;0	-;-;-;-;0	-;-;-;-;0	-;-;-;-;0	-;-;-;-;0	-;-;-;-;0	-;-;-;-;0	-;-;-;-;0	-;-;-;-;0	-;-;-;-;0	-;-;-;-;0	-;-;-;-;0	-;-;-;-;0	-;-;-;-;0	-;-;-;-;0	-;-;-;-;0	-;-;-;-;0	-;-;-;-;0	-;-;-;-;0	-;-;-;-;0	-;-;-;-;0	-;-;-;-;0
139	entire	-	-	-	-	-	KP1_RS03050	-;-;-;-;660	-;-;-;-;0	-;-;-;-;0	-;-;-;-;0	-;-;-;-;0	-;-;-;-;0	-;-;-;-;0	-;-;-;-;0	-;-;-;-;0	-;-;-;-;0	-;-;-;-;0	-;-;-;-;0	-;-;-;-;0	-;-;-;-;0	-;-;-;-;0	-;-;-;-;0	-;-;-;-;0	-;-;-;-;0	-;-;-;-;0	-;-;-;-;0	-;-;-;-;0	-;-;-;-;0	-;-;-;-;0	-;-;-;-;0	-;-;-;-;0	-;-;-;-;0	-;-;-;-;0	-;-;-;-;0	-;-;-;-;0	-;-;-;-;0	-;-;-;-;0	-;-;-;-;0	-;-;-;-;0	-;-;-;-;0	-;-;-;-;0	-;-;-;-;0	-;-;-;-;0	-;-;-;-;0	-;-;-;-;0	-;-;-;-;0	-;-;-;-;0	-;-;-;-;0
140	entire	-	-	-	-	-	KP1_RS03055	-;-;-;-;384	-;-;-;-;0	-;-;-;-;0	-;-;-;-;0	-;-;-;-;0	-;-;-;-;0	-;-;-;-;0	-;-;-;-;0	-;-;-;-;0	-;-;-;-;0	-;-;-;-;0	-;-;-;-;0	-;-;-;-;0	-;-;-;-;0	-;-;-;-;0	-;-;-;-;0	-;-;-;-;0	-;-;-;-;0	-;-;-;-;0	-;-;-;-;0	-;-;-;-;0	-;-;-;-;0	-;-;-;-;0	-;-;-;-;0	-;-;-;-;0	-;-;-;-;0	-;-;-;-;0	-;-;-;-;0	-;-;-;-;0	-;-;-;-;0	-;-;-;-;0	-;-;-;-;0	-;-;-;-;0	-;-;-;-;0	-;-;-;-;0	-;-;-;-;0	-;-;-;-;0	-;-;-;-;0	-;-;-;-;0	-;-;-;-;0	-;-;-;-;0	-;-;-;-;0
141	entire	-	-	-	-	-	KP1_RS03060	-;-;-;-;444	-;-;-;-;0	-;-;-;-;0	-;-;-;-;0	-;-;-;-;0	-;-;-;-;0	-;-;-;-;0	-;-;-;-;0	-;-;-;-;0	-;-;-;-;0	-;-;-;-;0	-;-;-;-;0	-;-;-;-;0	-;-;-;-;0	-;-;-;-;0	-;-;-;-;0	-;-;-;-;0	-;-;-;-;0	-;-;-;-;0	-;-;-;-;0	-;-;-;-;0	-;-;-;-;0	-;-;-;-;0	-;-;-;-;0	-;-;-;-;0	-;-;-;-;0	-;-;-;-;0	-;-;-;-;0	-;-;-;-;0	-;-;-;-;0	-;-;-;-;0	-;-;-;-;0	-;-;-;-;0	-;-;-;-;0	-;-;-;-;0	-;-;-;-;0	-;-;-;-;0	-;-;-;-;0	-;-;-;-;0	-;-;-;-;0	-;-;-;-;0	-;-;-;-;0
142	entire	-	-	-	-	-	KP1_RS03065	-;-;-;-;471	-;-;-;-;0	-;-;-;-;0	-;-;-;-;0	-;-;-;-;0	-;-;-;-;0	-;-;-;-;0	-;-;-;-;0	-;-;-;-;0	-;-;-;-;0	-;-;-;-;0	-;-;-;-;0	-;-;-;-;0	-;-;-;-;0	-;-;-;-;0	-;-;-;-;0	-;-;-;-;0	-;-;-;-;0	-;-;-;-;0	-;-;-;-;0	-;-;-;-;0	-;-;-;-;0	-;-;-;-;0	-;-;-;-;0	-;-;-;-;0	-;-;-;-;0	-;-;-;-;0	-;-;-;-;0	-;-;-;-;0	-;-;-;-;0	-;-;-;-;0	-;-;-;-;0	-;-;-;-;0	-;-;-;-;0	-;-;-;-;0	-;-;-;-;0	-;-;-;-;0	-;-;-;-;0	-;-;-;-;0	-;-;-;-;0	-;-;-;-;0	-;-;-;-;0
143	entire	-	-	-	-	-	KP1_RS03075	-;-;-;-;426	-;-;-;-;0	-;-;-;-;0	-;-;-;-;0	-;-;-;-;0	-;-;-;-;0	-;-;-;-;0	-;-;-;-;0	-;-;-;-;0	-;-;-;-;0	-;-;-;-;0	-;-;-;-;0	-;-;-;-;0	-;-;-;-;0	-;-;-;-;0	-;-;-;-;0	-;-;-;-;0	-;-;-;-;0	-;-;-;-;0	-;-;-;-;0	-;-;-;-;0	-;-;-;-;0	-;-;-;-;0	-;-;-;-;0	-;-;-;-;0	-;-;-;-;0	-;-;-;-;0	-;-;-;-;0	-;-;-;-;0	-;-;-;-;0	-;-;-;-;0	-;-;-;-;0	-;-;-;-;0	-;-;-;-;0	-;-;-;-;0	-;-;-;-;0	-;-;-;-;0	-;-;-;-;0	-;-;-;-;0	-;-;-;-;0	-;-;-;-;0	-;-;-;-;0
144	entire	-	-	-	-	-	KP1_RS03125	-;-;-;-;4032	-;-;-;-;0	-;-;-;-;0	-;-;-;-;0	-;-;-;-;0	-;-;-;-;0	-;-;-;-;0	-;-;-;-;0	-;-;-;-;0	-;-;-;-;0	-;-;-;-;0	-;-;-;-;0	-;-;-;-;0	-;-;-;-;0	-;-;-;-;0	-;-;-;-;0	-;-;-;-;0	-;-;-;-;0	-;-;-;-;0	-;-;-;-;0	-;-;-;-;0	-;-;-;-;0	-;-;-;-;0	-;-;-;-;0	-;-;-;-;0	-;-;-;-;0	-;-;-;-;0	-;-;-;-;0	-;-;-;-;0	-;-;-;-;0	-;-;-;-;0	-;-;-;-;0	-;-;-;-;0	-;-;-;-;0	-;-;-;-;0	-;-;-;-;0	-;-;-;-;0	-;-;-;-;0	-;-;-;-;0	-;-;-;-;0	-;-;-;-;0	-;-;-;-;0
145	entire	-	-	-	-	-	KP1_RS03145	-;-;-;-;258	-;-;-;-;0	-;-;-;-;0	-;-;-;-;0	-;-;-;-;0	-;-;-;-;0	-;-;-;-;0	-;-;-;-;0	-;-;-;-;0	-;-;-;-;0	-;-;-;-;0	-;-;-;-;0	-;-;-;-;0	-;-;-;-;0	-;-;-;-;0	-;-;-;-;0	-;-;-;-;0	-;-;-;-;0	-;-;-;-;0	-;-;-;-;0	-;-;-;-;0	-;-;-;-;0	-;-;-;-;0	-;-;-;-;0	-;-;-;-;0	-;-;-;-;0	-;-;-;-;0	-;-;-;-;0	-;-;-;-;0	-;-;-;-;0	-;-;-;-;0	-;-;-;-;0	-;-;-;-;0	-;-;-;-;0	-;-;-;-;0	-;-;-;-;0	-;-;-;-;0	-;-;-;-;0	-;-;-;-;0	-;-;-;-;0	-;-;-;-;0	-;-;-;-;0
146	entire	-	-	-	-	-	KP1_RS03170	-;-;-;-;267	-;-;-;-;12	-;-;-;-;291	-;-;-;-;251	-;-;-;-;0	-;-;-;-;2	-;-;-;-;25	-;-;-;-;2	-;-;-;-;1	-;-;-;-;15	-;-;-;-;288	-;-;-;-;1	-;-;-;-;2	-;-;-;-;209	-;-;-;-;10	-;-;-;-;14	-;-;-;-;246	-;-;-;-;0	-;-;-;-;271	-;-;-;-;0	-;-;-;-;0	-;-;-;-;2	-;-;-;-;177	-;-;-;-;0	-;-;-;-;14	-;-;-;-;1	-;-;-;-;6	-;-;-;-;225	-;-;-;-;13	-;-;-;-;173	-;-;-;-;0	-;-;-;-;14	-;-;-;-;0	-;-;-;-;171	-;-;-;-;313	-;-;-;-;32	-;-;-;-;346	-;-;-;-;22	-;-;-;-;1	-;-;-;-;50	-;-;-;-;0	-;-;-;-;18
147	entire	-	-	-	-	-	KP1_RS03180	-;-;-;-;477	-;-;-;-;29	-;-;-;-;186	-;-;-;-;358	-;-;-;-;67	-;-;-;-;0	-;-;-;-;133	-;-;-;-;0	-;-;-;-;63	-;-;-;-;16	-;-;-;-;138	-;-;-;-;0	-;-;-;-;103	-;-;-;-;101	-;-;-;-;87	-;-;-;-;27	-;-;-;-;370	-;-;-;-;0	-;-;-;-;181	-;-;-;-;45	-;-;-;-;0	-;-;-;-;0	-;-;-;-;136	-;-;-;-;0	-;-;-;-;70	-;-;-;-;0	-;-;-;-;0	-;-;-;-;130	-;-;-;-;31	-;-;-;-;142	-;-;-;-;5	-;-;-;-;233	-;-;-;-;0	-;-;-;-;153	-;-;-;-;391	-;-;-;-;104	-;-;-;-;191	-;-;-;-;248	-;-;-;-;1	-;-;-;-;140	-;-;-;-;1	-;-;-;-;127
148	entire	-	-	-	-	-	KP1_RS04100	-;-;-;-;135	-;-;-;-;83	-;-;-;-;75	-;-;-;-;52	-;-;-;-;0	-;-;-;-;63	-;-;-;-;43	-;-;-;-;60	-;-;-;-;0	-;-;-;-;63	-;-;-;-;27	-;-;-;-;39	-;-;-;-;21	-;-;-;-;36	-;-;-;-;44	-;-;-;-;74	-;-;-;-;28	-;-;-;-;62	-;-;-;-;69	-;-;-;-;2	-;-;-;-;40	-;-;-;-;28	-;-;-;-;21	-;-;-;-;5	-;-;-;-;71	-;-;-;-;1	-;-;-;-;77	-;-;-;-;63	-;-;-;-;39	-;-;-;-;29	-;-;-;-;30	-;-;-;-;57	-;-;-;-;34	-;-;-;-;26	-;-;-;-;101	-;-;-;-;114	-;-;-;-;86	-;-;-;-;0	-;-;-;-;24	-;-;-;-;64	-;-;-;-;0	-;-;-;-;1
149	entire	-	-	-	-	-	KP1_RS04190	-;-;-;-;189	-;-;-;-;95	-;-;-;-;87	-;-;-;-;89	-;-;-;-;17	-;-;-;-;97	-;-;-;-;80	-;-;-;-;80	-;-;-;-;12	-;-;-;-;84	-;-;-;-;96	-;-;-;-;105	-;-;-;-;129	-;-;-;-;71	-;-;-;-;79	-;-;-;-;83	-;-;-;-;87	-;-;-;-;78	-;-;-;-;111	-;-;-;-;25	-;-;-;-;100	-;-;-;-;99	-;-;-;-;72	-;-;-;-;58	-;-;-;-;88	-;-;-;-;13	-;-;-;-;69	-;-;-;-;87	-;-;-;-;75	-;-;-;-;75	-;-;-;-;75	-;-;-;-;93	-;-;-;-;129	-;-;-;-;105	-;-;-;-;121	-;-;-;-;155	-;-;-;-;115	-;-;-;-;14	-;-;-;-;93	-;-;-;-;85	-;-;-;-;19	-;-;-;-;21
150	entire	-	-	-	-	-	KP1_RS04770	-;-;-;-;522	-;-;-;-;302	-;-;-;-;0	-;-;-;-;2	-;-;-;-;0	-;-;-;-;171	-;-;-;-;99	-;-;-;-;136	-;-;-;-;0	-;-;-;-;256	-;-;-;-;0	-;-;-;-;0	-;-;-;-;0	-;-;-;-;14	-;-;-;-;175	-;-;-;-;205	-;-;-;-;193	-;-;-;-;0	-;-;-;-;0	-;-;-;-;0	-;-;-;-;114	-;-;-;-;0	-;-;-;-;216	-;-;-;-;0	-;-;-;-;196	-;-;-;-;0	-;-;-;-;0	-;-;-;-;91	-;-;-;-;176	-;-;-;-;1	-;-;-;-;87	-;-;-;-;106	-;-;-;-;323	-;-;-;-;100	-;-;-;-;299	-;-;-;-;293	-;-;-;-;0	-;-;-;-;0	-;-;-;-;0	-;-;-;-;150	-;-;-;-;0	-;-;-;-;1
151	entire	-	-	-	-	-	KP1_RS04775	-;-;-;-;786	-;-;-;-;500	-;-;-;-;0	-;-;-;-;0	-;-;-;-;0	-;-;-;-;255	-;-;-;-;163	-;-;-;-;222	-;-;-;-;0	-;-;-;-;368	-;-;-;-;1	-;-;-;-;1	-;-;-;-;1	-;-;-;-;12	-;-;-;-;256	-;-;-;-;366	-;-;-;-;347	-;-;-;-;0	-;-;-;-;0	-;-;-;-;0	-;-;-;-;163	-;-;-;-;0	-;-;-;-;353	-;-;-;-;0	-;-;-;-;305	-;-;-;-;0	-;-;-;-;0	-;-;-;-;150	-;-;-;-;255	-;-;-;-;0	-;-;-;-;133	-;-;-;-;177	-;-;-;-;488	-;-;-;-;144	-;-;-;-;448	-;-;-;-;439	-;-;-;-;0	-;-;-;-;0	-;-;-;-;0	-;-;-;-;209	-;-;-;-;0	-;-;-;-;3
152	entire	-	-	-	-	-	KP1_RS05355	-;-;-;-;795	-;-;-;-;1	-;-;-;-;349	-;-;-;-;574	-;-;-;-;1	-;-;-;-;1	-;-;-;-;47	-;-;-;-;0	-;-;-;-;0	-;-;-;-;471	-;-;-;-;424	-;-;-;-;2	-;-;-;-;1	-;-;-;-;2	-;-;-;-;0	-;-;-;-;549	-;-;-;-;509	-;-;-;-;0	-;-;-;-;360	-;-;-;-;1	-;-;-;-;0	-;-;-;-;0	-;-;-;-;1	-;-;-;-;547	-;-;-;-;166	-;-;-;-;1	-;-;-;-;0	-;-;-;-;31	-;-;-;-;591	-;-;-;-;546	-;-;-;-;2	-;-;-;-;13	-;-;-;-;0	-;-;-;-;2	-;-;-;-;640	-;-;-;-;36	-;-;-;-;453	-;-;-;-;0	-;-;-;-;0	-;-;-;-;2	-;-;-;-;37	-;-;-;-;51
153	entire	-	-	-	-	-	KP1_RS05360	-;-;-;-;267	-;-;-;-;90	-;-;-;-;41	-;-;-;-;277	-;-;-;-;1	-;-;-;-;1	-;-;-;-;1	-;-;-;-;1	-;-;-;-;2	-;-;-;-;36	-;-;-;-;44	-;-;-;-;1	-;-;-;-;0	-;-;-;-;13	-;-;-;-;0	-;-;-;-;46	-;-;-;-;29	-;-;-;-;2	-;-;-;-;46	-;-;-;-;0	-;-;-;-;1	-;-;-;-;1	-;-;-;-;0	-;-;-;-;185	-;-;-;-;152	-;-;-;-;15	-;-;-;-;1	-;-;-;-;16	-;-;-;-;52	-;-;-;-;40	-;-;-;-;2	-;-;-;-;0	-;-;-;-;2	-;-;-;-;0	-;-;-;-;52	-;-;-;-;4	-;-;-;-;61	-;-;-;-;2	-;-;-;-;1	-;-;-;-;25	-;-;-;-;64	-;-;-;-;81
154	entire	-	-	-	-	-	KP1_RS05365	-;-;-;-;1044	-;-;-;-;0	-;-;-;-;0	-;-;-;-;0	-;-;-;-;0	-;-;-;-;0	-;-;-;-;0	-;-;-;-;0	-;-;-;-;0	-;-;-;-;0	-;-;-;-;0	-;-;-;-;0	-;-;-;-;0	-;-;-;-;0	-;-;-;-;0	-;-;-;-;0	-;-;-;-;0	-;-;-;-;0	-;-;-;-;0	-;-;-;-;0	-;-;-;-;0	-;-;-;-;0	-;-;-;-;0	-;-;-;-;0	-;-;-;-;0	-;-;-;-;0	-;-;-;-;0	-;-;-;-;0	-;-;-;-;0	-;-;-;-;0	-;-;-;-;0	-;-;-;-;0	-;-;-;-;0	-;-;-;-;0	-;-;-;-;0	-;-;-;-;0	-;-;-;-;0	-;-;-;-;0	-;-;-;-;0	-;-;-;-;0	-;-;-;-;0	-;-;-;-;0
155	entire	-	-	-	-	-	KP1_RS05370	-;-;-;-;417	-;-;-;-;0	-;-;-;-;0	-;-;-;-;0	-;-;-;-;0	-;-;-;-;0	-;-;-;-;0	-;-;-;-;0	-;-;-;-;0	-;-;-;-;0	-;-;-;-;0	-;-;-;-;0	-;-;-;-;0	-;-;-;-;0	-;-;-;-;0	-;-;-;-;0	-;-;-;-;0	-;-;-;-;0	-;-;-;-;0	-;-;-;-;0	-;-;-;-;0	-;-;-;-;0	-;-;-;-;0	-;-;-;-;0	-;-;-;-;0	-;-;-;-;0	-;-;-;-;0	-;-;-;-;0	-;-;-;-;0	-;-;-;-;0	-;-;-;-;0	-;-;-;-;0	-;-;-;-;0	-;-;-;-;0	-;-;-;-;0	-;-;-;-;0	-;-;-;-;0	-;-;-;-;0	-;-;-;-;0	-;-;-;-;0	-;-;-;-;0	-;-;-;-;0
156	entire	-	-	-	-	-	KP1_RS06330	-;-;-;-;114	-;-;-;-;16	-;-;-;-;46	-;-;-;-;68	-;-;-;-;0	-;-;-;-;51	-;-;-;-;72	-;-;-;-;61	-;-;-;-;1	-;-;-;-;52	-;-;-;-;67	-;-;-;-;75	-;-;-;-;22	-;-;-;-;55	-;-;-;-;39	-;-;-;-;70	-;-;-;-;67	-;-;-;-;58	-;-;-;-;65	-;-;-;-;0	-;-;-;-;64	-;-;-;-;62	-;-;-;-;62	-;-;-;-;11	-;-;-;-;65	-;-;-;-;0	-;-;-;-;65	-;-;-;-;38	-;-;-;-;75	-;-;-;-;73	-;-;-;-;71	-;-;-;-;56	-;-;-;-;87	-;-;-;-;64	-;-;-;-;89	-;-;-;-;21	-;-;-;-;90	-;-;-;-;0	-;-;-;-;63	-;-;-;-;59	-;-;-;-;0	-;-;-;-;0
157	entire	-	-	-	-	-	KP1_RS06425	-;-;-;-;924	-;-;-;-;0	-;-;-;-;0	-;-;-;-;0	-;-;-;-;0	-;-;-;-;0	-;-;-;-;1	-;-;-;-;0	-;-;-;-;0	-;-;-;-;0	-;-;-;-;0	-;-;-;-;0	-;-;-;-;0	-;-;-;-;1	-;-;-;-;0	-;-;-;-;0	-;-;-;-;0	-;-;-;-;0	-;-;-;-;0	-;-;-;-;1	-;-;-;-;0	-;-;-;-;0	-;-;-;-;0	-;-;-;-;750	-;-;-;-;0	-;-;-;-;0	-;-;-;-;1	-;-;-;-;0	-;-;-;-;0	-;-;-;-;0	-;-;-;-;0	-;-;-;-;2	-;-;-;-;0	-;-;-;-;0	-;-;-;-;0	-;-;-;-;0	-;-;-;-;0	-;-;-;-;0	-;-;-;-;0	-;-;-;-;0	-;-;-;-;0	-;-;-;-;0
158	entire	-	-	-	-	-	KP1_RS06430	-;-;-;-;483	-;-;-;-;0	-;-;-;-;0	-;-;-;-;0	-;-;-;-;0	-;-;-;-;0	-;-;-;-;0	-;-;-;-;0	-;-;-;-;0	-;-;-;-;0	-;-;-;-;0	-;-;-;-;0	-;-;-;-;0	-;-;-;-;0	-;-;-;-;0	-;-;-;-;0	-;-;-;-;1	-;-;-;-;0	-;-;-;-;0	-;-;-;-;0	-;-;-;-;0	-;-;-;-;0	-;-;-;-;0	-;-;-;-;425	-;-;-;-;0	-;-;-;-;0	-;-;-;-;0	-;-;-;-;0	-;-;-;-;0	-;-;-;-;0	-;-;-;-;0	-;-;-;-;0	-;-;-;-;0	-;-;-;-;0	-;-;-;-;1	-;-;-;-;0	-;-;-;-;0	-;-;-;-;0	-;-;-;-;0	-;-;-;-;1	-;-;-;-;0	-;-;-;-;0
159	entire	-	-	-	-	-	KP1_RS06435	-;-;-;-;819	-;-;-;-;0	-;-;-;-;0	-;-;-;-;0	-;-;-;-;0	-;-;-;-;1	-;-;-;-;0	-;-;-;-;1	-;-;-;-;0	-;-;-;-;0	-;-;-;-;0	-;-;-;-;0	-;-;-;-;0	-;-;-;-;0	-;-;-;-;0	-;-;-;-;0	-;-;-;-;0	-;-;-;-;0	-;-;-;-;0	-;-;-;-;0	-;-;-;-;0	-;-;-;-;0	-;-;-;-;0	-;-;-;-;693	-;-;-;-;0	-;-;-;-;0	-;-;-;-;1	-;-;-;-;0	-;-;-;-;0	-;-;-;-;0	-;-;-;-;0	-;-;-;-;0	-;-;-;-;0	-;-;-;-;0	-;-;-;-;0	-;-;-;-;0	-;-;-;-;0	-;-;-;-;0	-;-;-;-;0	-;-;-;-;0	-;-;-;-;0	-;-;-;-;0
160	entire	-	-	-	-	-	KP1_RS06440	-;-;-;-;1782	-;-;-;-;1	-;-;-;-;0	-;-;-;-;0	-;-;-;-;1	-;-;-;-;0	-;-;-;-;0	-;-;-;-;0	-;-;-;-;1	-;-;-;-;0	-;-;-;-;1	-;-;-;-;0	-;-;-;-;0	-;-;-;-;1	-;-;-;-;0	-;-;-;-;0	-;-;-;-;1	-;-;-;-;0	-;-;-;-;0	-;-;-;-;1	-;-;-;-;0	-;-;-;-;0	-;-;-;-;0	-;-;-;-;1472	-;-;-;-;0	-;-;-;-;0	-;-;-;-;1	-;-;-;-;0	-;-;-;-;0	-;-;-;-;0	-;-;-;-;0	-;-;-;-;0	-;-;-;-;1	-;-;-;-;0	-;-;-;-;0	-;-;-;-;0	-;-;-;-;0	-;-;-;-;2	-;-;-;-;1	-;-;-;-;0	-;-;-;-;1	-;-;-;-;1
161	entire	-	-	-	-	-	KP1_RS06445	-;-;-;-;777	-;-;-;-;0	-;-;-;-;0	-;-;-;-;0	-;-;-;-;0	-;-;-;-;0	-;-;-;-;0	-;-;-;-;0	-;-;-;-;0	-;-;-;-;0	-;-;-;-;0	-;-;-;-;0	-;-;-;-;0	-;-;-;-;0	-;-;-;-;0	-;-;-;-;0	-;-;-;-;0	-;-;-;-;0	-;-;-;-;0	-;-;-;-;0	-;-;-;-;0	-;-;-;-;0	-;-;-;-;1	-;-;-;-;580	-;-;-;-;0	-;-;-;-;0	-;-;-;-;1	-;-;-;-;2	-;-;-;-;0	-;-;-;-;0	-;-;-;-;1	-;-;-;-;0	-;-;-;-;0	-;-;-;-;0	-;-;-;-;0	-;-;-;-;0	-;-;-;-;0	-;-;-;-;0	-;-;-;-;0	-;-;-;-;0	-;-;-;-;0	-;-;-;-;1
162	entire	-	-	-	-	-	KP1_RS06450	-;-;-;-;879	-;-;-;-;0	-;-;-;-;0	-;-;-;-;1	-;-;-;-;0	-;-;-;-;0	-;-;-;-;0	-;-;-;-;0	-;-;-;-;0	-;-;-;-;0	-;-;-;-;0	-;-;-;-;0	-;-;-;-;0	-;-;-;-;0	-;-;-;-;0	-;-;-;-;1	-;-;-;-;0	-;-;-;-;1	-;-;-;-;1	-;-;-;-;0	-;-;-;-;0	-;-;-;-;0	-;-;-;-;0	-;-;-;-;648	-;-;-;-;1	-;-;-;-;0	-;-;-;-;0	-;-;-;-;0	-;-;-;-;0	-;-;-;-;0	-;-;-;-;0	-;-;-;-;0	-;-;-;-;0	-;-;-;-;0	-;-;-;-;0	-;-;-;-;0	-;-;-;-;0	-;-;-;-;0	-;-;-;-;0	-;-;-;-;0	-;-;-;-;0	-;-;-;-;0
163	entire	-	-	-	-	-	KP1_RS06455	-;-;-;-;1257	-;-;-;-;0	-;-;-;-;0	-;-;-;-;0	-;-;-;-;0	-;-;-;-;0	-;-;-;-;0	-;-;-;-;0	-;-;-;-;0	-;-;-;-;0	-;-;-;-;0	-;-;-;-;0	-;-;-;-;0	-;-;-;-;0	-;-;-;-;0	-;-;-;-;0	-;-;-;-;0	-;-;-;-;0	-;-;-;-;0	-;-;-;-;0	-;-;-;-;0	-;-;-;-;0	-;-;-;-;0	-;-;-;-;990	-;-;-;-;1	-;-;-;-;0	-;-;-;-;3	-;-;-;-;0	-;-;-;-;0	-;-;-;-;0	-;-;-;-;1	-;-;-;-;0	-;-;-;-;0	-;-;-;-;0	-;-;-;-;0	-;-;-;-;0	-;-;-;-;0	-;-;-;-;1	-;-;-;-;0	-;-;-;-;0	-;-;-;-;0	-;-;-;-;0
164	entire	-	-	-	-	-	KP1_RS06460	-;-;-;-;1455	-;-;-;-;1	-;-;-;-;0	-;-;-;-;0	-;-;-;-;0	-;-;-;-;0	-;-;-;-;0	-;-;-;-;0	-;-;-;-;0	-;-;-;-;0	-;-;-;-;0	-;-;-;-;0	-;-;-;-;0	-;-;-;-;0	-;-;-;-;0	-;-;-;-;0	-;-;-;-;1	-;-;-;-;0	-;-;-;-;0	-;-;-;-;2	-;-;-;-;1	-;-;-;-;0	-;-;-;-;0	-;-;-;-;1307	-;-;-;-;1	-;-;-;-;0	-;-;-;-;1	-;-;-;-;0	-;-;-;-;0	-;-;-;-;0	-;-;-;-;0	-;-;-;-;1	-;-;-;-;0	-;-;-;-;0	-;-;-;-;0	-;-;-;-;0	-;-;-;-;3	-;-;-;-;0	-;-;-;-;1	-;-;-;-;0	-;-;-;-;0	-;-;-;-;0
165	entire	-	-	-	-	-	KP1_RS06465	-;-;-;-;1362	-;-;-;-;0	-;-;-;-;0	-;-;-;-;1	-;-;-;-;2	-;-;-;-;0	-;-;-;-;0	-;-;-;-;0	-;-;-;-;0	-;-;-;-;0	-;-;-;-;0	-;-;-;-;2	-;-;-;-;0	-;-;-;-;0	-;-;-;-;0	-;-;-;-;0	-;-;-;-;1	-;-;-;-;0	-;-;-;-;0	-;-;-;-;0	-;-;-;-;0	-;-;-;-;1	-;-;-;-;1	-;-;-;-;980	-;-;-;-;1	-;-;-;-;1	-;-;-;-;0	-;-;-;-;0	-;-;-;-;2	-;-;-;-;0	-;-;-;-;1	-;-;-;-;3	-;-;-;-;0	-;-;-;-;0	-;-;-;-;0	-;-;-;-;1	-;-;-;-;0	-;-;-;-;0	-;-;-;-;0	-;-;-;-;1	-;-;-;-;1	-;-;-;-;0
166	entire	-	-	-	-	-	KP1_RS06470	-;-;-;-;1311	-;-;-;-;0	-;-;-;-;1	-;-;-;-;1	-;-;-;-;0	-;-;-;-;0	-;-;-;-;0	-;-;-;-;0	-;-;-;-;0	-;-;-;-;0	-;-;-;-;1	-;-;-;-;0	-;-;-;-;0	-;-;-;-;1	-;-;-;-;0	-;-;-;-;0	-;-;-;-;0	-;-;-;-;0	-;-;-;-;0	-;-;-;-;0	-;-;-;-;0	-;-;-;-;0	-;-;-;-;0	-;-;-;-;1077	-;-;-;-;1	-;-;-;-;0	-;-;-;-;1	-;-;-;-;1	-;-;-;-;0	-;-;-;-;0	-;-;-;-;1	-;-;-;-;0	-;-;-;-;1	-;-;-;-;1	-;-;-;-;0	-;-;-;-;1	-;-;-;-;1	-;-;-;-;0	-;-;-;-;1	-;-;-;-;0	-;-;-;-;0	-;-;-;-;0
167	entire	-	-	-	-	-	KP1_RS06475	-;-;-;-;1146	-;-;-;-;0	-;-;-;-;1	-;-;-;-;0	-;-;-;-;0	-;-;-;-;0	-;-;-;-;0	-;-;-;-;0	-;-;-;-;2	-;-;-;-;0	-;-;-;-;0	-;-;-;-;0	-;-;-;-;0	-;-;-;-;0	-;-;-;-;0	-;-;-;-;0	-;-;-;-;0	-;-;-;-;1	-;-;-;-;0	-;-;-;-;0	-;-;-;-;0	-;-;-;-;0	-;-;-;-;0	-;-;-;-;903	-;-;-;-;1	-;-;-;-;0	-;-;-;-;0	-;-;-;-;0	-;-;-;-;0	-;-;-;-;1	-;-;-;-;0	-;-;-;-;1	-;-;-;-;0	-;-;-;-;0	-;-;-;-;0	-;-;-;-;0	-;-;-;-;0	-;-;-;-;2	-;-;-;-;1	-;-;-;-;0	-;-;-;-;1	-;-;-;-;1
168	entire	-	-	-	-	-	KP1_RS06480	-;-;-;-;783	-;-;-;-;0	-;-;-;-;0	-;-;-;-;1	-;-;-;-;0	-;-;-;-;0	-;-;-;-;0	-;-;-;-;0	-;-;-;-;0	-;-;-;-;0	-;-;-;-;0	-;-;-;-;1	-;-;-;-;0	-;-;-;-;0	-;-;-;-;0	-;-;-;-;0	-;-;-;-;0	-;-;-;-;0	-;-;-;-;0	-;-;-;-;1	-;-;-;-;0	-;-;-;-;0	-;-;-;-;1	-;-;-;-;596	-;-;-;-;0	-;-;-;-;0	-;-;-;-;1	-;-;-;-;0	-;-;-;-;0	-;-;-;-;1	-;-;-;-;0	-;-;-;-;1	-;-;-;-;0	-;-;-;-;0	-;-;-;-;1	-;-;-;-;0	-;-;-;-;1	-;-;-;-;0	-;-;-;-;0	-;-;-;-;0	-;-;-;-;0	-;-;-;-;0
169	entire	-	-	-	-	-	KP1_RS06485	-;-;-;-;1236	-;-;-;-;1	-;-;-;-;0	-;-;-;-;0	-;-;-;-;0	-;-;-;-;0	-;-;-;-;0	-;-;-;-;1	-;-;-;-;0	-;-;-;-;0	-;-;-;-;0	-;-;-;-;0	-;-;-;-;0	-;-;-;-;0	-;-;-;-;0	-;-;-;-;0	-;-;-;-;0	-;-;-;-;0	-;-;-;-;0	-;-;-;-;0	-;-;-;-;0	-;-;-;-;0	-;-;-;-;0	-;-;-;-;832	-;-;-;-;0	-;-;-;-;0	-;-;-;-;1	-;-;-;-;0	-;-;-;-;0	-;-;-;-;0	-;-;-;-;0	-;-;-;-;0	-;-;-;-;2	-;-;-;-;0	-;-;-;-;0	-;-;-;-;1	-;-;-;-;1	-;-;-;-;1	-;-;-;-;0	-;-;-;-;0	-;-;-;-;0	-;-;-;-;0
170	entire	-	-	-	-	-	KP1_RS06490	-;-;-;-;1050	-;-;-;-;0	-;-;-;-;0	-;-;-;-;0	-;-;-;-;0	-;-;-;-;0	-;-;-;-;0	-;-;-;-;0	-;-;-;-;0	-;-;-;-;1	-;-;-;-;1	-;-;-;-;0	-;-;-;-;0	-;-;-;-;0	-;-;-;-;0	-;-;-;-;0	-;-;-;-;2	-;-;-;-;0	-;-;-;-;0	-;-;-;-;0	-;-;-;-;0	-;-;-;-;1	-;-;-;-;0	-;-;-;-;880	-;-;-;-;2	-;-;-;-;1	-;-;-;-;1	-;-;-;-;0	-;-;-;-;0	-;-;-;-;0	-;-;-;-;0	-;-;-;-;0	-;-;-;-;0	-;-;-;-;0	-;-;-;-;0	-;-;-;-;0	-;-;-;-;1	-;-;-;-;0	-;-;-;-;0	-;-;-;-;0	-;-;-;-;0	-;-;-;-;0
171	entire	-	-	-	-	-	KP1_RS06495	-;-;-;-;1668	-;-;-;-;0	-;-;-;-;1	-;-;-;-;0	-;-;-;-;0	-;-;-;-;0	-;-;-;-;1	-;-;-;-;0	-;-;-;-;1	-;-;-;-;0	-;-;-;-;0	-;-;-;-;1	-;-;-;-;0	-;-;-;-;0	-;-;-;-;0	-;-;-;-;0	-;-;-;-;0	-;-;-;-;0	-;-;-;-;0	-;-;-;-;0	-;-;-;-;1	-;-;-;-;0	-;-;-;-;0	-;-;-;-;1300	-;-;-;-;0	-;-;-;-;0	-;-;-;-;0	-;-;-;-;1	-;-;-;-;0	-;-;-;-;0	-;-;-;-;0	-;-;-;-;0	-;-;-;-;0	-;-;-;-;0	-;-;-;-;0	-;-;-;-;0	-;-;-;-;0	-;-;-;-;0	-;-;-;-;0	-;-;-;-;0	-;-;-;-;0	-;-;-;-;0
172	entire	-	-	-	-	-	KP1_RS06500	-;-;-;-;1260	-;-;-;-;1	-;-;-;-;0	-;-;-;-;1	-;-;-;-;0	-;-;-;-;0	-;-;-;-;0	-;-;-;-;0	-;-;-;-;0	-;-;-;-;0	-;-;-;-;0	-;-;-;-;0	-;-;-;-;0	-;-;-;-;0	-;-;-;-;0	-;-;-;-;0	-;-;-;-;0	-;-;-;-;0	-;-;-;-;0	-;-;-;-;0	-;-;-;-;0	-;-;-;-;0	-;-;-;-;0	-;-;-;-;1078	-;-;-;-;0	-;-;-;-;1	-;-;-;-;0	-;-;-;-;0	-;-;-;-;0	-;-;-;-;0	-;-;-;-;1	-;-;-;-;0	-;-;-;-;0	-;-;-;-;0	-;-;-;-;1	-;-;-;-;1	-;-;-;-;0	-;-;-;-;0	-;-;-;-;0	-;-;-;-;1	-;-;-;-;0	-;-;-;-;0
173	entire	-	-	-	-	-	KP1_RS06505	-;-;-;-;804	-;-;-;-;0	-;-;-;-;1	-;-;-;-;0	-;-;-;-;0	-;-;-;-;0	-;-;-;-;0	-;-;-;-;1	-;-;-;-;0	-;-;-;-;0	-;-;-;-;0	-;-;-;-;0	-;-;-;-;1	-;-;-;-;0	-;-;-;-;1	-;-;-;-;1	-;-;-;-;1	-;-;-;-;0	-;-;-;-;0	-;-;-;-;1	-;-;-;-;0	-;-;-;-;0	-;-;-;-;1	-;-;-;-;644	-;-;-;-;0	-;-;-;-;0	-;-;-;-;0	-;-;-;-;1	-;-;-;-;1	-;-;-;-;0	-;-;-;-;0	-;-;-;-;0	-;-;-;-;0	-;-;-;-;0	-;-;-;-;0	-;-;-;-;1	-;-;-;-;0	-;-;-;-;0	-;-;-;-;1	-;-;-;-;0	-;-;-;-;0	-;-;-;-;0
174	entire	-	-	-	-	-	KP1_RS06510	-;-;-;-;894	-;-;-;-;1	-;-;-;-;0	-;-;-;-;0	-;-;-;-;0	-;-;-;-;0	-;-;-;-;0	-;-;-;-;0	-;-;-;-;0	-;-;-;-;0	-;-;-;-;0	-;-;-;-;0	-;-;-;-;0	-;-;-;-;0	-;-;-;-;0	-;-;-;-;1	-;-;-;-;1	-;-;-;-;0	-;-;-;-;0	-;-;-;-;0	-;-;-;-;0	-;-;-;-;0	-;-;-;-;0	-;-;-;-;767	-;-;-;-;0	-;-;-;-;1	-;-;-;-;0	-;-;-;-;0	-;-;-;-;0	-;-;-;-;0	-;-;-;-;0	-;-;-;-;0	-;-;-;-;0	-;-;-;-;0	-;-;-;-;1	-;-;-;-;0	-;-;-;-;0	-;-;-;-;0	-;-;-;-;0	-;-;-;-;0	-;-;-;-;0	-;-;-;-;0
175	entire	-	-	-	-	-	KP1_RS06545	-;-;-;-;825	-;-;-;-;0	-;-;-;-;0	-;-;-;-;0	-;-;-;-;0	-;-;-;-;0	-;-;-;-;0	-;-;-;-;0	-;-;-;-;0	-;-;-;-;0	-;-;-;-;0	-;-;-;-;0	-;-;-;-;0	-;-;-;-;0	-;-;-;-;0	-;-;-;-;0	-;-;-;-;0	-;-;-;-;0	-;-;-;-;0	-;-;-;-;0	-;-;-;-;0	-;-;-;-;0	-;-;-;-;0	-;-;-;-;0	-;-;-;-;0	-;-;-;-;0	-;-;-;-;0	-;-;-;-;0	-;-;-;-;0	-;-;-;-;0	-;-;-;-;0	-;-;-;-;0	-;-;-;-;0	-;-;-;-;0	-;-;-;-;0	-;-;-;-;0	-;-;-;-;0	-;-;-;-;0	-;-;-;-;0	-;-;-;-;0	-;-;-;-;0	-;-;-;-;0
176	entire	-	-	-	-	-	KP1_RS06550	-;-;-;-;432	-;-;-;-;0	-;-;-;-;0	-;-;-;-;0	-;-;-;-;0	-;-;-;-;0	-;-;-;-;0	-;-;-;-;0	-;-;-;-;0	-;-;-;-;0	-;-;-;-;0	-;-;-;-;0	-;-;-;-;0	-;-;-;-;0	-;-;-;-;0	-;-;-;-;0	-;-;-;-;0	-;-;-;-;0	-;-;-;-;0	-;-;-;-;0	-;-;-;-;0	-;-;-;-;0	-;-;-;-;0	-;-;-;-;0	-;-;-;-;0	-;-;-;-;0	-;-;-;-;0	-;-;-;-;0	-;-;-;-;0	-;-;-;-;0	-;-;-;-;0	-;-;-;-;0	-;-;-;-;0	-;-;-;-;0	-;-;-;-;0	-;-;-;-;0	-;-;-;-;0	-;-;-;-;0	-;-;-;-;0	-;-;-;-;0	-;-;-;-;0	-;-;-;-;0
177	entire	-	-	-	-	-	KP1_RS06555	-;-;-;-;534	-;-;-;-;0	-;-;-;-;0	-;-;-;-;0	-;-;-;-;0	-;-;-;-;0	-;-;-;-;0	-;-;-;-;0	-;-;-;-;0	-;-;-;-;0	-;-;-;-;0	-;-;-;-;0	-;-;-;-;0	-;-;-;-;0	-;-;-;-;0	-;-;-;-;0	-;-;-;-;0	-;-;-;-;0	-;-;-;-;0	-;-;-;-;0	-;-;-;-;0	-;-;-;-;0	-;-;-;-;0	-;-;-;-;0	-;-;-;-;0	-;-;-;-;0	-;-;-;-;0	-;-;-;-;0	-;-;-;-;0	-;-;-;-;0	-;-;-;-;0	-;-;-;-;0	-;-;-;-;0	-;-;-;-;0	-;-;-;-;0	-;-;-;-;0	-;-;-;-;0	-;-;-;-;0	-;-;-;-;0	-;-;-;-;0	-;-;-;-;0	-;-;-;-;0
178	entire	-	-	-	-	-	KP1_RS07115	-;-;-;-;138	-;-;-;-;19	-;-;-;-;20	-;-;-;-;102	-;-;-;-;35	-;-;-;-;17	-;-;-;-;86	-;-;-;-;14	-;-;-;-;21	-;-;-;-;53	-;-;-;-;25	-;-;-;-;62	-;-;-;-;46	-;-;-;-;27	-;-;-;-;42	-;-;-;-;16	-;-;-;-;98	-;-;-;-;23	-;-;-;-;28	-;-;-;-;44	-;-;-;-;52	-;-;-;-;58	-;-;-;-;54	-;-;-;-;27	-;-;-;-;19	-;-;-;-;26	-;-;-;-;17	-;-;-;-;54	-;-;-;-;19	-;-;-;-;46	-;-;-;-;42	-;-;-;-;17	-;-;-;-;34	-;-;-;-;46	-;-;-;-;25	-;-;-;-;86	-;-;-;-;107	-;-;-;-;45	-;-;-;-;54	-;-;-;-;59	-;-;-;-;39	-;-;-;-;40
179	entire	-	-	-	-	-	KP1_RS08055	-;-;-;-;150	-;-;-;-;31	-;-;-;-;33	-;-;-;-;77	-;-;-;-;0	-;-;-;-;46	-;-;-;-;66	-;-;-;-;33	-;-;-;-;1	-;-;-;-;57	-;-;-;-;52	-;-;-;-;48	-;-;-;-;1	-;-;-;-;37	-;-;-;-;60	-;-;-;-;78	-;-;-;-;91	-;-;-;-;36	-;-;-;-;53	-;-;-;-;0	-;-;-;-;85	-;-;-;-;29	-;-;-;-;68	-;-;-;-;0	-;-;-;-;49	-;-;-;-;0	-;-;-;-;49	-;-;-;-;48	-;-;-;-;63	-;-;-;-;91	-;-;-;-;69	-;-;-;-;18	-;-;-;-;19	-;-;-;-;80	-;-;-;-;47	-;-;-;-;55	-;-;-;-;132	-;-;-;-;0	-;-;-;-;39	-;-;-;-;96	-;-;-;-;0	-;-;-;-;0
180	entire	-	-	-	-	-	KP1_RS08650	-;-;-;-;129	-;-;-;-;135	-;-;-;-;50	-;-;-;-;105	-;-;-;-;0	-;-;-;-;97	-;-;-;-;60	-;-;-;-;86	-;-;-;-;0	-;-;-;-;50	-;-;-;-;34	-;-;-;-;28	-;-;-;-;0	-;-;-;-;58	-;-;-;-;15	-;-;-;-;60	-;-;-;-;28	-;-;-;-;51	-;-;-;-;57	-;-;-;-;0	-;-;-;-;21	-;-;-;-;15	-;-;-;-;122	-;-;-;-;0	-;-;-;-;56	-;-;-;-;0	-;-;-;-;58	-;-;-;-;54	-;-;-;-;27	-;-;-;-;137	-;-;-;-;142	-;-;-;-;66	-;-;-;-;183	-;-;-;-;158	-;-;-;-;90	-;-;-;-;40	-;-;-;-;38	-;-;-;-;1	-;-;-;-;19	-;-;-;-;16	-;-;-;-;0	-;-;-;-;0
181	entire	-	-	-	-	-	KP1_RS09240	-;-;-;-;216	-;-;-;-;92	-;-;-;-;94	-;-;-;-;79	-;-;-;-;3	-;-;-;-;74	-;-;-;-;75	-;-;-;-;67	-;-;-;-;6	-;-;-;-;67	-;-;-;-;85	-;-;-;-;101	-;-;-;-;9	-;-;-;-;119	-;-;-;-;70	-;-;-;-;101	-;-;-;-;72	-;-;-;-;62	-;-;-;-;82	-;-;-;-;5	-;-;-;-;100	-;-;-;-;58	-;-;-;-;62	-;-;-;-;3	-;-;-;-;55	-;-;-;-;1	-;-;-;-;82	-;-;-;-;48	-;-;-;-;166	-;-;-;-;67	-;-;-;-;80	-;-;-;-;64	-;-;-;-;67	-;-;-;-;73	-;-;-;-;91	-;-;-;-;136	-;-;-;-;80	-;-;-;-;3	-;-;-;-;90	-;-;-;-;75	-;-;-;-;10	-;-;-;-;6
182	entire	-	-	-	-	-	KP1_RS09350	-;-;-;-;180	-;-;-;-;38	-;-;-;-;35	-;-;-;-;25	-;-;-;-;28	-;-;-;-;30	-;-;-;-;35	-;-;-;-;26	-;-;-;-;28	-;-;-;-;22	-;-;-;-;35	-;-;-;-;42	-;-;-;-;17	-;-;-;-;16	-;-;-;-;30	-;-;-;-;31	-;-;-;-;33	-;-;-;-;27	-;-;-;-;46	-;-;-;-;28	-;-;-;-;38	-;-;-;-;26	-;-;-;-;32	-;-;-;-;10	-;-;-;-;20	-;-;-;-;30	-;-;-;-;37	-;-;-;-;17	-;-;-;-;28	-;-;-;-;33	-;-;-;-;38	-;-;-;-;37	-;-;-;-;55	-;-;-;-;38	-;-;-;-;161	-;-;-;-;77	-;-;-;-;35	-;-;-;-;30	-;-;-;-;38	-;-;-;-;35	-;-;-;-;34	-;-;-;-;45
183	entire	-	-	-	-	-	KP1_RS10110	-;-;-;-;1143	-;-;-;-;3	-;-;-;-;0	-;-;-;-;0	-;-;-;-;0	-;-;-;-;1284	-;-;-;-;0	-;-;-;-;1060	-;-;-;-;1	-;-;-;-;0	-;-;-;-;1	-;-;-;-;1	-;-;-;-;0	-;-;-;-;0	-;-;-;-;2	-;-;-;-;1	-;-;-;-;0	-;-;-;-;1	-;-;-;-;1	-;-;-;-;1	-;-;-;-;1	-;-;-;-;0	-;-;-;-;1	-;-;-;-;2	-;-;-;-;0	-;-;-;-;1	-;-;-;-;0	-;-;-;-;1070	-;-;-;-;0	-;-;-;-;0	-;-;-;-;4	-;-;-;-;2	-;-;-;-;1	-;-;-;-;0	-;-;-;-;1492	-;-;-;-;1770	-;-;-;-;2	-;-;-;-;243	-;-;-;-;2	-;-;-;-;0	-;-;-;-;0	-;-;-;-;1
184	entire	-	-	-	-	-	KP1_RS10115	-;-;-;-;180	-;-;-;-;0	-;-;-;-;0	-;-;-;-;47	-;-;-;-;0	-;-;-;-;1	-;-;-;-;0	-;-;-;-;0	-;-;-;-;0	-;-;-;-;0	-;-;-;-;0	-;-;-;-;0	-;-;-;-;0	-;-;-;-;0	-;-;-;-;0	-;-;-;-;0	-;-;-;-;0	-;-;-;-;0	-;-;-;-;0	-;-;-;-;12	-;-;-;-;0	-;-;-;-;26	-;-;-;-;0	-;-;-;-;0	-;-;-;-;0	-;-;-;-;0	-;-;-;-;0	-;-;-;-;0	-;-;-;-;0	-;-;-;-;0	-;-;-;-;0	-;-;-;-;0	-;-;-;-;0	-;-;-;-;0	-;-;-;-;0	-;-;-;-;14	-;-;-;-;0	-;-;-;-;0	-;-;-;-;0	-;-;-;-;0	-;-;-;-;0	-;-;-;-;0
185	entire	-	-	-	-	-	KP1_RS10125	-;-;-;-;201	-;-;-;-;0	-;-;-;-;0	-;-;-;-;172	-;-;-;-;0	-;-;-;-;0	-;-;-;-;0	-;-;-;-;0	-;-;-;-;0	-;-;-;-;0	-;-;-;-;0	-;-;-;-;0	-;-;-;-;172	-;-;-;-;0	-;-;-;-;0	-;-;-;-;0	-;-;-;-;0	-;-;-;-;0	-;-;-;-;0	-;-;-;-;1	-;-;-;-;0	-;-;-;-;0	-;-;-;-;0	-;-;-;-;0	-;-;-;-;0	-;-;-;-;0	-;-;-;-;0	-;-;-;-;134	-;-;-;-;0	-;-;-;-;0	-;-;-;-;0	-;-;-;-;0	-;-;-;-;1	-;-;-;-;0	-;-;-;-;201	-;-;-;-;295	-;-;-;-;1	-;-;-;-;148	-;-;-;-;0	-;-;-;-;1	-;-;-;-;2	-;-;-;-;0
186	entire	-	-	-	-	-	KP1_RS10130	-;-;-;-;528	-;-;-;-;0	-;-;-;-;0	-;-;-;-;420	-;-;-;-;0	-;-;-;-;1	-;-;-;-;0	-;-;-;-;0	-;-;-;-;0	-;-;-;-;0	-;-;-;-;0	-;-;-;-;0	-;-;-;-;504	-;-;-;-;0	-;-;-;-;0	-;-;-;-;0	-;-;-;-;1	-;-;-;-;0	-;-;-;-;0	-;-;-;-;0	-;-;-;-;0	-;-;-;-;37	-;-;-;-;0	-;-;-;-;0	-;-;-;-;1	-;-;-;-;0	-;-;-;-;1	-;-;-;-;470	-;-;-;-;0	-;-;-;-;0	-;-;-;-;0	-;-;-;-;2	-;-;-;-;0	-;-;-;-;0	-;-;-;-;578	-;-;-;-;676	-;-;-;-;2	-;-;-;-;460	-;-;-;-;1	-;-;-;-;0	-;-;-;-;1	-;-;-;-;0
187	entire	-	-	-	-	-	KP1_RS10135	-;-;-;-;828	-;-;-;-;0	-;-;-;-;0	-;-;-;-;0	-;-;-;-;0	-;-;-;-;0	-;-;-;-;0	-;-;-;-;0	-;-;-;-;0	-;-;-;-;0	-;-;-;-;0	-;-;-;-;0	-;-;-;-;0	-;-;-;-;0	-;-;-;-;0	-;-;-;-;0	-;-;-;-;0	-;-;-;-;0	-;-;-;-;0	-;-;-;-;0	-;-;-;-;0	-;-;-;-;0	-;-;-;-;0	-;-;-;-;0	-;-;-;-;0	-;-;-;-;0	-;-;-;-;0	-;-;-;-;710	-;-;-;-;1	-;-;-;-;0	-;-;-;-;0	-;-;-;-;0	-;-;-;-;0	-;-;-;-;0	-;-;-;-;0	-;-;-;-;0	-;-;-;-;1	-;-;-;-;0	-;-;-;-;0	-;-;-;-;0	-;-;-;-;0	-;-;-;-;0
188	entire	-	-	-	-	-	KP1_RS10140	-;-;-;-;372	-;-;-;-;0	-;-;-;-;0	-;-;-;-;122	-;-;-;-;0	-;-;-;-;0	-;-;-;-;0	-;-;-;-;1	-;-;-;-;0	-;-;-;-;0	-;-;-;-;0	-;-;-;-;0	-;-;-;-;0	-;-;-;-;0	-;-;-;-;0	-;-;-;-;0	-;-;-;-;0	-;-;-;-;0	-;-;-;-;0	-;-;-;-;0	-;-;-;-;0	-;-;-;-;89	-;-;-;-;0	-;-;-;-;0	-;-;-;-;0	-;-;-;-;0	-;-;-;-;0	-;-;-;-;340	-;-;-;-;0	-;-;-;-;0	-;-;-;-;0	-;-;-;-;0	-;-;-;-;0	-;-;-;-;0	-;-;-;-;0	-;-;-;-;0	-;-;-;-;0	-;-;-;-;0	-;-;-;-;0	-;-;-;-;0	-;-;-;-;0	-;-;-;-;0
189	entire	-	-	-	-	-	KP1_RS10145	-;-;-;-;237	-;-;-;-;0	-;-;-;-;0	-;-;-;-;162	-;-;-;-;0	-;-;-;-;0	-;-;-;-;1	-;-;-;-;0	-;-;-;-;0	-;-;-;-;0	-;-;-;-;0	-;-;-;-;1	-;-;-;-;158	-;-;-;-;1	-;-;-;-;0	-;-;-;-;1	-;-;-;-;0	-;-;-;-;1	-;-;-;-;0	-;-;-;-;0	-;-;-;-;0	-;-;-;-;43	-;-;-;-;0	-;-;-;-;0	-;-;-;-;0	-;-;-;-;0	-;-;-;-;1	-;-;-;-;219	-;-;-;-;0	-;-;-;-;0	-;-;-;-;0	-;-;-;-;0	-;-;-;-;0	-;-;-;-;0	-;-;-;-;128	-;-;-;-;171	-;-;-;-;0	-;-;-;-;122	-;-;-;-;2	-;-;-;-;0	-;-;-;-;0	-;-;-;-;0
190	entire	-	-	-	-	-	KP1_RS10150	-;-;-;-;486	-;-;-;-;0	-;-;-;-;0	-;-;-;-;1	-;-;-;-;0	-;-;-;-;0	-;-;-;-;0	-;-;-;-;0	-;-;-;-;0	-;-;-;-;0	-;-;-;-;0	-;-;-;-;0	-;-;-;-;1	-;-;-;-;0	-;-;-;-;0	-;-;-;-;0	-;-;-;-;0	-;-;-;-;0	-;-;-;-;1	-;-;-;-;0	-;-;-;-;0	-;-;-;-;0	-;-;-;-;2	-;-;-;-;0	-;-;-;-;0	-;-;-;-;0	-;-;-;-;0	-;-;-;-;0	-;-;-;-;0	-;-;-;-;0	-;-;-;-;0	-;-;-;-;0	-;-;-;-;0	-;-;-;-;0	-;-;-;-;644	-;-;-;-;0	-;-;-;-;0	-;-;-;-;0	-;-;-;-;0	-;-;-;-;0	-;-;-;-;0	-;-;-;-;1
191	entire	-	-	-	-	-	KP1_RS10155	-;-;-;-;657	-;-;-;-;0	-;-;-;-;0	-;-;-;-;0	-;-;-;-;0	-;-;-;-;0	-;-;-;-;0	-;-;-;-;0	-;-;-;-;0	-;-;-;-;0	-;-;-;-;0	-;-;-;-;0	-;-;-;-;917	-;-;-;-;0	-;-;-;-;0	-;-;-;-;0	-;-;-;-;1	-;-;-;-;0	-;-;-;-;0	-;-;-;-;0	-;-;-;-;0	-;-;-;-;0	-;-;-;-;0	-;-;-;-;0	-;-;-;-;0	-;-;-;-;1	-;-;-;-;0	-;-;-;-;0	-;-;-;-;0	-;-;-;-;0	-;-;-;-;0	-;-;-;-;0	-;-;-;-;0	-;-;-;-;0	-;-;-;-;0	-;-;-;-;1	-;-;-;-;0	-;-;-;-;0	-;-;-;-;0	-;-;-;-;0	-;-;-;-;0	-;-;-;-;0
192	entire	-	-	-	-	-	KP1_RS10160	-;-;-;-;483	-;-;-;-;0	-;-;-;-;0	-;-;-;-;464	-;-;-;-;1	-;-;-;-;0	-;-;-;-;0	-;-;-;-;0	-;-;-;-;0	-;-;-;-;0	-;-;-;-;0	-;-;-;-;1	-;-;-;-;696	-;-;-;-;0	-;-;-;-;1	-;-;-;-;1	-;-;-;-;1	-;-;-;-;0	-;-;-;-;1	-;-;-;-;0	-;-;-;-;0	-;-;-;-;1	-;-;-;-;0	-;-;-;-;0	-;-;-;-;0	-;-;-;-;0	-;-;-;-;1	-;-;-;-;441	-;-;-;-;1	-;-;-;-;1	-;-;-;-;0	-;-;-;-;0	-;-;-;-;0	-;-;-;-;0	-;-;-;-;482	-;-;-;-;0	-;-;-;-;0	-;-;-;-;408	-;-;-;-;1	-;-;-;-;0	-;-;-;-;2	-;-;-;-;0
193	entire	-	-	-	-	-	KP1_RS10165	-;-;-;-;549	-;-;-;-;1	-;-;-;-;0	-;-;-;-;392	-;-;-;-;2	-;-;-;-;1	-;-;-;-;1	-;-;-;-;0	-;-;-;-;0	-;-;-;-;1	-;-;-;-;2	-;-;-;-;0	-;-;-;-;735	-;-;-;-;1	-;-;-;-;0	-;-;-;-;5	-;-;-;-;2	-;-;-;-;2	-;-;-;-;1	-;-;-;-;0	-;-;-;-;1	-;-;-;-;68	-;-;-;-;0	-;-;-;-;1	-;-;-;-;0	-;-;-;-;1	-;-;-;-;0	-;-;-;-;372	-;-;-;-;0	-;-;-;-;0	-;-;-;-;0	-;-;-;-;0	-;-;-;-;1	-;-;-;-;2	-;-;-;-;585	-;-;-;-;431	-;-;-;-;2	-;-;-;-;534	-;-;-;-;4	-;-;-;-;2	-;-;-;-;0	-;-;-;-;1
194	entire	-	-	-	-	-	KP1_RS10170	-;-;-;-;912	-;-;-;-;2	-;-;-;-;3	-;-;-;-;867	-;-;-;-;0	-;-;-;-;3	-;-;-;-;1	-;-;-;-;1	-;-;-;-;1	-;-;-;-;0	-;-;-;-;1	-;-;-;-;1	-;-;-;-;1119	-;-;-;-;1	-;-;-;-;2	-;-;-;-;3	-;-;-;-;2	-;-;-;-;0	-;-;-;-;2	-;-;-;-;1	-;-;-;-;1	-;-;-;-;192	-;-;-;-;0	-;-;-;-;0	-;-;-;-;1	-;-;-;-;1	-;-;-;-;1	-;-;-;-;747	-;-;-;-;2	-;-;-;-;0	-;-;-;-;0	-;-;-;-;0	-;-;-;-;1	-;-;-;-;2	-;-;-;-;1120	-;-;-;-;1297	-;-;-;-;6	-;-;-;-;966	-;-;-;-;9	-;-;-;-;0	-;-;-;-;2	-;-;-;-;1
195	entire	-	-	-	-	-	KP1_RS10175	-;-;-;-;459	-;-;-;-;0	-;-;-;-;0	-;-;-;-;468	-;-;-;-;1	-;-;-;-;0	-;-;-;-;0	-;-;-;-;1	-;-;-;-;0	-;-;-;-;0	-;-;-;-;0	-;-;-;-;0	-;-;-;-;587	-;-;-;-;0	-;-;-;-;0	-;-;-;-;1	-;-;-;-;0	-;-;-;-;0	-;-;-;-;0	-;-;-;-;0	-;-;-;-;0	-;-;-;-;43	-;-;-;-;0	-;-;-;-;0	-;-;-;-;0	-;-;-;-;0	-;-;-;-;2	-;-;-;-;407	-;-;-;-;0	-;-;-;-;1	-;-;-;-;1	-;-;-;-;1	-;-;-;-;0	-;-;-;-;1	-;-;-;-;555	-;-;-;-;692	-;-;-;-;0	-;-;-;-;512	-;-;-;-;1	-;-;-;-;0	-;-;-;-;0	-;-;-;-;0
196	entire	-	-	-	-	-	KP1_RS10180	-;-;-;-;1383	-;-;-;-;3	-;-;-;-;3	-;-;-;-;1194	-;-;-;-;6	-;-;-;-;3	-;-;-;-;2	-;-;-;-;0	-;-;-;-;2	-;-;-;-;0	-;-;-;-;0	-;-;-;-;3	-;-;-;-;1550	-;-;-;-;3	-;-;-;-;0	-;-;-;-;7	-;-;-;-;5	-;-;-;-;4	-;-;-;-;3	-;-;-;-;2	-;-;-;-;6	-;-;-;-;1016	-;-;-;-;0	-;-;-;-;1	-;-;-;-;4	-;-;-;-;2	-;-;-;-;6	-;-;-;-;825	-;-;-;-;7	-;-;-;-;8	-;-;-;-;2	-;-;-;-;5	-;-;-;-;1	-;-;-;-;1	-;-;-;-;1353	-;-;-;-;1484	-;-;-;-;8	-;-;-;-;1288	-;-;-;-;5	-;-;-;-;4	-;-;-;-;4	-;-;-;-;2
197	entire	-	-	-	-	-	KP1_RS10190	-;-;-;-;477	-;-;-;-;0	-;-;-;-;0	-;-;-;-;22	-;-;-;-;0	-;-;-;-;0	-;-;-;-;0	-;-;-;-;0	-;-;-;-;0	-;-;-;-;0	-;-;-;-;0	-;-;-;-;0	-;-;-;-;0	-;-;-;-;0	-;-;-;-;0	-;-;-;-;0	-;-;-;-;0	-;-;-;-;0	-;-;-;-;0	-;-;-;-;0	-;-;-;-;0	-;-;-;-;6	-;-;-;-;0	-;-;-;-;0	-;-;-;-;1	-;-;-;-;1	-;-;-;-;0	-;-;-;-;19	-;-;-;-;0	-;-;-;-;0	-;-;-;-;0	-;-;-;-;0	-;-;-;-;0	-;-;-;-;1	-;-;-;-;465	-;-;-;-;70	-;-;-;-;0	-;-;-;-;433	-;-;-;-;1	-;-;-;-;0	-;-;-;-;0	-;-;-;-;0
198	entire	-	-	-	-	-	KP1_RS10195	-;-;-;-;399	-;-;-;-;1	-;-;-;-;0	-;-;-;-;421	-;-;-;-;0	-;-;-;-;0	-;-;-;-;1	-;-;-;-;0	-;-;-;-;1	-;-;-;-;0	-;-;-;-;0	-;-;-;-;0	-;-;-;-;0	-;-;-;-;1	-;-;-;-;0	-;-;-;-;1	-;-;-;-;0	-;-;-;-;0	-;-;-;-;0	-;-;-;-;0	-;-;-;-;0	-;-;-;-;22	-;-;-;-;1	-;-;-;-;1	-;-;-;-;1	-;-;-;-;0	-;-;-;-;2	-;-;-;-;362	-;-;-;-;1	-;-;-;-;0	-;-;-;-;0	-;-;-;-;0	-;-;-;-;0	-;-;-;-;0	-;-;-;-;544	-;-;-;-;571	-;-;-;-;0	-;-;-;-;485	-;-;-;-;1	-;-;-;-;0	-;-;-;-;0	-;-;-;-;0
199	entire	-	-	-	-	-	KP1_RS10200	-;-;-;-;807	-;-;-;-;0	-;-;-;-;1	-;-;-;-;807	-;-;-;-;0	-;-;-;-;0	-;-;-;-;0	-;-;-;-;1	-;-;-;-;0	-;-;-;-;0	-;-;-;-;0	-;-;-;-;0	-;-;-;-;10	-;-;-;-;0	-;-;-;-;0	-;-;-;-;3	-;-;-;-;1	-;-;-;-;0	-;-;-;-;2	-;-;-;-;0	-;-;-;-;1	-;-;-;-;9	-;-;-;-;0	-;-;-;-;0	-;-;-;-;2	-;-;-;-;0	-;-;-;-;2	-;-;-;-;668	-;-;-;-;0	-;-;-;-;1	-;-;-;-;0	-;-;-;-;0	-;-;-;-;0	-;-;-;-;0	-;-;-;-;923	-;-;-;-;1169	-;-;-;-;0	-;-;-;-;892	-;-;-;-;5	-;-;-;-;0	-;-;-;-;0	-;-;-;-;0
200	entire	-	-	-	-	-	KP1_RS10205	-;-;-;-;1059	-;-;-;-;1	-;-;-;-;0	-;-;-;-;985	-;-;-;-;1	-;-;-;-;0	-;-;-;-;1	-;-;-;-;0	-;-;-;-;0	-;-;-;-;0	-;-;-;-;0	-;-;-;-;2	-;-;-;-;990	-;-;-;-;0	-;-;-;-;0	-;-;-;-;1	-;-;-;-;1	-;-;-;-;1	-;-;-;-;0	-;-;-;-;1	-;-;-;-;0	-;-;-;-;12	-;-;-;-;0	-;-;-;-;0	-;-;-;-;2	-;-;-;-;0	-;-;-;-;0	-;-;-;-;935	-;-;-;-;1	-;-;-;-;1	-;-;-;-;0	-;-;-;-;1	-;-;-;-;1	-;-;-;-;0	-;-;-;-;1046	-;-;-;-;1577	-;-;-;-;0	-;-;-;-;1188	-;-;-;-;7	-;-;-;-;0	-;-;-;-;1	-;-;-;-;1
201	entire	-	-	-	-	-	KP1_RS10210	-;-;-;-;831	-;-;-;-;0	-;-;-;-;0	-;-;-;-;855	-;-;-;-;2	-;-;-;-;1	-;-;-;-;0	-;-;-;-;0	-;-;-;-;0	-;-;-;-;0	-;-;-;-;0	-;-;-;-;1	-;-;-;-;0	-;-;-;-;0	-;-;-;-;2	-;-;-;-;1	-;-;-;-;1	-;-;-;-;0	-;-;-;-;0	-;-;-;-;1	-;-;-;-;1	-;-;-;-;862	-;-;-;-;0	-;-;-;-;1	-;-;-;-;0	-;-;-;-;0	-;-;-;-;0	-;-;-;-;735	-;-;-;-;1	-;-;-;-;0	-;-;-;-;0	-;-;-;-;0	-;-;-;-;0	-;-;-;-;1	-;-;-;-;0	-;-;-;-;1244	-;-;-;-;0	-;-;-;-;949	-;-;-;-;5	-;-;-;-;0	-;-;-;-;1	-;-;-;-;0
202	entire	-	-	-	-	-	KP1_RS10215	-;-;-;-;798	-;-;-;-;0	-;-;-;-;0	-;-;-;-;0	-;-;-;-;0	-;-;-;-;0	-;-;-;-;0	-;-;-;-;0	-;-;-;-;0	-;-;-;-;0	-;-;-;-;0	-;-;-;-;0	-;-;-;-;1	-;-;-;-;0	-;-;-;-;0	-;-;-;-;0	-;-;-;-;0	-;-;-;-;0	-;-;-;-;0	-;-;-;-;0	-;-;-;-;0	-;-;-;-;0	-;-;-;-;0	-;-;-;-;0	-;-;-;-;0	-;-;-;-;0	-;-;-;-;0	-;-;-;-;729	-;-;-;-;0	-;-;-;-;1	-;-;-;-;0	-;-;-;-;0	-;-;-;-;0	-;-;-;-;0	-;-;-;-;1	-;-;-;-;0	-;-;-;-;0	-;-;-;-;0	-;-;-;-;0	-;-;-;-;0	-;-;-;-;0	-;-;-;-;0
203	entire	-	-	-	-	-	KP1_RS10220	-;-;-;-;180	-;-;-;-;0	-;-;-;-;0	-;-;-;-;34	-;-;-;-;0	-;-;-;-;0	-;-;-;-;0	-;-;-;-;0	-;-;-;-;0	-;-;-;-;0	-;-;-;-;1	-;-;-;-;1	-;-;-;-;0	-;-;-;-;1	-;-;-;-;0	-;-;-;-;0	-;-;-;-;0	-;-;-;-;1	-;-;-;-;0	-;-;-;-;0	-;-;-;-;1	-;-;-;-;134	-;-;-;-;0	-;-;-;-;0	-;-;-;-;16	-;-;-;-;0	-;-;-;-;2	-;-;-;-;15	-;-;-;-;1	-;-;-;-;0	-;-;-;-;0	-;-;-;-;0	-;-;-;-;0	-;-;-;-;0	-;-;-;-;60	-;-;-;-;31	-;-;-;-;0	-;-;-;-;0	-;-;-;-;0	-;-;-;-;1	-;-;-;-;0	-;-;-;-;0
204	entire	-	-	-	-	-	KP1_RS10225	-;-;-;-;114	-;-;-;-;0	-;-;-;-;0	-;-;-;-;45	-;-;-;-;0	-;-;-;-;0	-;-;-;-;0	-;-;-;-;0	-;-;-;-;0	-;-;-;-;0	-;-;-;-;0	-;-;-;-;1	-;-;-;-;0	-;-;-;-;1	-;-;-;-;0	-;-;-;-;0	-;-;-;-;0	-;-;-;-;0	-;-;-;-;0	-;-;-;-;0	-;-;-;-;1	-;-;-;-;99	-;-;-;-;0	-;-;-;-;0	-;-;-;-;16	-;-;-;-;0	-;-;-;-;2	-;-;-;-;15	-;-;-;-;0	-;-;-;-;0	-;-;-;-;0	-;-;-;-;0	-;-;-;-;0	-;-;-;-;0	-;-;-;-;82	-;-;-;-;15	-;-;-;-;0	-;-;-;-;0	-;-;-;-;0	-;-;-;-;1	-;-;-;-;0	-;-;-;-;0
205	entire	-	-	-	-	-	KP1_RS10230	-;-;-;-;390	-;-;-;-;0	-;-;-;-;0	-;-;-;-;69	-;-;-;-;1	-;-;-;-;0	-;-;-;-;1	-;-;-;-;0	-;-;-;-;0	-;-;-;-;0	-;-;-;-;1	-;-;-;-;0	-;-;-;-;0	-;-;-;-;0	-;-;-;-;0	-;-;-;-;1	-;-;-;-;0	-;-;-;-;0	-;-;-;-;0	-;-;-;-;0	-;-;-;-;0	-;-;-;-;1	-;-;-;-;0	-;-;-;-;0	-;-;-;-;0	-;-;-;-;0	-;-;-;-;0	-;-;-;-;0	-;-;-;-;0	-;-;-;-;1	-;-;-;-;0	-;-;-;-;0	-;-;-;-;0	-;-;-;-;0	-;-;-;-;505	-;-;-;-;0	-;-;-;-;0	-;-;-;-;0	-;-;-;-;0	-;-;-;-;0	-;-;-;-;0	-;-;-;-;0
206	entire	-	-	-	-	-	KP1_RS10235	-;-;-;-;279	-;-;-;-;0	-;-;-;-;0	-;-;-;-;8	-;-;-;-;1	-;-;-;-;1	-;-;-;-;0	-;-;-;-;0	-;-;-;-;0	-;-;-;-;12	-;-;-;-;0	-;-;-;-;0	-;-;-;-;1	-;-;-;-;0	-;-;-;-;0	-;-;-;-;0	-;-;-;-;0	-;-;-;-;7	-;-;-;-;0	-;-;-;-;0	-;-;-;-;0	-;-;-;-;0	-;-;-;-;0	-;-;-;-;0	-;-;-;-;0	-;-;-;-;0	-;-;-;-;0	-;-;-;-;35	-;-;-;-;0	-;-;-;-;0	-;-;-;-;0	-;-;-;-;0	-;-;-;-;0	-;-;-;-;0	-;-;-;-;406	-;-;-;-;0	-;-;-;-;0	-;-;-;-;0	-;-;-;-;0	-;-;-;-;0	-;-;-;-;0	-;-;-;-;0
207	entire	-	-	-	-	-	KP1_RS10255	-;-;-;-;231	-;-;-;-;0	-;-;-;-;0	-;-;-;-;0	-;-;-;-;0	-;-;-;-;0	-;-;-;-;0	-;-;-;-;0	-;-;-;-;0	-;-;-;-;0	-;-;-;-;0	-;-;-;-;0	-;-;-;-;0	-;-;-;-;0	-;-;-;-;0	-;-;-;-;0	-;-;-;-;0	-;-;-;-;0	-;-;-;-;0	-;-;-;-;0	-;-;-;-;0	-;-;-;-;0	-;-;-;-;0	-;-;-;-;0	-;-;-;-;0	-;-;-;-;0	-;-;-;-;0	-;-;-;-;0	-;-;-;-;0	-;-;-;-;0	-;-;-;-;0	-;-;-;-;0	-;-;-;-;0	-;-;-;-;0	-;-;-;-;0	-;-;-;-;0	-;-;-;-;0	-;-;-;-;0	-;-;-;-;0	-;-;-;-;0	-;-;-;-;0	-;-;-;-;0
208	entire	-	-	-	-	-	KP1_RS10260	-;-;-;-;540	-;-;-;-;0	-;-;-;-;98	-;-;-;-;0	-;-;-;-;0	-;-;-;-;0	-;-;-;-;1	-;-;-;-;0	-;-;-;-;0	-;-;-;-;0	-;-;-;-;0	-;-;-;-;0	-;-;-;-;0	-;-;-;-;0	-;-;-;-;0	-;-;-;-;0	-;-;-;-;0	-;-;-;-;93	-;-;-;-;0	-;-;-;-;0	-;-;-;-;0	-;-;-;-;0	-;-;-;-;0	-;-;-;-;0	-;-;-;-;0	-;-;-;-;0	-;-;-;-;0	-;-;-;-;0	-;-;-;-;0	-;-;-;-;0	-;-;-;-;0	-;-;-;-;0	-;-;-;-;0	-;-;-;-;0	-;-;-;-;0	-;-;-;-;0	-;-;-;-;0	-;-;-;-;0	-;-;-;-;1	-;-;-;-;0	-;-;-;-;0	-;-;-;-;0
209	entire	-	-	-	-	-	KP1_RS10265	-;-;-;-;924	-;-;-;-;6	-;-;-;-;595	-;-;-;-;671	-;-;-;-;439	-;-;-;-;92	-;-;-;-;2	-;-;-;-;63	-;-;-;-;617	-;-;-;-;2	-;-;-;-;434	-;-;-;-;22	-;-;-;-;1105	-;-;-;-;8	-;-;-;-;528	-;-;-;-;8	-;-;-;-;7	-;-;-;-;35	-;-;-;-;761	-;-;-;-;316	-;-;-;-;1020	-;-;-;-;457	-;-;-;-;985	-;-;-;-;2	-;-;-;-;1204	-;-;-;-;182	-;-;-;-;30	-;-;-;-;59	-;-;-;-;65	-;-;-;-;149	-;-;-;-;992	-;-;-;-;5	-;-;-;-;8	-;-;-;-;749	-;-;-;-;111	-;-;-;-;3	-;-;-;-;357	-;-;-;-;14	-;-;-;-;525	-;-;-;-;41	-;-;-;-;826	-;-;-;-;4
210	entire	-	-	-	-	-	KP1_RS11070	-;-;-;-;258	-;-;-;-;7	-;-;-;-;10	-;-;-;-;9	-;-;-;-;0	-;-;-;-;5	-;-;-;-;14	-;-;-;-;9	-;-;-;-;0	-;-;-;-;11	-;-;-;-;12	-;-;-;-;9	-;-;-;-;0	-;-;-;-;5	-;-;-;-;33	-;-;-;-;9	-;-;-;-;8	-;-;-;-;9	-;-;-;-;4	-;-;-;-;0	-;-;-;-;37	-;-;-;-;8	-;-;-;-;2	-;-;-;-;1	-;-;-;-;11	-;-;-;-;0	-;-;-;-;9	-;-;-;-;1	-;-;-;-;53	-;-;-;-;1	-;-;-;-;3	-;-;-;-;11	-;-;-;-;12	-;-;-;-;3	-;-;-;-;17	-;-;-;-;64	-;-;-;-;13	-;-;-;-;0	-;-;-;-;11	-;-;-;-;13	-;-;-;-;0	-;-;-;-;0
211	entire	-	-	-	-	-	KP1_RS11075	-;-;-;-;180	-;-;-;-;0	-;-;-;-;0	-;-;-;-;0	-;-;-;-;0	-;-;-;-;0	-;-;-;-;0	-;-;-;-;0	-;-;-;-;0	-;-;-;-;0	-;-;-;-;0	-;-;-;-;0	-;-;-;-;0	-;-;-;-;0	-;-;-;-;0	-;-;-;-;0	-;-;-;-;0	-;-;-;-;0	-;-;-;-;0	-;-;-;-;0	-;-;-;-;0	-;-;-;-;0	-;-;-;-;0	-;-;-;-;0	-;-;-;-;0	-;-;-;-;0	-;-;-;-;0	-;-;-;-;0	-;-;-;-;0	-;-;-;-;0	-;-;-;-;0	-;-;-;-;0	-;-;-;-;0	-;-;-;-;0	-;-;-;-;0	-;-;-;-;0	-;-;-;-;0	-;-;-;-;0	-;-;-;-;0	-;-;-;-;0	-;-;-;-;0	-;-;-;-;0
212	entire	-	-	-	-	-	KP1_RS11100	-;-;-;-;249	-;-;-;-;0	-;-;-;-;0	-;-;-;-;0	-;-;-;-;0	-;-;-;-;0	-;-;-;-;0	-;-;-;-;0	-;-;-;-;0	-;-;-;-;1	-;-;-;-;0	-;-;-;-;0	-;-;-;-;0	-;-;-;-;0	-;-;-;-;0	-;-;-;-;0	-;-;-;-;0	-;-;-;-;0	-;-;-;-;0	-;-;-;-;0	-;-;-;-;0	-;-;-;-;0	-;-;-;-;0	-;-;-;-;0	-;-;-;-;0	-;-;-;-;0	-;-;-;-;0	-;-;-;-;0	-;-;-;-;0	-;-;-;-;0	-;-;-;-;0	-;-;-;-;0	-;-;-;-;0	-;-;-;-;0	-;-;-;-;0	-;-;-;-;0	-;-;-;-;0	-;-;-;-;0	-;-;-;-;0	-;-;-;-;0	-;-;-;-;0	-;-;-;-;1
213	entire	-	-	-	-	-	KP1_RS11105	-;-;-;-;378	-;-;-;-;0	-;-;-;-;0	-;-;-;-;0	-;-;-;-;0	-;-;-;-;0	-;-;-;-;0	-;-;-;-;0	-;-;-;-;0	-;-;-;-;0	-;-;-;-;0	-;-;-;-;0	-;-;-;-;1	-;-;-;-;0	-;-;-;-;0	-;-;-;-;0	-;-;-;-;0	-;-;-;-;0	-;-;-;-;0	-;-;-;-;0	-;-;-;-;0	-;-;-;-;0	-;-;-;-;0	-;-;-;-;0	-;-;-;-;0	-;-;-;-;0	-;-;-;-;0	-;-;-;-;0	-;-;-;-;0	-;-;-;-;0	-;-;-;-;0	-;-;-;-;0	-;-;-;-;0	-;-;-;-;0	-;-;-;-;1	-;-;-;-;0	-;-;-;-;0	-;-;-;-;0	-;-;-;-;0	-;-;-;-;0	-;-;-;-;0	-;-;-;-;0
214	entire	-	-	-	-	-	KP1_RS11260	-;-;-;-;417	-;-;-;-;0	-;-;-;-;0	-;-;-;-;1	-;-;-;-;0	-;-;-;-;0	-;-;-;-;1	-;-;-;-;0	-;-;-;-;0	-;-;-;-;0	-;-;-;-;0	-;-;-;-;0	-;-;-;-;0	-;-;-;-;484	-;-;-;-;0	-;-;-;-;0	-;-;-;-;0	-;-;-;-;0	-;-;-;-;0	-;-;-;-;0	-;-;-;-;0	-;-;-;-;0	-;-;-;-;0	-;-;-;-;1	-;-;-;-;0	-;-;-;-;523	-;-;-;-;0	-;-;-;-;1	-;-;-;-;0	-;-;-;-;1	-;-;-;-;0	-;-;-;-;0	-;-;-;-;2	-;-;-;-;0	-;-;-;-;0	-;-;-;-;1	-;-;-;-;0	-;-;-;-;0	-;-;-;-;2	-;-;-;-;547	-;-;-;-;0	-;-;-;-;674
215	entire	-	-	-	-	-	KP1_RS11265	-;-;-;-;1923	-;-;-;-;4	-;-;-;-;0	-;-;-;-;3	-;-;-;-;3	-;-;-;-;0	-;-;-;-;3	-;-;-;-;1	-;-;-;-;1	-;-;-;-;9	-;-;-;-;1	-;-;-;-;4	-;-;-;-;5	-;-;-;-;1938	-;-;-;-;2	-;-;-;-;6	-;-;-;-;0	-;-;-;-;1	-;-;-;-;0	-;-;-;-;1	-;-;-;-;3	-;-;-;-;1	-;-;-;-;0	-;-;-;-;0	-;-;-;-;10	-;-;-;-;2134	-;-;-;-;1	-;-;-;-;4	-;-;-;-;12	-;-;-;-;0	-;-;-;-;1	-;-;-;-;2	-;-;-;-;2	-;-;-;-;3	-;-;-;-;12	-;-;-;-;12	-;-;-;-;1	-;-;-;-;4	-;-;-;-;5	-;-;-;-;2254	-;-;-;-;0	-;-;-;-;2692
216	entire	-	-	-	-	-	KP1_RS11280	-;-;-;-;1071	-;-;-;-;76	-;-;-;-;44	-;-;-;-;132	-;-;-;-;23	-;-;-;-;12	-;-;-;-;20	-;-;-;-;1	-;-;-;-;39	-;-;-;-;121	-;-;-;-;39	-;-;-;-;1	-;-;-;-;38	-;-;-;-;1030	-;-;-;-;0	-;-;-;-;147	-;-;-;-;32	-;-;-;-;2	-;-;-;-;43	-;-;-;-;25	-;-;-;-;4	-;-;-;-;0	-;-;-;-;0	-;-;-;-;27	-;-;-;-;90	-;-;-;-;1085	-;-;-;-;0	-;-;-;-;27	-;-;-;-;116	-;-;-;-;37	-;-;-;-;0	-;-;-;-;7	-;-;-;-;0	-;-;-;-;15	-;-;-;-;123	-;-;-;-;105	-;-;-;-;36	-;-;-;-;7	-;-;-;-;4	-;-;-;-;1166	-;-;-;-;1	-;-;-;-;1421
217	entire	-	-	-	-	-	KP1_RS11295	-;-;-;-;3345	-;-;-;-;2219	-;-;-;-;886	-;-;-;-;1152	-;-;-;-;787	-;-;-;-;843	-;-;-;-;733	-;-;-;-;883	-;-;-;-;799	-;-;-;-;819	-;-;-;-;910	-;-;-;-;927	-;-;-;-;8	-;-;-;-;1683	-;-;-;-;800	-;-;-;-;1042	-;-;-;-;1067	-;-;-;-;772	-;-;-;-;958	-;-;-;-;891	-;-;-;-;1140	-;-;-;-;727	-;-;-;-;853	-;-;-;-;2	-;-;-;-;772	-;-;-;-;1390	-;-;-;-;803	-;-;-;-;4	-;-;-;-;1283	-;-;-;-;891	-;-;-;-;902	-;-;-;-;621	-;-;-;-;754	-;-;-;-;1049	-;-;-;-;1913	-;-;-;-;1722	-;-;-;-;1168	-;-;-;-;850	-;-;-;-;887	-;-;-;-;1274	-;-;-;-;987	-;-;-;-;2020
218	entire	-	-	-	-	-	KP1_RS12240	-;-;-;-;135	-;-;-;-;97	-;-;-;-;77	-;-;-;-;90	-;-;-;-;1	-;-;-;-;66	-;-;-;-;107	-;-;-;-;65	-;-;-;-;1	-;-;-;-;64	-;-;-;-;95	-;-;-;-;115	-;-;-;-;9	-;-;-;-;93	-;-;-;-;90	-;-;-;-;81	-;-;-;-;90	-;-;-;-;81	-;-;-;-;84	-;-;-;-;2	-;-;-;-;108	-;-;-;-;87	-;-;-;-;71	-;-;-;-;9	-;-;-;-;77	-;-;-;-;1	-;-;-;-;78	-;-;-;-;69	-;-;-;-;96	-;-;-;-;79	-;-;-;-;61	-;-;-;-;99	-;-;-;-;123	-;-;-;-;95	-;-;-;-;102	-;-;-;-;140	-;-;-;-;121	-;-;-;-;3	-;-;-;-;90	-;-;-;-;94	-;-;-;-;1	-;-;-;-;1
219	entire	-	-	-	-	-	KP1_RS12855	-;-;-;-;150	-;-;-;-;194	-;-;-;-;0	-;-;-;-;182	-;-;-;-;1	-;-;-;-;2	-;-;-;-;211	-;-;-;-;1	-;-;-;-;42	-;-;-;-;165	-;-;-;-;0	-;-;-;-;1	-;-;-;-;46	-;-;-;-;194	-;-;-;-;178	-;-;-;-;241	-;-;-;-;193	-;-;-;-;0	-;-;-;-;3	-;-;-;-;2	-;-;-;-;217	-;-;-;-;1	-;-;-;-;4	-;-;-;-;0	-;-;-;-;1	-;-;-;-;1	-;-;-;-;1	-;-;-;-;1	-;-;-;-;170	-;-;-;-;0	-;-;-;-;0	-;-;-;-;207	-;-;-;-;255	-;-;-;-;0	-;-;-;-;233	-;-;-;-;197	-;-;-;-;246	-;-;-;-;0	-;-;-;-;1	-;-;-;-;221	-;-;-;-;2	-;-;-;-;1
220	entire	-	-	-	-	-	KP1_RS13160	-;-;-;-;147	-;-;-;-;51	-;-;-;-;28	-;-;-;-;32	-;-;-;-;31	-;-;-;-;25	-;-;-;-;16	-;-;-;-;23	-;-;-;-;36	-;-;-;-;19	-;-;-;-;42	-;-;-;-;12	-;-;-;-;22	-;-;-;-;45	-;-;-;-;42	-;-;-;-;28	-;-;-;-;56	-;-;-;-;25	-;-;-;-;26	-;-;-;-;30	-;-;-;-;41	-;-;-;-;8	-;-;-;-;28	-;-;-;-;6	-;-;-;-;26	-;-;-;-;26	-;-;-;-;27	-;-;-;-;28	-;-;-;-;33	-;-;-;-;27	-;-;-;-;25	-;-;-;-;11	-;-;-;-;20	-;-;-;-;27	-;-;-;-;71	-;-;-;-;42	-;-;-;-;44	-;-;-;-;32	-;-;-;-;12	-;-;-;-;34	-;-;-;-;34	-;-;-;-;26
221	entire	-	-	-	-	-	KP1_RS13350	-;-;-;-;72	-;-;-;-;42	-;-;-;-;35	-;-;-;-;27	-;-;-;-;24	-;-;-;-;23	-;-;-;-;46	-;-;-;-;31	-;-;-;-;19	-;-;-;-;33	-;-;-;-;34	-;-;-;-;39	-;-;-;-;35	-;-;-;-;32	-;-;-;-;31	-;-;-;-;35	-;-;-;-;34	-;-;-;-;26	-;-;-;-;33	-;-;-;-;21	-;-;-;-;44	-;-;-;-;37	-;-;-;-;25	-;-;-;-;17	-;-;-;-;28	-;-;-;-;15	-;-;-;-;47	-;-;-;-;30	-;-;-;-;34	-;-;-;-;34	-;-;-;-;33	-;-;-;-;39	-;-;-;-;53	-;-;-;-;36	-;-;-;-;42	-;-;-;-;60	-;-;-;-;57	-;-;-;-;24	-;-;-;-;31	-;-;-;-;33	-;-;-;-;23	-;-;-;-;34
222	entire	-	-	-	-	-	KP1_RS13435	-;-;-;-;924	-;-;-;-;5	-;-;-;-;626	-;-;-;-;685	-;-;-;-;479	-;-;-;-;87	-;-;-;-;6	-;-;-;-;49	-;-;-;-;604	-;-;-;-;6	-;-;-;-;427	-;-;-;-;18	-;-;-;-;1157	-;-;-;-;5	-;-;-;-;529	-;-;-;-;3	-;-;-;-;6	-;-;-;-;35	-;-;-;-;797	-;-;-;-;325	-;-;-;-;1020	-;-;-;-;458	-;-;-;-;976	-;-;-;-;2	-;-;-;-;1226	-;-;-;-;178	-;-;-;-;36	-;-;-;-;48	-;-;-;-;75	-;-;-;-;163	-;-;-;-;977	-;-;-;-;4	-;-;-;-;7	-;-;-;-;811	-;-;-;-;116	-;-;-;-;3	-;-;-;-;362	-;-;-;-;16	-;-;-;-;573	-;-;-;-;35	-;-;-;-;769	-;-;-;-;5
223	entire	-	-	-	-	-	KP1_RS13925	-;-;-;-;126	-;-;-;-;63	-;-;-;-;63	-;-;-;-;47	-;-;-;-;2	-;-;-;-;39	-;-;-;-;54	-;-;-;-;35	-;-;-;-;5	-;-;-;-;35	-;-;-;-;61	-;-;-;-;56	-;-;-;-;0	-;-;-;-;43	-;-;-;-;35	-;-;-;-;41	-;-;-;-;26	-;-;-;-;48	-;-;-;-;63	-;-;-;-;3	-;-;-;-;48	-;-;-;-;43	-;-;-;-;66	-;-;-;-;0	-;-;-;-;66	-;-;-;-;1	-;-;-;-;65	-;-;-;-;27	-;-;-;-;36	-;-;-;-;28	-;-;-;-;67	-;-;-;-;69	-;-;-;-;95	-;-;-;-;59	-;-;-;-;55	-;-;-;-;57	-;-;-;-;88	-;-;-;-;4	-;-;-;-;44	-;-;-;-;37	-;-;-;-;6	-;-;-;-;6
224	entire	-	-	-	-	-	KP1_RS14165	-;-;-;-;924	-;-;-;-;6	-;-;-;-;637	-;-;-;-;676	-;-;-;-;480	-;-;-;-;83	-;-;-;-;5	-;-;-;-;44	-;-;-;-;616	-;-;-;-;7	-;-;-;-;419	-;-;-;-;14	-;-;-;-;1155	-;-;-;-;5	-;-;-;-;546	-;-;-;-;1	-;-;-;-;5	-;-;-;-;30	-;-;-;-;759	-;-;-;-;289	-;-;-;-;1038	-;-;-;-;439	-;-;-;-;964	-;-;-;-;3	-;-;-;-;1177	-;-;-;-;187	-;-;-;-;31	-;-;-;-;60	-;-;-;-;69	-;-;-;-;178	-;-;-;-;984	-;-;-;-;5	-;-;-;-;5	-;-;-;-;827	-;-;-;-;118	-;-;-;-;2	-;-;-;-;356	-;-;-;-;16	-;-;-;-;536	-;-;-;-;31	-;-;-;-;827	-;-;-;-;8
225	entire	-	-	-	-	-	KP1_RS14455	-;-;-;-;123	-;-;-;-;45	-;-;-;-;48	-;-;-;-;53	-;-;-;-;0	-;-;-;-;47	-;-;-;-;52	-;-;-;-;48	-;-;-;-;0	-;-;-;-;28	-;-;-;-;59	-;-;-;-;112	-;-;-;-;0	-;-;-;-;38	-;-;-;-;46	-;-;-;-;39	-;-;-;-;53	-;-;-;-;36	-;-;-;-;43	-;-;-;-;1	-;-;-;-;42	-;-;-;-;42	-;-;-;-;43	-;-;-;-;0	-;-;-;-;34	-;-;-;-;0	-;-;-;-;55	-;-;-;-;42	-;-;-;-;55	-;-;-;-;53	-;-;-;-;41	-;-;-;-;39	-;-;-;-;58	-;-;-;-;47	-;-;-;-;69	-;-;-;-;90	-;-;-;-;72	-;-;-;-;0	-;-;-;-;102	-;-;-;-;42	-;-;-;-;0	-;-;-;-;1
226	entire	-	-	-	-	-	KP1_RS14675	-;-;-;-;1050	-;-;-;-;0	-;-;-;-;0	-;-;-;-;0	-;-;-;-;0	-;-;-;-;0	-;-;-;-;0	-;-;-;-;0	-;-;-;-;1	-;-;-;-;0	-;-;-;-;0	-;-;-;-;0	-;-;-;-;1	-;-;-;-;0	-;-;-;-;1	-;-;-;-;0	-;-;-;-;0	-;-;-;-;0	-;-;-;-;0	-;-;-;-;0	-;-;-;-;1	-;-;-;-;0	-;-;-;-;2	-;-;-;-;0	-;-;-;-;0	-;-;-;-;1	-;-;-;-;1	-;-;-;-;1	-;-;-;-;0	-;-;-;-;1	-;-;-;-;0	-;-;-;-;0	-;-;-;-;1	-;-;-;-;0	-;-;-;-;0	-;-;-;-;1	-;-;-;-;3	-;-;-;-;1	-;-;-;-;3	-;-;-;-;0	-;-;-;-;1316	-;-;-;-;1405
227	entire	-	-	-	-	-	KP1_RS14680	-;-;-;-;639	-;-;-;-;14	-;-;-;-;14	-;-;-;-;37	-;-;-;-;0	-;-;-;-;3	-;-;-;-;0	-;-;-;-;0	-;-;-;-;0	-;-;-;-;18	-;-;-;-;61	-;-;-;-;0	-;-;-;-;0	-;-;-;-;0	-;-;-;-;38	-;-;-;-;12	-;-;-;-;20	-;-;-;-;0	-;-;-;-;20	-;-;-;-;0	-;-;-;-;39	-;-;-;-;0	-;-;-;-;0	-;-;-;-;1	-;-;-;-;13	-;-;-;-;0	-;-;-;-;0	-;-;-;-;38	-;-;-;-;18	-;-;-;-;26	-;-;-;-;0	-;-;-;-;0	-;-;-;-;1	-;-;-;-;9	-;-;-;-;14	-;-;-;-;27	-;-;-;-;16	-;-;-;-;0	-;-;-;-;1	-;-;-;-;25	-;-;-;-;628	-;-;-;-;674
228	entire	-	-	-	-	-	KP1_RS14685	-;-;-;-;237	-;-;-;-;0	-;-;-;-;0	-;-;-;-;0	-;-;-;-;0	-;-;-;-;1	-;-;-;-;0	-;-;-;-;1	-;-;-;-;0	-;-;-;-;0	-;-;-;-;0	-;-;-;-;0	-;-;-;-;1	-;-;-;-;1	-;-;-;-;0	-;-;-;-;0	-;-;-;-;0	-;-;-;-;0	-;-;-;-;0	-;-;-;-;1	-;-;-;-;0	-;-;-;-;0	-;-;-;-;0	-;-;-;-;0	-;-;-;-;0	-;-;-;-;0	-;-;-;-;0	-;-;-;-;0	-;-;-;-;0	-;-;-;-;0	-;-;-;-;0	-;-;-;-;0	-;-;-;-;0	-;-;-;-;0	-;-;-;-;0	-;-;-;-;0	-;-;-;-;0	-;-;-;-;0	-;-;-;-;0	-;-;-;-;2	-;-;-;-;197	-;-;-;-;232
229	entire	-	-	-	-	-	KP1_RS14690	-;-;-;-;1113	-;-;-;-;0	-;-;-;-;1	-;-;-;-;0	-;-;-;-;0	-;-;-;-;0	-;-;-;-;0	-;-;-;-;0	-;-;-;-;0	-;-;-;-;0	-;-;-;-;0	-;-;-;-;0	-;-;-;-;1	-;-;-;-;0	-;-;-;-;0	-;-;-;-;1	-;-;-;-;0	-;-;-;-;0	-;-;-;-;0	-;-;-;-;0	-;-;-;-;1	-;-;-;-;0	-;-;-;-;0	-;-;-;-;1	-;-;-;-;0	-;-;-;-;0	-;-;-;-;0	-;-;-;-;1	-;-;-;-;0	-;-;-;-;1	-;-;-;-;1	-;-;-;-;0	-;-;-;-;0	-;-;-;-;2	-;-;-;-;1	-;-;-;-;2	-;-;-;-;0	-;-;-;-;0	-;-;-;-;4	-;-;-;-;2	-;-;-;-;1506	-;-;-;-;1635
230	entire	-	-	-	-	-	KP1_RS14695	-;-;-;-;84	-;-;-;-;22	-;-;-;-;9	-;-;-;-;78	-;-;-;-;45	-;-;-;-;23	-;-;-;-;39	-;-;-;-;22	-;-;-;-;32	-;-;-;-;27	-;-;-;-;7	-;-;-;-;34	-;-;-;-;55	-;-;-;-;23	-;-;-;-;51	-;-;-;-;31	-;-;-;-;30	-;-;-;-;5	-;-;-;-;24	-;-;-;-;52	-;-;-;-;80	-;-;-;-;29	-;-;-;-;21	-;-;-;-;39	-;-;-;-;17	-;-;-;-;27	-;-;-;-;6	-;-;-;-;14	-;-;-;-;46	-;-;-;-;26	-;-;-;-;15	-;-;-;-;22	-;-;-;-;14	-;-;-;-;28	-;-;-;-;84	-;-;-;-;74	-;-;-;-;31	-;-;-;-;34	-;-;-;-;37	-;-;-;-;62	-;-;-;-;37	-;-;-;-;57
231	entire	-	-	-	-	-	KP1_RS15575	-;-;-;-;114	-;-;-;-;35	-;-;-;-;34	-;-;-;-;134	-;-;-;-;1	-;-;-;-;30	-;-;-;-;34	-;-;-;-;26	-;-;-;-;0	-;-;-;-;11	-;-;-;-;30	-;-;-;-;34	-;-;-;-;6	-;-;-;-;25	-;-;-;-;24	-;-;-;-;9	-;-;-;-;23	-;-;-;-;24	-;-;-;-;32	-;-;-;-;0	-;-;-;-;31	-;-;-;-;18	-;-;-;-;8	-;-;-;-;2	-;-;-;-;20	-;-;-;-;0	-;-;-;-;27	-;-;-;-;18	-;-;-;-;28	-;-;-;-;21	-;-;-;-;8	-;-;-;-;33	-;-;-;-;36	-;-;-;-;30	-;-;-;-;33	-;-;-;-;44	-;-;-;-;45	-;-;-;-;0	-;-;-;-;25	-;-;-;-;31	-;-;-;-;1	-;-;-;-;0
232	entire	-	-	-	-	-	KP1_RS15745	-;-;-;-;117	-;-;-;-;0	-;-;-;-;0	-;-;-;-;130	-;-;-;-;57	-;-;-;-;0	-;-;-;-;94	-;-;-;-;0	-;-;-;-;0	-;-;-;-;71	-;-;-;-;0	-;-;-;-;10	-;-;-;-;0	-;-;-;-;0	-;-;-;-;143	-;-;-;-;90	-;-;-;-;0	-;-;-;-;1	-;-;-;-;0	-;-;-;-;77	-;-;-;-;157	-;-;-;-;0	-;-;-;-;72	-;-;-;-;0	-;-;-;-;39	-;-;-;-;0	-;-;-;-;0	-;-;-;-;99	-;-;-;-;98	-;-;-;-;114	-;-;-;-;43	-;-;-;-;0	-;-;-;-;0	-;-;-;-;103	-;-;-;-;43	-;-;-;-;125	-;-;-;-;0	-;-;-;-;48	-;-;-;-;14	-;-;-;-;31	-;-;-;-;0	-;-;-;-;1
233	entire	-	-	-	-	-	KP1_RS15760	-;-;-;-;891	-;-;-;-;1	-;-;-;-;2	-;-;-;-;774	-;-;-;-;70	-;-;-;-;2	-;-;-;-;265	-;-;-;-;0	-;-;-;-;1	-;-;-;-;171	-;-;-;-;0	-;-;-;-;261	-;-;-;-;2	-;-;-;-;0	-;-;-;-;811	-;-;-;-;218	-;-;-;-;3	-;-;-;-;1	-;-;-;-;0	-;-;-;-;85	-;-;-;-;875	-;-;-;-;0	-;-;-;-;639	-;-;-;-;0	-;-;-;-;164	-;-;-;-;1	-;-;-;-;0	-;-;-;-;735	-;-;-;-;249	-;-;-;-;862	-;-;-;-;710	-;-;-;-;0	-;-;-;-;1	-;-;-;-;871	-;-;-;-;235	-;-;-;-;330	-;-;-;-;5	-;-;-;-;742	-;-;-;-;227	-;-;-;-;231	-;-;-;-;0	-;-;-;-;0
234	entire	-	-	-	-	-	KP1_RS15880	-;-;-;-;147	-;-;-;-;59	-;-;-;-;31	-;-;-;-;40	-;-;-;-;29	-;-;-;-;28	-;-;-;-;36	-;-;-;-;25	-;-;-;-;32	-;-;-;-;37	-;-;-;-;46	-;-;-;-;39	-;-;-;-;39	-;-;-;-;32	-;-;-;-;34	-;-;-;-;52	-;-;-;-;32	-;-;-;-;23	-;-;-;-;42	-;-;-;-;37	-;-;-;-;30	-;-;-;-;22	-;-;-;-;32	-;-;-;-;29	-;-;-;-;24	-;-;-;-;31	-;-;-;-;25	-;-;-;-;38	-;-;-;-;59	-;-;-;-;34	-;-;-;-;31	-;-;-;-;28	-;-;-;-;49	-;-;-;-;32	-;-;-;-;62	-;-;-;-;59	-;-;-;-;51	-;-;-;-;27	-;-;-;-;40	-;-;-;-;34	-;-;-;-;34	-;-;-;-;33
235	entire	-	-	-	-	-	KP1_RS16105	-;-;-;-;150	-;-;-;-;98	-;-;-;-;80	-;-;-;-;74	-;-;-;-;21	-;-;-;-;66	-;-;-;-;90	-;-;-;-;69	-;-;-;-;11	-;-;-;-;70	-;-;-;-;93	-;-;-;-;107	-;-;-;-;8	-;-;-;-;94	-;-;-;-;83	-;-;-;-;75	-;-;-;-;65	-;-;-;-;80	-;-;-;-;87	-;-;-;-;15	-;-;-;-;81	-;-;-;-;77	-;-;-;-;81	-;-;-;-;7	-;-;-;-;80	-;-;-;-;9	-;-;-;-;75	-;-;-;-;44	-;-;-;-;28	-;-;-;-;69	-;-;-;-;82	-;-;-;-;85	-;-;-;-;112	-;-;-;-;92	-;-;-;-;108	-;-;-;-;32	-;-;-;-;135	-;-;-;-;15	-;-;-;-;97	-;-;-;-;88	-;-;-;-;11	-;-;-;-;24
236	entire	-	-	-	-	-	KP1_RS16815	-;-;-;-;186	-;-;-;-;0	-;-;-;-;0	-;-;-;-;0	-;-;-;-;0	-;-;-;-;0	-;-;-;-;0	-;-;-;-;1	-;-;-;-;1	-;-;-;-;0	-;-;-;-;0	-;-;-;-;0	-;-;-;-;0	-;-;-;-;0	-;-;-;-;0	-;-;-;-;0	-;-;-;-;153	-;-;-;-;0	-;-;-;-;158	-;-;-;-;0	-;-;-;-;0	-;-;-;-;0	-;-;-;-;0	-;-;-;-;0	-;-;-;-;0	-;-;-;-;0	-;-;-;-;0	-;-;-;-;1	-;-;-;-;203	-;-;-;-;0	-;-;-;-;0	-;-;-;-;0	-;-;-;-;0	-;-;-;-;0	-;-;-;-;0	-;-;-;-;0	-;-;-;-;0	-;-;-;-;0	-;-;-;-;0	-;-;-;-;165	-;-;-;-;0	-;-;-;-;0
237	entire	-	-	-	-	-	KP1_RS16825	-;-;-;-;210	-;-;-;-;0	-;-;-;-;0	-;-;-;-;0	-;-;-;-;1	-;-;-;-;0	-;-;-;-;0	-;-;-;-;0	-;-;-;-;0	-;-;-;-;0	-;-;-;-;0	-;-;-;-;0	-;-;-;-;0	-;-;-;-;0	-;-;-;-;0	-;-;-;-;0	-;-;-;-;150	-;-;-;-;1	-;-;-;-;176	-;-;-;-;0	-;-;-;-;0	-;-;-;-;0	-;-;-;-;0	-;-;-;-;0	-;-;-;-;0	-;-;-;-;0	-;-;-;-;0	-;-;-;-;0	-;-;-;-;222	-;-;-;-;0	-;-;-;-;1	-;-;-;-;0	-;-;-;-;0	-;-;-;-;0	-;-;-;-;0	-;-;-;-;0	-;-;-;-;0	-;-;-;-;0	-;-;-;-;0	-;-;-;-;184	-;-;-;-;0	-;-;-;-;0
238	entire	-	-	-	-	-	KP1_RS16845	-;-;-;-;381	-;-;-;-;0	-;-;-;-;0	-;-;-;-;0	-;-;-;-;0	-;-;-;-;0	-;-;-;-;0	-;-;-;-;0	-;-;-;-;0	-;-;-;-;0	-;-;-;-;0	-;-;-;-;0	-;-;-;-;0	-;-;-;-;0	-;-;-;-;0	-;-;-;-;0	-;-;-;-;0	-;-;-;-;0	-;-;-;-;0	-;-;-;-;0	-;-;-;-;0	-;-;-;-;0	-;-;-;-;0	-;-;-;-;0	-;-;-;-;0	-;-;-;-;0	-;-;-;-;0	-;-;-;-;0	-;-;-;-;0	-;-;-;-;0	-;-;-;-;0	-;-;-;-;0	-;-;-;-;0	-;-;-;-;0	-;-;-;-;0	-;-;-;-;0	-;-;-;-;0	-;-;-;-;0	-;-;-;-;0	-;-;-;-;0	-;-;-;-;0	-;-;-;-;0
239	entire	-	-	-	-	-	KP1_RS16865	-;-;-;-;2181	-;-;-;-;0	-;-;-;-;0	-;-;-;-;0	-;-;-;-;0	-;-;-;-;0	-;-;-;-;0	-;-;-;-;0	-;-;-;-;0	-;-;-;-;0	-;-;-;-;0	-;-;-;-;0	-;-;-;-;0	-;-;-;-;0	-;-;-;-;0	-;-;-;-;0	-;-;-;-;0	-;-;-;-;0	-;-;-;-;0	-;-;-;-;0	-;-;-;-;0	-;-;-;-;0	-;-;-;-;0	-;-;-;-;0	-;-;-;-;0	-;-;-;-;0	-;-;-;-;0	-;-;-;-;0	-;-;-;-;0	-;-;-;-;0	-;-;-;-;0	-;-;-;-;0	-;-;-;-;0	-;-;-;-;0	-;-;-;-;0	-;-;-;-;0	-;-;-;-;0	-;-;-;-;0	-;-;-;-;0	-;-;-;-;0	-;-;-;-;0	-;-;-;-;0
240	entire	-	-	-	-	-	KP1_RS16870	-;-;-;-;1116	-;-;-;-;0	-;-;-;-;0	-;-;-;-;0	-;-;-;-;0	-;-;-;-;0	-;-;-;-;0	-;-;-;-;0	-;-;-;-;0	-;-;-;-;0	-;-;-;-;0	-;-;-;-;0	-;-;-;-;0	-;-;-;-;0	-;-;-;-;0	-;-;-;-;0	-;-;-;-;0	-;-;-;-;0	-;-;-;-;0	-;-;-;-;0	-;-;-;-;0	-;-;-;-;0	-;-;-;-;0	-;-;-;-;0	-;-;-;-;0	-;-;-;-;0	-;-;-;-;0	-;-;-;-;0	-;-;-;-;0	-;-;-;-;0	-;-;-;-;0	-;-;-;-;0	-;-;-;-;0	-;-;-;-;0	-;-;-;-;0	-;-;-;-;0	-;-;-;-;0	-;-;-;-;0	-;-;-;-;0	-;-;-;-;0	-;-;-;-;0	-;-;-;-;0
241	entire	-	-	-	-	-	KP1_RS16875	-;-;-;-;3588	-;-;-;-;0	-;-;-;-;0	-;-;-;-;0	-;-;-;-;0	-;-;-;-;0	-;-;-;-;0	-;-;-;-;0	-;-;-;-;0	-;-;-;-;0	-;-;-;-;0	-;-;-;-;0	-;-;-;-;0	-;-;-;-;0	-;-;-;-;0	-;-;-;-;0	-;-;-;-;0	-;-;-;-;0	-;-;-;-;0	-;-;-;-;0	-;-;-;-;0	-;-;-;-;0	-;-;-;-;0	-;-;-;-;0	-;-;-;-;0	-;-;-;-;0	-;-;-;-;0	-;-;-;-;0	-;-;-;-;0	-;-;-;-;0	-;-;-;-;0	-;-;-;-;0	-;-;-;-;0	-;-;-;-;0	-;-;-;-;0	-;-;-;-;0	-;-;-;-;0	-;-;-;-;0	-;-;-;-;0	-;-;-;-;0	-;-;-;-;0	-;-;-;-;0
242	entire	-	-	-	-	-	KP1_RS16880	-;-;-;-;1230	-;-;-;-;0	-;-;-;-;0	-;-;-;-;0	-;-;-;-;0	-;-;-;-;0	-;-;-;-;0	-;-;-;-;0	-;-;-;-;0	-;-;-;-;0	-;-;-;-;0	-;-;-;-;0	-;-;-;-;0	-;-;-;-;0	-;-;-;-;0	-;-;-;-;0	-;-;-;-;0	-;-;-;-;0	-;-;-;-;0	-;-;-;-;0	-;-;-;-;0	-;-;-;-;0	-;-;-;-;0	-;-;-;-;0	-;-;-;-;0	-;-;-;-;0	-;-;-;-;0	-;-;-;-;0	-;-;-;-;0	-;-;-;-;0	-;-;-;-;0	-;-;-;-;0	-;-;-;-;0	-;-;-;-;0	-;-;-;-;0	-;-;-;-;0	-;-;-;-;0	-;-;-;-;0	-;-;-;-;0	-;-;-;-;0	-;-;-;-;0	-;-;-;-;0
243	entire	-	-	-	-	-	KP1_RS16885	-;-;-;-;915	-;-;-;-;0	-;-;-;-;0	-;-;-;-;0	-;-;-;-;0	-;-;-;-;0	-;-;-;-;0	-;-;-;-;0	-;-;-;-;0	-;-;-;-;0	-;-;-;-;0	-;-;-;-;0	-;-;-;-;0	-;-;-;-;0	-;-;-;-;0	-;-;-;-;0	-;-;-;-;0	-;-;-;-;0	-;-;-;-;0	-;-;-;-;0	-;-;-;-;0	-;-;-;-;0	-;-;-;-;0	-;-;-;-;0	-;-;-;-;0	-;-;-;-;0	-;-;-;-;0	-;-;-;-;0	-;-;-;-;0	-;-;-;-;0	-;-;-;-;0	-;-;-;-;0	-;-;-;-;0	-;-;-;-;0	-;-;-;-;0	-;-;-;-;0	-;-;-;-;0	-;-;-;-;0	-;-;-;-;0	-;-;-;-;0	-;-;-;-;0	-;-;-;-;0
244	entire	-	-	-	-	-	KP1_RS16890	-;-;-;-;552	-;-;-;-;0	-;-;-;-;0	-;-;-;-;0	-;-;-;-;0	-;-;-;-;0	-;-;-;-;0	-;-;-;-;0	-;-;-;-;0	-;-;-;-;0	-;-;-;-;0	-;-;-;-;0	-;-;-;-;0	-;-;-;-;0	-;-;-;-;0	-;-;-;-;0	-;-;-;-;0	-;-;-;-;0	-;-;-;-;0	-;-;-;-;0	-;-;-;-;0	-;-;-;-;0	-;-;-;-;0	-;-;-;-;0	-;-;-;-;0	-;-;-;-;0	-;-;-;-;0	-;-;-;-;0	-;-;-;-;0	-;-;-;-;0	-;-;-;-;0	-;-;-;-;0	-;-;-;-;0	-;-;-;-;0	-;-;-;-;0	-;-;-;-;0	-;-;-;-;0	-;-;-;-;0	-;-;-;-;0	-;-;-;-;0	-;-;-;-;0	-;-;-;-;0
245	entire	-	-	-	-	-	KP1_RS16905	-;-;-;-;102	-;-;-;-;0	-;-;-;-;0	-;-;-;-;0	-;-;-;-;0	-;-;-;-;0	-;-;-;-;0	-;-;-;-;0	-;-;-;-;0	-;-;-;-;0	-;-;-;-;0	-;-;-;-;0	-;-;-;-;0	-;-;-;-;0	-;-;-;-;0	-;-;-;-;0	-;-;-;-;0	-;-;-;-;0	-;-;-;-;0	-;-;-;-;0	-;-;-;-;0	-;-;-;-;0	-;-;-;-;0	-;-;-;-;0	-;-;-;-;0	-;-;-;-;0	-;-;-;-;0	-;-;-;-;0	-;-;-;-;0	-;-;-;-;0	-;-;-;-;0	-;-;-;-;0	-;-;-;-;0	-;-;-;-;0	-;-;-;-;0	-;-;-;-;0	-;-;-;-;0	-;-;-;-;0	-;-;-;-;0	-;-;-;-;0	-;-;-;-;0	-;-;-;-;0
246	entire	-	-	-	-	-	KP1_RS16910	-;-;-;-;237	-;-;-;-;0	-;-;-;-;0	-;-;-;-;0	-;-;-;-;0	-;-;-;-;0	-;-;-;-;0	-;-;-;-;0	-;-;-;-;0	-;-;-;-;0	-;-;-;-;0	-;-;-;-;0	-;-;-;-;0	-;-;-;-;0	-;-;-;-;0	-;-;-;-;0	-;-;-;-;0	-;-;-;-;0	-;-;-;-;0	-;-;-;-;0	-;-;-;-;0	-;-;-;-;0	-;-;-;-;0	-;-;-;-;0	-;-;-;-;0	-;-;-;-;0	-;-;-;-;0	-;-;-;-;0	-;-;-;-;0	-;-;-;-;0	-;-;-;-;0	-;-;-;-;0	-;-;-;-;0	-;-;-;-;0	-;-;-;-;0	-;-;-;-;0	-;-;-;-;0	-;-;-;-;0	-;-;-;-;0	-;-;-;-;0	-;-;-;-;0	-;-;-;-;0
247	entire	-	-	-	-	-	KP1_RS16945	-;-;-;-;120	-;-;-;-;0	-;-;-;-;0	-;-;-;-;0	-;-;-;-;0	-;-;-;-;0	-;-;-;-;0	-;-;-;-;0	-;-;-;-;0	-;-;-;-;0	-;-;-;-;0	-;-;-;-;0	-;-;-;-;0	-;-;-;-;0	-;-;-;-;0	-;-;-;-;0	-;-;-;-;53	-;-;-;-;0	-;-;-;-;66	-;-;-;-;1	-;-;-;-;0	-;-;-;-;0	-;-;-;-;0	-;-;-;-;0	-;-;-;-;0	-;-;-;-;0	-;-;-;-;0	-;-;-;-;0	-;-;-;-;70	-;-;-;-;0	-;-;-;-;0	-;-;-;-;0	-;-;-;-;0	-;-;-;-;0	-;-;-;-;0	-;-;-;-;0	-;-;-;-;0	-;-;-;-;0	-;-;-;-;0	-;-;-;-;74	-;-;-;-;0	-;-;-;-;0
248	entire	-	-	-	-	-	KP1_RS16970	-;-;-;-;306	-;-;-;-;0	-;-;-;-;0	-;-;-;-;0	-;-;-;-;0	-;-;-;-;0	-;-;-;-;0	-;-;-;-;0	-;-;-;-;1	-;-;-;-;0	-;-;-;-;0	-;-;-;-;0	-;-;-;-;0	-;-;-;-;0	-;-;-;-;0	-;-;-;-;0	-;-;-;-;156	-;-;-;-;0	-;-;-;-;23	-;-;-;-;0	-;-;-;-;0	-;-;-;-;0	-;-;-;-;1	-;-;-;-;0	-;-;-;-;0	-;-;-;-;0	-;-;-;-;0	-;-;-;-;0	-;-;-;-;30	-;-;-;-;0	-;-;-;-;0	-;-;-;-;1	-;-;-;-;0	-;-;-;-;0	-;-;-;-;1	-;-;-;-;0	-;-;-;-;0	-;-;-;-;0	-;-;-;-;0	-;-;-;-;25	-;-;-;-;0	-;-;-;-;0
249	entire	-	-	-	-	-	KP1_RS17015	-;-;-;-;225	-;-;-;-;15	-;-;-;-;70	-;-;-;-;9	-;-;-;-;0	-;-;-;-;69	-;-;-;-;78	-;-;-;-;66	-;-;-;-;15	-;-;-;-;12	-;-;-;-;57	-;-;-;-;16	-;-;-;-;4	-;-;-;-;10	-;-;-;-;14	-;-;-;-;19	-;-;-;-;42	-;-;-;-;61	-;-;-;-;68	-;-;-;-;1	-;-;-;-;20	-;-;-;-;30	-;-;-;-;53	-;-;-;-;0	-;-;-;-;14	-;-;-;-;3	-;-;-;-;70	-;-;-;-;68	-;-;-;-;22	-;-;-;-;44	-;-;-;-;1	-;-;-;-;34	-;-;-;-;55	-;-;-;-;30	-;-;-;-;56	-;-;-;-;26	-;-;-;-;52	-;-;-;-;9	-;-;-;-;17	-;-;-;-;51	-;-;-;-;7	-;-;-;-;38
250	entire	-	-	-	-	-	KP1_RS17260	-;-;-;-;138	-;-;-;-;49	-;-;-;-;0	-;-;-;-;0	-;-;-;-;9	-;-;-;-;0	-;-;-;-;20	-;-;-;-;2	-;-;-;-;6	-;-;-;-;0	-;-;-;-;186	-;-;-;-;7	-;-;-;-;0	-;-;-;-;0	-;-;-;-;2	-;-;-;-;1	-;-;-;-;0	-;-;-;-;1	-;-;-;-;0	-;-;-;-;5	-;-;-;-;177	-;-;-;-;0	-;-;-;-;0	-;-;-;-;0	-;-;-;-;8	-;-;-;-;6	-;-;-;-;0	-;-;-;-;140	-;-;-;-;0	-;-;-;-;0	-;-;-;-;0	-;-;-;-;12	-;-;-;-;13	-;-;-;-;118	-;-;-;-;0	-;-;-;-;22	-;-;-;-;187	-;-;-;-;26	-;-;-;-;0	-;-;-;-;0	-;-;-;-;32	-;-;-;-;24
251	entire	-	-	-	-	-	KP1_RS17270	-;-;-;-;1167	-;-;-;-;202	-;-;-;-;186	-;-;-;-;630	-;-;-;-;143	-;-;-;-;155	-;-;-;-;235	-;-;-;-;149	-;-;-;-;321	-;-;-;-;147	-;-;-;-;639	-;-;-;-;253	-;-;-;-;351	-;-;-;-;149	-;-;-;-;175	-;-;-;-;8	-;-;-;-;218	-;-;-;-;7	-;-;-;-;189	-;-;-;-;143	-;-;-;-;176	-;-;-;-;136	-;-;-;-;178	-;-;-;-;153	-;-;-;-;239	-;-;-;-;101	-;-;-;-;9	-;-;-;-;165	-;-;-;-;246	-;-;-;-;182	-;-;-;-;174	-;-;-;-;228	-;-;-;-;313	-;-;-;-;195	-;-;-;-;224	-;-;-;-;464	-;-;-;-;689	-;-;-;-;259	-;-;-;-;333	-;-;-;-;263	-;-;-;-;178	-;-;-;-;121
252	entire	-	-	-	-	-	KP1_RS17290	-;-;-;-;1404	-;-;-;-;0	-;-;-;-;116	-;-;-;-;0	-;-;-;-;0	-;-;-;-;0	-;-;-;-;0	-;-;-;-;0	-;-;-;-;0	-;-;-;-;1	-;-;-;-;0	-;-;-;-;0	-;-;-;-;0	-;-;-;-;0	-;-;-;-;0	-;-;-;-;0	-;-;-;-;0	-;-;-;-;0	-;-;-;-;132	-;-;-;-;0	-;-;-;-;114	-;-;-;-;0	-;-;-;-;0	-;-;-;-;0	-;-;-;-;1	-;-;-;-;0	-;-;-;-;0	-;-;-;-;0	-;-;-;-;0	-;-;-;-;0	-;-;-;-;0	-;-;-;-;0	-;-;-;-;0	-;-;-;-;0	-;-;-;-;0	-;-;-;-;0	-;-;-;-;0	-;-;-;-;0	-;-;-;-;0	-;-;-;-;0	-;-;-;-;0	-;-;-;-;0
253	entire	-	-	-	-	-	KP1_RS17295	-;-;-;-;1215	-;-;-;-;0	-;-;-;-;0	-;-;-;-;0	-;-;-;-;0	-;-;-;-;0	-;-;-;-;0	-;-;-;-;0	-;-;-;-;0	-;-;-;-;0	-;-;-;-;0	-;-;-;-;0	-;-;-;-;0	-;-;-;-;0	-;-;-;-;0	-;-;-;-;0	-;-;-;-;0	-;-;-;-;0	-;-;-;-;0	-;-;-;-;0	-;-;-;-;0	-;-;-;-;0	-;-;-;-;0	-;-;-;-;0	-;-;-;-;0	-;-;-;-;1	-;-;-;-;0	-;-;-;-;0	-;-;-;-;0	-;-;-;-;0	-;-;-;-;0	-;-;-;-;0	-;-;-;-;0	-;-;-;-;0	-;-;-;-;0	-;-;-;-;0	-;-;-;-;0	-;-;-;-;0	-;-;-;-;0	-;-;-;-;0	-;-;-;-;0	-;-;-;-;0
254	entire	-	-	-	-	-	KP1_RS17300	-;-;-;-;459	-;-;-;-;0	-;-;-;-;0	-;-;-;-;0	-;-;-;-;0	-;-;-;-;0	-;-;-;-;0	-;-;-;-;0	-;-;-;-;0	-;-;-;-;0	-;-;-;-;0	-;-;-;-;0	-;-;-;-;0	-;-;-;-;0	-;-;-;-;0	-;-;-;-;0	-;-;-;-;0	-;-;-;-;0	-;-;-;-;0	-;-;-;-;0	-;-;-;-;0	-;-;-;-;0	-;-;-;-;0	-;-;-;-;0	-;-;-;-;0	-;-;-;-;0	-;-;-;-;0	-;-;-;-;0	-;-;-;-;0	-;-;-;-;0	-;-;-;-;0	-;-;-;-;0	-;-;-;-;0	-;-;-;-;0	-;-;-;-;0	-;-;-;-;0	-;-;-;-;0	-;-;-;-;0	-;-;-;-;0	-;-;-;-;0	-;-;-;-;0	-;-;-;-;0
255	entire	-	-	-	-	-	KP1_RS17305	-;-;-;-;969	-;-;-;-;0	-;-;-;-;0	-;-;-;-;0	-;-;-;-;0	-;-;-;-;0	-;-;-;-;0	-;-;-;-;0	-;-;-;-;0	-;-;-;-;0	-;-;-;-;0	-;-;-;-;0	-;-;-;-;0	-;-;-;-;0	-;-;-;-;0	-;-;-;-;0	-;-;-;-;0	-;-;-;-;0	-;-;-;-;0	-;-;-;-;0	-;-;-;-;0	-;-;-;-;0	-;-;-;-;0	-;-;-;-;0	-;-;-;-;0	-;-;-;-;0	-;-;-;-;0	-;-;-;-;0	-;-;-;-;0	-;-;-;-;0	-;-;-;-;0	-;-;-;-;0	-;-;-;-;0	-;-;-;-;0	-;-;-;-;0	-;-;-;-;0	-;-;-;-;0	-;-;-;-;0	-;-;-;-;0	-;-;-;-;0	-;-;-;-;0	-;-;-;-;0
256	entire	-	-	-	-	-	KP1_RS17310	-;-;-;-;1125	-;-;-;-;0	-;-;-;-;0	-;-;-;-;0	-;-;-;-;0	-;-;-;-;1	-;-;-;-;0	-;-;-;-;0	-;-;-;-;0	-;-;-;-;0	-;-;-;-;0	-;-;-;-;0	-;-;-;-;0	-;-;-;-;0	-;-;-;-;0	-;-;-;-;0	-;-;-;-;0	-;-;-;-;0	-;-;-;-;0	-;-;-;-;0	-;-;-;-;0	-;-;-;-;0	-;-;-;-;0	-;-;-;-;0	-;-;-;-;0	-;-;-;-;0	-;-;-;-;0	-;-;-;-;0	-;-;-;-;0	-;-;-;-;0	-;-;-;-;0	-;-;-;-;0	-;-;-;-;0	-;-;-;-;0	-;-;-;-;0	-;-;-;-;0	-;-;-;-;0	-;-;-;-;0	-;-;-;-;0	-;-;-;-;0	-;-;-;-;0	-;-;-;-;0
257	entire	-	-	-	-	-	KP1_RS17315	-;-;-;-;1101	-;-;-;-;0	-;-;-;-;0	-;-;-;-;0	-;-;-;-;0	-;-;-;-;0	-;-;-;-;0	-;-;-;-;0	-;-;-;-;0	-;-;-;-;0	-;-;-;-;0	-;-;-;-;0	-;-;-;-;0	-;-;-;-;0	-;-;-;-;0	-;-;-;-;0	-;-;-;-;0	-;-;-;-;0	-;-;-;-;0	-;-;-;-;0	-;-;-;-;0	-;-;-;-;0	-;-;-;-;0	-;-;-;-;0	-;-;-;-;0	-;-;-;-;0	-;-;-;-;0	-;-;-;-;0	-;-;-;-;0	-;-;-;-;0	-;-;-;-;0	-;-;-;-;0	-;-;-;-;0	-;-;-;-;0	-;-;-;-;0	-;-;-;-;0	-;-;-;-;0	-;-;-;-;0	-;-;-;-;0	-;-;-;-;0	-;-;-;-;0	-;-;-;-;0
258	entire	-	-	-	-	-	KP1_RS17320	-;-;-;-;1227	-;-;-;-;0	-;-;-;-;0	-;-;-;-;0	-;-;-;-;0	-;-;-;-;0	-;-;-;-;0	-;-;-;-;0	-;-;-;-;0	-;-;-;-;0	-;-;-;-;0	-;-;-;-;0	-;-;-;-;0	-;-;-;-;0	-;-;-;-;0	-;-;-;-;0	-;-;-;-;0	-;-;-;-;0	-;-;-;-;0	-;-;-;-;0	-;-;-;-;0	-;-;-;-;0	-;-;-;-;0	-;-;-;-;0	-;-;-;-;0	-;-;-;-;0	-;-;-;-;0	-;-;-;-;0	-;-;-;-;0	-;-;-;-;0	-;-;-;-;0	-;-;-;-;0	-;-;-;-;0	-;-;-;-;0	-;-;-;-;0	-;-;-;-;0	-;-;-;-;0	-;-;-;-;0	-;-;-;-;0	-;-;-;-;0	-;-;-;-;0	-;-;-;-;0
259	entire	-	-	-	-	-	KP1_RS17325	-;-;-;-;1071	-;-;-;-;0	-;-;-;-;0	-;-;-;-;0	-;-;-;-;0	-;-;-;-;0	-;-;-;-;0	-;-;-;-;0	-;-;-;-;0	-;-;-;-;0	-;-;-;-;0	-;-;-;-;0	-;-;-;-;0	-;-;-;-;0	-;-;-;-;0	-;-;-;-;0	-;-;-;-;0	-;-;-;-;0	-;-;-;-;0	-;-;-;-;0	-;-;-;-;0	-;-;-;-;0	-;-;-;-;0	-;-;-;-;0	-;-;-;-;0	-;-;-;-;0	-;-;-;-;0	-;-;-;-;0	-;-;-;-;0	-;-;-;-;0	-;-;-;-;0	-;-;-;-;0	-;-;-;-;0	-;-;-;-;0	-;-;-;-;0	-;-;-;-;0	-;-;-;-;0	-;-;-;-;0	-;-;-;-;0	-;-;-;-;0	-;-;-;-;0	-;-;-;-;0
260	entire	-	-	-	-	-	KP1_RS17330	-;-;-;-;2154	-;-;-;-;0	-;-;-;-;0	-;-;-;-;0	-;-;-;-;0	-;-;-;-;0	-;-;-;-;0	-;-;-;-;0	-;-;-;-;0	-;-;-;-;0	-;-;-;-;0	-;-;-;-;0	-;-;-;-;0	-;-;-;-;0	-;-;-;-;0	-;-;-;-;0	-;-;-;-;0	-;-;-;-;0	-;-;-;-;0	-;-;-;-;0	-;-;-;-;0	-;-;-;-;0	-;-;-;-;0	-;-;-;-;0	-;-;-;-;0	-;-;-;-;0	-;-;-;-;0	-;-;-;-;0	-;-;-;-;0	-;-;-;-;0	-;-;-;-;0	-;-;-;-;0	-;-;-;-;0	-;-;-;-;0	-;-;-;-;0	-;-;-;-;0	-;-;-;-;0	-;-;-;-;0	-;-;-;-;0	-;-;-;-;0	-;-;-;-;0	-;-;-;-;0
261	entire	-	-	-	-	-	KP1_RS17335	-;-;-;-;435	-;-;-;-;0	-;-;-;-;0	-;-;-;-;0	-;-;-;-;0	-;-;-;-;0	-;-;-;-;0	-;-;-;-;0	-;-;-;-;0	-;-;-;-;0	-;-;-;-;0	-;-;-;-;0	-;-;-;-;0	-;-;-;-;0	-;-;-;-;0	-;-;-;-;0	-;-;-;-;0	-;-;-;-;0	-;-;-;-;0	-;-;-;-;0	-;-;-;-;0	-;-;-;-;0	-;-;-;-;0	-;-;-;-;0	-;-;-;-;0	-;-;-;-;0	-;-;-;-;0	-;-;-;-;0	-;-;-;-;0	-;-;-;-;0	-;-;-;-;0	-;-;-;-;0	-;-;-;-;0	-;-;-;-;0	-;-;-;-;0	-;-;-;-;0	-;-;-;-;0	-;-;-;-;0	-;-;-;-;0	-;-;-;-;0	-;-;-;-;0	-;-;-;-;0
262	entire	-	-	-	-	-	KP1_RS17550	-;-;-;-;924	-;-;-;-;4	-;-;-;-;668	-;-;-;-;655	-;-;-;-;444	-;-;-;-;86	-;-;-;-;4	-;-;-;-;57	-;-;-;-;624	-;-;-;-;3	-;-;-;-;429	-;-;-;-;11	-;-;-;-;1113	-;-;-;-;9	-;-;-;-;554	-;-;-;-;4	-;-;-;-;5	-;-;-;-;33	-;-;-;-;788	-;-;-;-;304	-;-;-;-;1031	-;-;-;-;430	-;-;-;-;936	-;-;-;-;1	-;-;-;-;1191	-;-;-;-;159	-;-;-;-;35	-;-;-;-;50	-;-;-;-;70	-;-;-;-;171	-;-;-;-;973	-;-;-;-;7	-;-;-;-;10	-;-;-;-;803	-;-;-;-;115	-;-;-;-;3	-;-;-;-;358	-;-;-;-;18	-;-;-;-;549	-;-;-;-;41	-;-;-;-;792	-;-;-;-;4
263	entire	-	-	-	-	-	KP1_RS17555	-;-;-;-;1035	-;-;-;-;0	-;-;-;-;0	-;-;-;-;0	-;-;-;-;0	-;-;-;-;0	-;-;-;-;0	-;-;-;-;0	-;-;-;-;0	-;-;-;-;0	-;-;-;-;0	-;-;-;-;0	-;-;-;-;0	-;-;-;-;0	-;-;-;-;0	-;-;-;-;0	-;-;-;-;0	-;-;-;-;0	-;-;-;-;0	-;-;-;-;0	-;-;-;-;0	-;-;-;-;0	-;-;-;-;0	-;-;-;-;0	-;-;-;-;0	-;-;-;-;0	-;-;-;-;0	-;-;-;-;0	-;-;-;-;0	-;-;-;-;0	-;-;-;-;0	-;-;-;-;0	-;-;-;-;0	-;-;-;-;0	-;-;-;-;0	-;-;-;-;0	-;-;-;-;0	-;-;-;-;0	-;-;-;-;0	-;-;-;-;0	-;-;-;-;0	-;-;-;-;0
264	entire	-	-	-	-	-	KP1_RS17560	-;-;-;-;246	-;-;-;-;0	-;-;-;-;0	-;-;-;-;0	-;-;-;-;0	-;-;-;-;0	-;-;-;-;0	-;-;-;-;0	-;-;-;-;0	-;-;-;-;0	-;-;-;-;0	-;-;-;-;0	-;-;-;-;0	-;-;-;-;0	-;-;-;-;0	-;-;-;-;0	-;-;-;-;0	-;-;-;-;0	-;-;-;-;0	-;-;-;-;0	-;-;-;-;0	-;-;-;-;0	-;-;-;-;0	-;-;-;-;0	-;-;-;-;0	-;-;-;-;0	-;-;-;-;0	-;-;-;-;0	-;-;-;-;0	-;-;-;-;0	-;-;-;-;0	-;-;-;-;0	-;-;-;-;0	-;-;-;-;0	-;-;-;-;0	-;-;-;-;0	-;-;-;-;0	-;-;-;-;0	-;-;-;-;0	-;-;-;-;0	-;-;-;-;0	-;-;-;-;0
265	entire	-	-	-	-	-	KP1_RS17795	-;-;-;-;201	-;-;-;-;73	-;-;-;-;63	-;-;-;-;56	-;-;-;-;23	-;-;-;-;67	-;-;-;-;66	-;-;-;-;41	-;-;-;-;12	-;-;-;-;48	-;-;-;-;71	-;-;-;-;76	-;-;-;-;46	-;-;-;-;59	-;-;-;-;58	-;-;-;-;69	-;-;-;-;58	-;-;-;-;56	-;-;-;-;63	-;-;-;-;18	-;-;-;-;70	-;-;-;-;77	-;-;-;-;69	-;-;-;-;32	-;-;-;-;54	-;-;-;-;11	-;-;-;-;72	-;-;-;-;52	-;-;-;-;72	-;-;-;-;70	-;-;-;-;64	-;-;-;-;97	-;-;-;-;130	-;-;-;-;73	-;-;-;-;82	-;-;-;-;148	-;-;-;-;93	-;-;-;-;19	-;-;-;-;67	-;-;-;-;85	-;-;-;-;25	-;-;-;-;14
266	entire	-	-	-	-	-	KP1_RS18725	-;-;-;-;138	-;-;-;-;77	-;-;-;-;59	-;-;-;-;64	-;-;-;-;53	-;-;-;-;85	-;-;-;-;74	-;-;-;-;84	-;-;-;-;51	-;-;-;-;24	-;-;-;-;68	-;-;-;-;71	-;-;-;-;71	-;-;-;-;52	-;-;-;-;58	-;-;-;-;31	-;-;-;-;59	-;-;-;-;47	-;-;-;-;64	-;-;-;-;54	-;-;-;-;67	-;-;-;-;65	-;-;-;-;57	-;-;-;-;33	-;-;-;-;48	-;-;-;-;52	-;-;-;-;57	-;-;-;-;51	-;-;-;-;87	-;-;-;-;71	-;-;-;-;89	-;-;-;-;103	-;-;-;-;105	-;-;-;-;54	-;-;-;-;74	-;-;-;-;103	-;-;-;-;88	-;-;-;-;56	-;-;-;-;77	-;-;-;-;67	-;-;-;-;53	-;-;-;-;83
267	entire	-	-	-	-	-	KP1_RS18730	-;-;-;-;153	-;-;-;-;11	-;-;-;-;122	-;-;-;-;170	-;-;-;-;33	-;-;-;-;106	-;-;-;-;70	-;-;-;-;99	-;-;-;-;4	-;-;-;-;8	-;-;-;-;127	-;-;-;-;78	-;-;-;-;5	-;-;-;-;5	-;-;-;-;111	-;-;-;-;8	-;-;-;-;13	-;-;-;-;105	-;-;-;-;121	-;-;-;-;37	-;-;-;-;161	-;-;-;-;69	-;-;-;-;71	-;-;-;-;3	-;-;-;-;105	-;-;-;-;0	-;-;-;-;99	-;-;-;-;52	-;-;-;-;127	-;-;-;-;103	-;-;-;-;108	-;-;-;-;65	-;-;-;-;80	-;-;-;-;125	-;-;-;-;130	-;-;-;-;176	-;-;-;-;150	-;-;-;-;31	-;-;-;-;68	-;-;-;-;56	-;-;-;-;26	-;-;-;-;27
268	entire	-	-	-	-	-	KP1_RS19630	-;-;-;-;393	-;-;-;-;0	-;-;-;-;1	-;-;-;-;1	-;-;-;-;0	-;-;-;-;0	-;-;-;-;0	-;-;-;-;0	-;-;-;-;339	-;-;-;-;0	-;-;-;-;1	-;-;-;-;1	-;-;-;-;374	-;-;-;-;0	-;-;-;-;0	-;-;-;-;0	-;-;-;-;416	-;-;-;-;0	-;-;-;-;1	-;-;-;-;0	-;-;-;-;1	-;-;-;-;0	-;-;-;-;0	-;-;-;-;289	-;-;-;-;0	-;-;-;-;336	-;-;-;-;0	-;-;-;-;0	-;-;-;-;0	-;-;-;-;1	-;-;-;-;0	-;-;-;-;0	-;-;-;-;0	-;-;-;-;0	-;-;-;-;1	-;-;-;-;0	-;-;-;-;1	-;-;-;-;1	-;-;-;-;0	-;-;-;-;1	-;-;-;-;0	-;-;-;-;447
269	entire	-	-	-	-	-	KP1_RS19635	-;-;-;-;1014	-;-;-;-;0	-;-;-;-;0	-;-;-;-;1	-;-;-;-;1	-;-;-;-;2	-;-;-;-;2	-;-;-;-;0	-;-;-;-;1101	-;-;-;-;0	-;-;-;-;0	-;-;-;-;1	-;-;-;-;1112	-;-;-;-;0	-;-;-;-;1	-;-;-;-;1	-;-;-;-;1063	-;-;-;-;0	-;-;-;-;0	-;-;-;-;0	-;-;-;-;0	-;-;-;-;0	-;-;-;-;0	-;-;-;-;811	-;-;-;-;1	-;-;-;-;997	-;-;-;-;1	-;-;-;-;1	-;-;-;-;1	-;-;-;-;1	-;-;-;-;0	-;-;-;-;0	-;-;-;-;0	-;-;-;-;1	-;-;-;-;4	-;-;-;-;2	-;-;-;-;1	-;-;-;-;2	-;-;-;-;0	-;-;-;-;2	-;-;-;-;1	-;-;-;-;1260
270	entire	-	-	-	-	-	KP1_RS19640	-;-;-;-;774	-;-;-;-;1	-;-;-;-;0	-;-;-;-;0	-;-;-;-;0	-;-;-;-;2	-;-;-;-;1	-;-;-;-;0	-;-;-;-;848	-;-;-;-;0	-;-;-;-;0	-;-;-;-;0	-;-;-;-;648	-;-;-;-;1	-;-;-;-;0	-;-;-;-;0	-;-;-;-;825	-;-;-;-;0	-;-;-;-;0	-;-;-;-;0	-;-;-;-;0	-;-;-;-;0	-;-;-;-;0	-;-;-;-;409	-;-;-;-;1	-;-;-;-;768	-;-;-;-;1	-;-;-;-;0	-;-;-;-;1	-;-;-;-;0	-;-;-;-;0	-;-;-;-;0	-;-;-;-;3	-;-;-;-;0	-;-;-;-;3	-;-;-;-;0	-;-;-;-;0	-;-;-;-;0	-;-;-;-;1	-;-;-;-;1	-;-;-;-;0	-;-;-;-;980
271	entire	-	-	-	-	-	KP1_RS19645	-;-;-;-;1458	-;-;-;-;1	-;-;-;-;0	-;-;-;-;1	-;-;-;-;1	-;-;-;-;1	-;-;-;-;0	-;-;-;-;0	-;-;-;-;1331	-;-;-;-;0	-;-;-;-;0	-;-;-;-;0	-;-;-;-;980	-;-;-;-;1	-;-;-;-;1	-;-;-;-;0	-;-;-;-;1348	-;-;-;-;0	-;-;-;-;2	-;-;-;-;1	-;-;-;-;1	-;-;-;-;1	-;-;-;-;0	-;-;-;-;667	-;-;-;-;2	-;-;-;-;1154	-;-;-;-;0	-;-;-;-;1	-;-;-;-;0	-;-;-;-;2	-;-;-;-;2	-;-;-;-;1	-;-;-;-;0	-;-;-;-;1	-;-;-;-;2	-;-;-;-;1	-;-;-;-;0	-;-;-;-;1	-;-;-;-;0	-;-;-;-;0	-;-;-;-;0	-;-;-;-;1671
272	entire	-	-	-	-	-	KP1_RS19650	-;-;-;-;1500	-;-;-;-;0	-;-;-;-;0	-;-;-;-;1	-;-;-;-;0	-;-;-;-;0	-;-;-;-;0	-;-;-;-;1	-;-;-;-;1359	-;-;-;-;0	-;-;-;-;0	-;-;-;-;1	-;-;-;-;659	-;-;-;-;2	-;-;-;-;0	-;-;-;-;0	-;-;-;-;1257	-;-;-;-;0	-;-;-;-;1	-;-;-;-;0	-;-;-;-;1	-;-;-;-;1	-;-;-;-;1	-;-;-;-;458	-;-;-;-;0	-;-;-;-;1160	-;-;-;-;2	-;-;-;-;0	-;-;-;-;0	-;-;-;-;1	-;-;-;-;0	-;-;-;-;1	-;-;-;-;2	-;-;-;-;0	-;-;-;-;3	-;-;-;-;4	-;-;-;-;0	-;-;-;-;0	-;-;-;-;0	-;-;-;-;1	-;-;-;-;1	-;-;-;-;1683
273	entire	-	-	-	-	-	KP1_RS19655	-;-;-;-;1248	-;-;-;-;1	-;-;-;-;1	-;-;-;-;0	-;-;-;-;0	-;-;-;-;0	-;-;-;-;1	-;-;-;-;0	-;-;-;-;1289	-;-;-;-;0	-;-;-;-;0	-;-;-;-;1	-;-;-;-;1243	-;-;-;-;0	-;-;-;-;1	-;-;-;-;0	-;-;-;-;1172	-;-;-;-;1	-;-;-;-;0	-;-;-;-;0	-;-;-;-;0	-;-;-;-;0	-;-;-;-;1	-;-;-;-;905	-;-;-;-;0	-;-;-;-;1148	-;-;-;-;1	-;-;-;-;0	-;-;-;-;0	-;-;-;-;0	-;-;-;-;2	-;-;-;-;0	-;-;-;-;0	-;-;-;-;1	-;-;-;-;0	-;-;-;-;2	-;-;-;-;1	-;-;-;-;0	-;-;-;-;0	-;-;-;-;1	-;-;-;-;2	-;-;-;-;1576
274	entire	-	-	-	-	-	KP1_RS19660	-;-;-;-;645	-;-;-;-;2	-;-;-;-;2	-;-;-;-;2	-;-;-;-;9	-;-;-;-;4	-;-;-;-;2	-;-;-;-;0	-;-;-;-;621	-;-;-;-;1	-;-;-;-;5	-;-;-;-;5	-;-;-;-;611	-;-;-;-;5	-;-;-;-;1	-;-;-;-;1	-;-;-;-;599	-;-;-;-;2	-;-;-;-;1	-;-;-;-;2	-;-;-;-;1	-;-;-;-;2	-;-;-;-;3	-;-;-;-;465	-;-;-;-;3	-;-;-;-;546	-;-;-;-;1	-;-;-;-;2	-;-;-;-;4	-;-;-;-;2	-;-;-;-;1	-;-;-;-;1	-;-;-;-;3	-;-;-;-;4	-;-;-;-;3	-;-;-;-;3	-;-;-;-;1	-;-;-;-;0	-;-;-;-;4	-;-;-;-;3	-;-;-;-;3	-;-;-;-;799
275	entire	-	-	-	-	-	KP1_RS19665	-;-;-;-;1095	-;-;-;-;0	-;-;-;-;0	-;-;-;-;2	-;-;-;-;1	-;-;-;-;1	-;-;-;-;0	-;-;-;-;0	-;-;-;-;1029	-;-;-;-;0	-;-;-;-;1	-;-;-;-;0	-;-;-;-;1051	-;-;-;-;0	-;-;-;-;0	-;-;-;-;0	-;-;-;-;1094	-;-;-;-;0	-;-;-;-;2	-;-;-;-;0	-;-;-;-;1	-;-;-;-;1	-;-;-;-;1	-;-;-;-;763	-;-;-;-;1	-;-;-;-;954	-;-;-;-;0	-;-;-;-;0	-;-;-;-;0	-;-;-;-;1	-;-;-;-;0	-;-;-;-;1	-;-;-;-;1	-;-;-;-;0	-;-;-;-;2	-;-;-;-;1	-;-;-;-;2	-;-;-;-;2	-;-;-;-;1	-;-;-;-;0	-;-;-;-;2	-;-;-;-;1302
276	entire	-	-	-	-	-	KP1_RS19670	-;-;-;-;624	-;-;-;-;0	-;-;-;-;0	-;-;-;-;0	-;-;-;-;0	-;-;-;-;1	-;-;-;-;0	-;-;-;-;1	-;-;-;-;668	-;-;-;-;0	-;-;-;-;0	-;-;-;-;0	-;-;-;-;500	-;-;-;-;0	-;-;-;-;0	-;-;-;-;2	-;-;-;-;659	-;-;-;-;0	-;-;-;-;1	-;-;-;-;1	-;-;-;-;0	-;-;-;-;1	-;-;-;-;0	-;-;-;-;354	-;-;-;-;0	-;-;-;-;577	-;-;-;-;0	-;-;-;-;1	-;-;-;-;0	-;-;-;-;0	-;-;-;-;0	-;-;-;-;0	-;-;-;-;2	-;-;-;-;0	-;-;-;-;0	-;-;-;-;0	-;-;-;-;0	-;-;-;-;0	-;-;-;-;0	-;-;-;-;1	-;-;-;-;0	-;-;-;-;763
277	entire	-	-	-	-	-	KP1_RS19675	-;-;-;-;2445	-;-;-;-;1	-;-;-;-;1	-;-;-;-;1	-;-;-;-;2	-;-;-;-;5	-;-;-;-;0	-;-;-;-;1	-;-;-;-;2237	-;-;-;-;1	-;-;-;-;1	-;-;-;-;2	-;-;-;-;1664	-;-;-;-;1	-;-;-;-;2	-;-;-;-;2	-;-;-;-;2172	-;-;-;-;1	-;-;-;-;0	-;-;-;-;2	-;-;-;-;3	-;-;-;-;3	-;-;-;-;0	-;-;-;-;1174	-;-;-;-;1	-;-;-;-;1940	-;-;-;-;1	-;-;-;-;1	-;-;-;-;3	-;-;-;-;2	-;-;-;-;1	-;-;-;-;1	-;-;-;-;3	-;-;-;-;0	-;-;-;-;3	-;-;-;-;2	-;-;-;-;0	-;-;-;-;2	-;-;-;-;1	-;-;-;-;4	-;-;-;-;1	-;-;-;-;2702
278	entire	-	-	-	-	-	KP1_RS19680	-;-;-;-;1311	-;-;-;-;1	-;-;-;-;1	-;-;-;-;1	-;-;-;-;1	-;-;-;-;0	-;-;-;-;1	-;-;-;-;1	-;-;-;-;1295	-;-;-;-;0	-;-;-;-;0	-;-;-;-;1	-;-;-;-;1113	-;-;-;-;0	-;-;-;-;2	-;-;-;-;2	-;-;-;-;1349	-;-;-;-;0	-;-;-;-;1	-;-;-;-;0	-;-;-;-;0	-;-;-;-;0	-;-;-;-;0	-;-;-;-;723	-;-;-;-;0	-;-;-;-;1209	-;-;-;-;1	-;-;-;-;0	-;-;-;-;0	-;-;-;-;0	-;-;-;-;2	-;-;-;-;0	-;-;-;-;1	-;-;-;-;0	-;-;-;-;0	-;-;-;-;0	-;-;-;-;0	-;-;-;-;0	-;-;-;-;0	-;-;-;-;0	-;-;-;-;0	-;-;-;-;1717
279	entire	-	-	-	-	-	KP1_RS19685	-;-;-;-;1209	-;-;-;-;1	-;-;-;-;0	-;-;-;-;0	-;-;-;-;0	-;-;-;-;1	-;-;-;-;0	-;-;-;-;0	-;-;-;-;1191	-;-;-;-;0	-;-;-;-;0	-;-;-;-;0	-;-;-;-;423	-;-;-;-;1	-;-;-;-;0	-;-;-;-;0	-;-;-;-;1255	-;-;-;-;0	-;-;-;-;0	-;-;-;-;0	-;-;-;-;0	-;-;-;-;3	-;-;-;-;1	-;-;-;-;250	-;-;-;-;0	-;-;-;-;1094	-;-;-;-;1	-;-;-;-;1	-;-;-;-;0	-;-;-;-;1	-;-;-;-;0	-;-;-;-;1	-;-;-;-;0	-;-;-;-;0	-;-;-;-;0	-;-;-;-;0	-;-;-;-;0	-;-;-;-;0	-;-;-;-;0	-;-;-;-;2	-;-;-;-;0	-;-;-;-;1461
280	entire	-	-	-	-	-	KP1_RS19690	-;-;-;-;792	-;-;-;-;0	-;-;-;-;0	-;-;-;-;0	-;-;-;-;1	-;-;-;-;0	-;-;-;-;0	-;-;-;-;0	-;-;-;-;789	-;-;-;-;0	-;-;-;-;2	-;-;-;-;1	-;-;-;-;721	-;-;-;-;0	-;-;-;-;0	-;-;-;-;0	-;-;-;-;836	-;-;-;-;0	-;-;-;-;0	-;-;-;-;0	-;-;-;-;0	-;-;-;-;0	-;-;-;-;0	-;-;-;-;505	-;-;-;-;1	-;-;-;-;672	-;-;-;-;1	-;-;-;-;1	-;-;-;-;0	-;-;-;-;0	-;-;-;-;0	-;-;-;-;0	-;-;-;-;0	-;-;-;-;0	-;-;-;-;0	-;-;-;-;1	-;-;-;-;3	-;-;-;-;1	-;-;-;-;0	-;-;-;-;0	-;-;-;-;2	-;-;-;-;936
281	entire	-	-	-	-	-	KP1_RS19695	-;-;-;-;984	-;-;-;-;0	-;-;-;-;1	-;-;-;-;0	-;-;-;-;1	-;-;-;-;0	-;-;-;-;0	-;-;-;-;0	-;-;-;-;796	-;-;-;-;0	-;-;-;-;0	-;-;-;-;0	-;-;-;-;678	-;-;-;-;0	-;-;-;-;1	-;-;-;-;0	-;-;-;-;931	-;-;-;-;0	-;-;-;-;0	-;-;-;-;2	-;-;-;-;0	-;-;-;-;0	-;-;-;-;1	-;-;-;-;504	-;-;-;-;0	-;-;-;-;791	-;-;-;-;0	-;-;-;-;2	-;-;-;-;0	-;-;-;-;0	-;-;-;-;0	-;-;-;-;0	-;-;-;-;1	-;-;-;-;0	-;-;-;-;0	-;-;-;-;1	-;-;-;-;2	-;-;-;-;0	-;-;-;-;0	-;-;-;-;0	-;-;-;-;0	-;-;-;-;1025
282	entire	-	-	-	-	-	KP1_RS19700	-;-;-;-;360	-;-;-;-;0	-;-;-;-;0	-;-;-;-;0	-;-;-;-;0	-;-;-;-;0	-;-;-;-;0	-;-;-;-;0	-;-;-;-;392	-;-;-;-;0	-;-;-;-;0	-;-;-;-;0	-;-;-;-;284	-;-;-;-;0	-;-;-;-;0	-;-;-;-;0	-;-;-;-;402	-;-;-;-;0	-;-;-;-;1	-;-;-;-;0	-;-;-;-;0	-;-;-;-;0	-;-;-;-;0	-;-;-;-;246	-;-;-;-;0	-;-;-;-;330	-;-;-;-;1	-;-;-;-;0	-;-;-;-;0	-;-;-;-;0	-;-;-;-;0	-;-;-;-;0	-;-;-;-;0	-;-;-;-;0	-;-;-;-;0	-;-;-;-;0	-;-;-;-;1	-;-;-;-;1	-;-;-;-;0	-;-;-;-;0	-;-;-;-;0	-;-;-;-;483
283	entire	-	-	-	-	-	KP1_RS19705	-;-;-;-;921	-;-;-;-;2	-;-;-;-;0	-;-;-;-;0	-;-;-;-;1	-;-;-;-;5	-;-;-;-;0	-;-;-;-;0	-;-;-;-;889	-;-;-;-;0	-;-;-;-;1	-;-;-;-;1	-;-;-;-;707	-;-;-;-;0	-;-;-;-;0	-;-;-;-;0	-;-;-;-;938	-;-;-;-;0	-;-;-;-;0	-;-;-;-;1	-;-;-;-;1	-;-;-;-;3	-;-;-;-;0	-;-;-;-;584	-;-;-;-;1	-;-;-;-;780	-;-;-;-;1	-;-;-;-;1	-;-;-;-;0	-;-;-;-;1	-;-;-;-;0	-;-;-;-;0	-;-;-;-;0	-;-;-;-;1	-;-;-;-;1	-;-;-;-;1	-;-;-;-;1	-;-;-;-;1	-;-;-;-;0	-;-;-;-;1	-;-;-;-;0	-;-;-;-;1090
284	entire	-	-	-	-	-	KP1_RS19710	-;-;-;-;1158	-;-;-;-;1	-;-;-;-;0	-;-;-;-;1	-;-;-;-;0	-;-;-;-;0	-;-;-;-;1	-;-;-;-;1	-;-;-;-;1120	-;-;-;-;0	-;-;-;-;1	-;-;-;-;0	-;-;-;-;1013	-;-;-;-;1	-;-;-;-;0	-;-;-;-;1	-;-;-;-;1130	-;-;-;-;0	-;-;-;-;1	-;-;-;-;1	-;-;-;-;2	-;-;-;-;0	-;-;-;-;1	-;-;-;-;710	-;-;-;-;2	-;-;-;-;1036	-;-;-;-;1	-;-;-;-;1	-;-;-;-;0	-;-;-;-;2	-;-;-;-;1	-;-;-;-;0	-;-;-;-;0	-;-;-;-;0	-;-;-;-;2	-;-;-;-;1	-;-;-;-;0	-;-;-;-;2	-;-;-;-;0	-;-;-;-;1	-;-;-;-;1	-;-;-;-;1438
285	entire	-	-	-	-	-	KP1_RS19715	-;-;-;-;900	-;-;-;-;0	-;-;-;-;0	-;-;-;-;0	-;-;-;-;2	-;-;-;-;1	-;-;-;-;0	-;-;-;-;0	-;-;-;-;926	-;-;-;-;0	-;-;-;-;0	-;-;-;-;1	-;-;-;-;752	-;-;-;-;1	-;-;-;-;0	-;-;-;-;0	-;-;-;-;886	-;-;-;-;1	-;-;-;-;0	-;-;-;-;0	-;-;-;-;0	-;-;-;-;1	-;-;-;-;0	-;-;-;-;551	-;-;-;-;1	-;-;-;-;826	-;-;-;-;0	-;-;-;-;0	-;-;-;-;0	-;-;-;-;0	-;-;-;-;0	-;-;-;-;0	-;-;-;-;1	-;-;-;-;0	-;-;-;-;1	-;-;-;-;0	-;-;-;-;1	-;-;-;-;0	-;-;-;-;1	-;-;-;-;1	-;-;-;-;0	-;-;-;-;1112
286	entire	-	-	-	-	-	KP1_RS19720	-;-;-;-;1122	-;-;-;-;0	-;-;-;-;0	-;-;-;-;0	-;-;-;-;3	-;-;-;-;1	-;-;-;-;1	-;-;-;-;0	-;-;-;-;1037	-;-;-;-;0	-;-;-;-;0	-;-;-;-;0	-;-;-;-;526	-;-;-;-;0	-;-;-;-;0	-;-;-;-;0	-;-;-;-;1097	-;-;-;-;1	-;-;-;-;2	-;-;-;-;1	-;-;-;-;0	-;-;-;-;0	-;-;-;-;0	-;-;-;-;392	-;-;-;-;0	-;-;-;-;928	-;-;-;-;0	-;-;-;-;0	-;-;-;-;0	-;-;-;-;0	-;-;-;-;2	-;-;-;-;0	-;-;-;-;0	-;-;-;-;0	-;-;-;-;1	-;-;-;-;3	-;-;-;-;0	-;-;-;-;0	-;-;-;-;0	-;-;-;-;0	-;-;-;-;1	-;-;-;-;1238
287	entire	-	-	-	-	-	KP1_RS19725	-;-;-;-;624	-;-;-;-;4	-;-;-;-;0	-;-;-;-;0	-;-;-;-;198	-;-;-;-;1	-;-;-;-;2	-;-;-;-;3	-;-;-;-;601	-;-;-;-;3	-;-;-;-;0	-;-;-;-;2	-;-;-;-;514	-;-;-;-;0	-;-;-;-;1	-;-;-;-;3	-;-;-;-;673	-;-;-;-;1	-;-;-;-;2	-;-;-;-;212	-;-;-;-;2	-;-;-;-;3	-;-;-;-;2	-;-;-;-;13	-;-;-;-;2	-;-;-;-;605	-;-;-;-;1	-;-;-;-;0	-;-;-;-;3	-;-;-;-;2	-;-;-;-;2	-;-;-;-;5	-;-;-;-;3	-;-;-;-;0	-;-;-;-;3	-;-;-;-;3	-;-;-;-;1	-;-;-;-;19	-;-;-;-;0	-;-;-;-;0	-;-;-;-;2	-;-;-;-;773
288	entire	-	-	-	-	-	KP1_RS20015	-;-;-;-;138	-;-;-;-;78	-;-;-;-;64	-;-;-;-;48	-;-;-;-;42	-;-;-;-;69	-;-;-;-;71	-;-;-;-;61	-;-;-;-;66	-;-;-;-;48	-;-;-;-;69	-;-;-;-;72	-;-;-;-;62	-;-;-;-;69	-;-;-;-;64	-;-;-;-;47	-;-;-;-;68	-;-;-;-;32	-;-;-;-;70	-;-;-;-;47	-;-;-;-;74	-;-;-;-;44	-;-;-;-;32	-;-;-;-;33	-;-;-;-;68	-;-;-;-;67	-;-;-;-;43	-;-;-;-;50	-;-;-;-;57	-;-;-;-;55	-;-;-;-;56	-;-;-;-;66	-;-;-;-;91	-;-;-;-;56	-;-;-;-;49	-;-;-;-;127	-;-;-;-;98	-;-;-;-;74	-;-;-;-;79	-;-;-;-;69	-;-;-;-;80	-;-;-;-;96
289	entire	-	-	-	-	-	KP1_RS21480	-;-;-;-;129	-;-;-;-;110	-;-;-;-;88	-;-;-;-;57	-;-;-;-;3	-;-;-;-;45	-;-;-;-;49	-;-;-;-;54	-;-;-;-;5	-;-;-;-;37	-;-;-;-;107	-;-;-;-;86	-;-;-;-;37	-;-;-;-;3	-;-;-;-;7	-;-;-;-;53	-;-;-;-;94	-;-;-;-;51	-;-;-;-;83	-;-;-;-;1	-;-;-;-;5	-;-;-;-;80	-;-;-;-;50	-;-;-;-;19	-;-;-;-;86	-;-;-;-;4	-;-;-;-;72	-;-;-;-;68	-;-;-;-;61	-;-;-;-;48	-;-;-;-;53	-;-;-;-;88	-;-;-;-;120	-;-;-;-;49	-;-;-;-;102	-;-;-;-;153	-;-;-;-;111	-;-;-;-;6	-;-;-;-;91	-;-;-;-;5	-;-;-;-;3	-;-;-;-;4
290	entire	-	-	-	-	-	KP1_RS21655	-;-;-;-;150	-;-;-;-;59	-;-;-;-;42	-;-;-;-;40	-;-;-;-;0	-;-;-;-;34	-;-;-;-;55	-;-;-;-;23	-;-;-;-;0	-;-;-;-;13	-;-;-;-;50	-;-;-;-;47	-;-;-;-;8	-;-;-;-;37	-;-;-;-;100	-;-;-;-;47	-;-;-;-;43	-;-;-;-;44	-;-;-;-;38	-;-;-;-;1	-;-;-;-;89	-;-;-;-;51	-;-;-;-;38	-;-;-;-;6	-;-;-;-;43	-;-;-;-;0	-;-;-;-;34	-;-;-;-;38	-;-;-;-;58	-;-;-;-;54	-;-;-;-;50	-;-;-;-;28	-;-;-;-;65	-;-;-;-;51	-;-;-;-;52	-;-;-;-;81	-;-;-;-;67	-;-;-;-;0	-;-;-;-;39	-;-;-;-;47	-;-;-;-;1	-;-;-;-;1
291	entire	-	-	-	-	-	KP1_RS22575	-;-;-;-;150	-;-;-;-;90	-;-;-;-;99	-;-;-;-;106	-;-;-;-;0	-;-;-;-;118	-;-;-;-;44	-;-;-;-;94	-;-;-;-;2	-;-;-;-;28	-;-;-;-;126	-;-;-;-;145	-;-;-;-;0	-;-;-;-;35	-;-;-;-;74	-;-;-;-;40	-;-;-;-;48	-;-;-;-;93	-;-;-;-;117	-;-;-;-;0	-;-;-;-;89	-;-;-;-;123	-;-;-;-;32	-;-;-;-;0	-;-;-;-;39	-;-;-;-;30	-;-;-;-;130	-;-;-;-;103	-;-;-;-;42	-;-;-;-;1	-;-;-;-;40	-;-;-;-;130	-;-;-;-;170	-;-;-;-;48	-;-;-;-;50	-;-;-;-;185	-;-;-;-;134	-;-;-;-;42	-;-;-;-;111	-;-;-;-;105	-;-;-;-;0	-;-;-;-;0
292	entire	-	-	-	-	-	KP1_RS23000	-;-;-;-;165	-;-;-;-;116	-;-;-;-;67	-;-;-;-;86	-;-;-;-;0	-;-;-;-;58	-;-;-;-;106	-;-;-;-;60	-;-;-;-;0	-;-;-;-;76	-;-;-;-;107	-;-;-;-;64	-;-;-;-;1	-;-;-;-;65	-;-;-;-;74	-;-;-;-;98	-;-;-;-;93	-;-;-;-;89	-;-;-;-;98	-;-;-;-;2	-;-;-;-;86	-;-;-;-;66	-;-;-;-;74	-;-;-;-;2	-;-;-;-;73	-;-;-;-;0	-;-;-;-;89	-;-;-;-;81	-;-;-;-;120	-;-;-;-;91	-;-;-;-;79	-;-;-;-;106	-;-;-;-;139	-;-;-;-;67	-;-;-;-;103	-;-;-;-;149	-;-;-;-;103	-;-;-;-;1	-;-;-;-;56	-;-;-;-;93	-;-;-;-;0	-;-;-;-;0
293	entire	-	-	-	-	-	KP1_RS23600	-;-;-;-;201	-;-;-;-;106	-;-;-;-;97	-;-;-;-;81	-;-;-;-;27	-;-;-;-;88	-;-;-;-;86	-;-;-;-;65	-;-;-;-;27	-;-;-;-;77	-;-;-;-;97	-;-;-;-;87	-;-;-;-;47	-;-;-;-;49	-;-;-;-;50	-;-;-;-;79	-;-;-;-;87	-;-;-;-;85	-;-;-;-;99	-;-;-;-;26	-;-;-;-;74	-;-;-;-;83	-;-;-;-;82	-;-;-;-;25	-;-;-;-;74	-;-;-;-;25	-;-;-;-;71	-;-;-;-;85	-;-;-;-;92	-;-;-;-;95	-;-;-;-;73	-;-;-;-;85	-;-;-;-;119	-;-;-;-;95	-;-;-;-;121	-;-;-;-;147	-;-;-;-;132	-;-;-;-;29	-;-;-;-;97	-;-;-;-;80	-;-;-;-;38	-;-;-;-;49
294	entire	-	-	-	-	-	KP1_RS24200	-;-;-;-;360	-;-;-;-;1	-;-;-;-;1	-;-;-;-;1	-;-;-;-;392	-;-;-;-;1	-;-;-;-;0	-;-;-;-;0	-;-;-;-;2	-;-;-;-;0	-;-;-;-;0	-;-;-;-;0	-;-;-;-;1	-;-;-;-;378	-;-;-;-;0	-;-;-;-;1	-;-;-;-;482	-;-;-;-;0	-;-;-;-;0	-;-;-;-;371	-;-;-;-;0	-;-;-;-;1	-;-;-;-;0	-;-;-;-;1	-;-;-;-;0	-;-;-;-;0	-;-;-;-;1	-;-;-;-;0	-;-;-;-;0	-;-;-;-;1	-;-;-;-;1	-;-;-;-;0	-;-;-;-;1	-;-;-;-;0	-;-;-;-;496	-;-;-;-;1	-;-;-;-;1	-;-;-;-;0	-;-;-;-;0	-;-;-;-;0	-;-;-;-;1	-;-;-;-;472
295	entire	-	-	-	-	-	KP1_RS24330	-;-;-;-;117	-;-;-;-;56	-;-;-;-;60	-;-;-;-;50	-;-;-;-;15	-;-;-;-;53	-;-;-;-;77	-;-;-;-;63	-;-;-;-;4	-;-;-;-;40	-;-;-;-;51	-;-;-;-;68	-;-;-;-;29	-;-;-;-;55	-;-;-;-;59	-;-;-;-;66	-;-;-;-;48	-;-;-;-;53	-;-;-;-;60	-;-;-;-;19	-;-;-;-;58	-;-;-;-;64	-;-;-;-;52	-;-;-;-;15	-;-;-;-;56	-;-;-;-;1	-;-;-;-;38	-;-;-;-;35	-;-;-;-;64	-;-;-;-;60	-;-;-;-;56	-;-;-;-;50	-;-;-;-;74	-;-;-;-;61	-;-;-;-;70	-;-;-;-;103	-;-;-;-;77	-;-;-;-;3	-;-;-;-;66	-;-;-;-;72	-;-;-;-;2	-;-;-;-;4
296	entire	-	-	-	-	-	KP1_RS24505	-;-;-;-;117	-;-;-;-;84	-;-;-;-;79	-;-;-;-;25	-;-;-;-;30	-;-;-;-;87	-;-;-;-;76	-;-;-;-;70	-;-;-;-;35	-;-;-;-;20	-;-;-;-;31	-;-;-;-;85	-;-;-;-;32	-;-;-;-;26	-;-;-;-;29	-;-;-;-;21	-;-;-;-;30	-;-;-;-;64	-;-;-;-;77	-;-;-;-;33	-;-;-;-;34	-;-;-;-;79	-;-;-;-;20	-;-;-;-;20	-;-;-;-;28	-;-;-;-;24	-;-;-;-;63	-;-;-;-;32	-;-;-;-;75	-;-;-;-;34	-;-;-;-;30	-;-;-;-;24	-;-;-;-;40	-;-;-;-;23	-;-;-;-;35	-;-;-;-;118	-;-;-;-;48	-;-;-;-;41	-;-;-;-;76	-;-;-;-;36	-;-;-;-;36	-;-;-;-;42
297	entire	-	-	-	-	-	KP1_RS24910	-;-;-;-;120	-;-;-;-;86	-;-;-;-;71	-;-;-;-;62	-;-;-;-;5	-;-;-;-;71	-;-;-;-;80	-;-;-;-;69	-;-;-;-;1	-;-;-;-;63	-;-;-;-;65	-;-;-;-;58	-;-;-;-;6	-;-;-;-;51	-;-;-;-;66	-;-;-;-;61	-;-;-;-;67	-;-;-;-;62	-;-;-;-;75	-;-;-;-;4	-;-;-;-;69	-;-;-;-;52	-;-;-;-;50	-;-;-;-;5	-;-;-;-;65	-;-;-;-;3	-;-;-;-;77	-;-;-;-;63	-;-;-;-;91	-;-;-;-;48	-;-;-;-;49	-;-;-;-;71	-;-;-;-;101	-;-;-;-;35	-;-;-;-;83	-;-;-;-;137	-;-;-;-;94	-;-;-;-;3	-;-;-;-;50	-;-;-;-;81	-;-;-;-;6	-;-;-;-;7
298	entire	-	-	-	-	-	KP1_RS25070	-;-;-;-;1176	-;-;-;-;140	-;-;-;-;64	-;-;-;-;1	-;-;-;-;0	-;-;-;-;0	-;-;-;-;0	-;-;-;-;0	-;-;-;-;0	-;-;-;-;0	-;-;-;-;68	-;-;-;-;0	-;-;-;-;0	-;-;-;-;0	-;-;-;-;2	-;-;-;-;0	-;-;-;-;0	-;-;-;-;50	-;-;-;-;62	-;-;-;-;0	-;-;-;-;0	-;-;-;-;0	-;-;-;-;0	-;-;-;-;0	-;-;-;-;116	-;-;-;-;1271	-;-;-;-;62	-;-;-;-;1	-;-;-;-;1	-;-;-;-;0	-;-;-;-;190	-;-;-;-;59	-;-;-;-;2	-;-;-;-;0	-;-;-;-;264	-;-;-;-;0	-;-;-;-;1	-;-;-;-;0	-;-;-;-;0	-;-;-;-;0	-;-;-;-;0	-;-;-;-;0
299	entire	-	-	-	-	-	KP1_RS25075	-;-;-;-;1374	-;-;-;-;0	-;-;-;-;0	-;-;-;-;0	-;-;-;-;0	-;-;-;-;0	-;-;-;-;0	-;-;-;-;0	-;-;-;-;0	-;-;-;-;0	-;-;-;-;0	-;-;-;-;0	-;-;-;-;0	-;-;-;-;0	-;-;-;-;0	-;-;-;-;0	-;-;-;-;0	-;-;-;-;0	-;-;-;-;0	-;-;-;-;0	-;-;-;-;0	-;-;-;-;0	-;-;-;-;0	-;-;-;-;0	-;-;-;-;0	-;-;-;-;1613	-;-;-;-;0	-;-;-;-;0	-;-;-;-;0	-;-;-;-;0	-;-;-;-;0	-;-;-;-;0	-;-;-;-;1	-;-;-;-;0	-;-;-;-;1	-;-;-;-;0	-;-;-;-;1	-;-;-;-;1	-;-;-;-;0	-;-;-;-;0	-;-;-;-;0	-;-;-;-;0
300	entire	-	-	-	-	-	KP1_RS25085	-;-;-;-;249	-;-;-;-;0	-;-;-;-;4	-;-;-;-;22	-;-;-;-;16	-;-;-;-;1	-;-;-;-;0	-;-;-;-;2	-;-;-;-;15	-;-;-;-;0	-;-;-;-;5	-;-;-;-;1	-;-;-;-;1	-;-;-;-;19	-;-;-;-;0	-;-;-;-;0	-;-;-;-;32	-;-;-;-;3	-;-;-;-;4	-;-;-;-;18	-;-;-;-;1	-;-;-;-;1	-;-;-;-;0	-;-;-;-;1	-;-;-;-;2	-;-;-;-;194	-;-;-;-;5	-;-;-;-;38	-;-;-;-;0	-;-;-;-;2	-;-;-;-;0	-;-;-;-;22	-;-;-;-;15	-;-;-;-;1	-;-;-;-;124	-;-;-;-;35	-;-;-;-;0	-;-;-;-;154	-;-;-;-;1	-;-;-;-;28	-;-;-;-;14	-;-;-;-;19
301	entire	-	-	-	-	-	KP1_RS25405	-;-;-;-;135	-;-;-;-;12	-;-;-;-;43	-;-;-;-;55	-;-;-;-;0	-;-;-;-;66	-;-;-;-;117	-;-;-;-;50	-;-;-;-;6	-;-;-;-;11	-;-;-;-;0	-;-;-;-;16	-;-;-;-;14	-;-;-;-;38	-;-;-;-;44	-;-;-;-;53	-;-;-;-;58	-;-;-;-;48	-;-;-;-;49	-;-;-;-;0	-;-;-;-;63	-;-;-;-;17	-;-;-;-;118	-;-;-;-;10	-;-;-;-;18	-;-;-;-;0	-;-;-;-;50	-;-;-;-;37	-;-;-;-;28	-;-;-;-;143	-;-;-;-;103	-;-;-;-;21	-;-;-;-;37	-;-;-;-;141	-;-;-;-;58	-;-;-;-;167	-;-;-;-;71	-;-;-;-;0	-;-;-;-;15	-;-;-;-;183	-;-;-;-;0	-;-;-;-;0
302	entire	-	-	-	-	-	KP1_RS25595	-;-;-;-;207	-;-;-;-;84	-;-;-;-;76	-;-;-;-;86	-;-;-;-;18	-;-;-;-;90	-;-;-;-;82	-;-;-;-;76	-;-;-;-;11	-;-;-;-;52	-;-;-;-;83	-;-;-;-;85	-;-;-;-;114	-;-;-;-;70	-;-;-;-;58	-;-;-;-;77	-;-;-;-;81	-;-;-;-;63	-;-;-;-;104	-;-;-;-;23	-;-;-;-;73	-;-;-;-;91	-;-;-;-;56	-;-;-;-;61	-;-;-;-;69	-;-;-;-;17	-;-;-;-;65	-;-;-;-;50	-;-;-;-;101	-;-;-;-;62	-;-;-;-;66	-;-;-;-;78	-;-;-;-;101	-;-;-;-;90	-;-;-;-;102	-;-;-;-;147	-;-;-;-;112	-;-;-;-;17	-;-;-;-;93	-;-;-;-;86	-;-;-;-;18	-;-;-;-;23
303	entire	-	-	-	-	-	KP1_RS25620	-;-;-;-;135	-;-;-;-;61	-;-;-;-;49	-;-;-;-;45	-;-;-;-;2	-;-;-;-;47	-;-;-;-;53	-;-;-;-;39	-;-;-;-;2	-;-;-;-;49	-;-;-;-;53	-;-;-;-;52	-;-;-;-;12	-;-;-;-;45	-;-;-;-;47	-;-;-;-;42	-;-;-;-;51	-;-;-;-;44	-;-;-;-;48	-;-;-;-;1	-;-;-;-;53	-;-;-;-;39	-;-;-;-;41	-;-;-;-;8	-;-;-;-;35	-;-;-;-;16	-;-;-;-;50	-;-;-;-;43	-;-;-;-;58	-;-;-;-;53	-;-;-;-;47	-;-;-;-;54	-;-;-;-;75	-;-;-;-;41	-;-;-;-;56	-;-;-;-;87	-;-;-;-;72	-;-;-;-;1	-;-;-;-;49	-;-;-;-;39	-;-;-;-;1	-;-;-;-;2
304	entire	-	-	-	-	-	KP1_RS25665	-;-;-;-;120	-;-;-;-;58	-;-;-;-;47	-;-;-;-;38	-;-;-;-;0	-;-;-;-;86	-;-;-;-;64	-;-;-;-;65	-;-;-;-;0	-;-;-;-;46	-;-;-;-;59	-;-;-;-;53	-;-;-;-;46	-;-;-;-;46	-;-;-;-;52	-;-;-;-;55	-;-;-;-;57	-;-;-;-;49	-;-;-;-;57	-;-;-;-;0	-;-;-;-;48	-;-;-;-;55	-;-;-;-;50	-;-;-;-;26	-;-;-;-;44	-;-;-;-;0	-;-;-;-;52	-;-;-;-;36	-;-;-;-;59	-;-;-;-;62	-;-;-;-;48	-;-;-;-;88	-;-;-;-;113	-;-;-;-;55	-;-;-;-;66	-;-;-;-;97	-;-;-;-;108	-;-;-;-;0	-;-;-;-;52	-;-;-;-;86	-;-;-;-;0	-;-;-;-;0
305	entire	-	-	-	-	-	KP1_RS25810	-;-;-;-;369	-;-;-;-;0	-;-;-;-;0	-;-;-;-;0	-;-;-;-;0	-;-;-;-;0	-;-;-;-;0	-;-;-;-;1	-;-;-;-;0	-;-;-;-;0	-;-;-;-;0	-;-;-;-;0	-;-;-;-;0	-;-;-;-;0	-;-;-;-;0	-;-;-;-;1	-;-;-;-;325	-;-;-;-;0	-;-;-;-;0	-;-;-;-;0	-;-;-;-;0	-;-;-;-;1	-;-;-;-;0	-;-;-;-;0	-;-;-;-;0	-;-;-;-;0	-;-;-;-;0	-;-;-;-;1	-;-;-;-;1	-;-;-;-;0	-;-;-;-;0	-;-;-;-;0	-;-;-;-;0	-;-;-;-;0	-;-;-;-;0	-;-;-;-;0	-;-;-;-;0	-;-;-;-;0	-;-;-;-;0	-;-;-;-;0	-;-;-;-;0	-;-;-;-;0
306	entire	-	-	-	-	-	KP1_RS25815	-;-;-;-;999	-;-;-;-;0	-;-;-;-;0	-;-;-;-;0	-;-;-;-;0	-;-;-;-;0	-;-;-;-;1	-;-;-;-;0	-;-;-;-;2	-;-;-;-;0	-;-;-;-;0	-;-;-;-;0	-;-;-;-;0	-;-;-;-;0	-;-;-;-;0	-;-;-;-;0	-;-;-;-;658	-;-;-;-;0	-;-;-;-;0	-;-;-;-;0	-;-;-;-;0	-;-;-;-;1	-;-;-;-;0	-;-;-;-;0	-;-;-;-;0	-;-;-;-;0	-;-;-;-;0	-;-;-;-;0	-;-;-;-;0	-;-;-;-;0	-;-;-;-;0	-;-;-;-;0	-;-;-;-;0	-;-;-;-;0	-;-;-;-;0	-;-;-;-;0	-;-;-;-;0	-;-;-;-;0	-;-;-;-;0	-;-;-;-;2	-;-;-;-;0	-;-;-;-;0
307	entire	-	-	-	-	-	KP1_RS25820	-;-;-;-;957	-;-;-;-;0	-;-;-;-;0	-;-;-;-;0	-;-;-;-;0	-;-;-;-;0	-;-;-;-;0	-;-;-;-;0	-;-;-;-;1	-;-;-;-;1	-;-;-;-;0	-;-;-;-;0	-;-;-;-;0	-;-;-;-;0	-;-;-;-;0	-;-;-;-;0	-;-;-;-;645	-;-;-;-;0	-;-;-;-;0	-;-;-;-;0	-;-;-;-;0	-;-;-;-;2	-;-;-;-;0	-;-;-;-;0	-;-;-;-;0	-;-;-;-;0	-;-;-;-;1	-;-;-;-;0	-;-;-;-;0	-;-;-;-;0	-;-;-;-;0	-;-;-;-;0	-;-;-;-;0	-;-;-;-;0	-;-;-;-;0	-;-;-;-;1	-;-;-;-;0	-;-;-;-;0	-;-;-;-;0	-;-;-;-;0	-;-;-;-;0	-;-;-;-;0
308	entire	-	-	-	-	-	KP1_RS25825	-;-;-;-;777	-;-;-;-;0	-;-;-;-;0	-;-;-;-;0	-;-;-;-;0	-;-;-;-;0	-;-;-;-;0	-;-;-;-;0	-;-;-;-;1	-;-;-;-;0	-;-;-;-;0	-;-;-;-;0	-;-;-;-;0	-;-;-;-;0	-;-;-;-;0	-;-;-;-;0	-;-;-;-;251	-;-;-;-;0	-;-;-;-;0	-;-;-;-;0	-;-;-;-;0	-;-;-;-;0	-;-;-;-;0	-;-;-;-;0	-;-;-;-;0	-;-;-;-;0	-;-;-;-;0	-;-;-;-;0	-;-;-;-;0	-;-;-;-;0	-;-;-;-;0	-;-;-;-;0	-;-;-;-;0	-;-;-;-;0	-;-;-;-;0	-;-;-;-;0	-;-;-;-;0	-;-;-;-;0	-;-;-;-;0	-;-;-;-;0	-;-;-;-;0	-;-;-;-;0
309	entire	-	-	-	-	-	KP1_RS25830	-;-;-;-;249	-;-;-;-;0	-;-;-;-;0	-;-;-;-;0	-;-;-;-;0	-;-;-;-;0	-;-;-;-;0	-;-;-;-;0	-;-;-;-;0	-;-;-;-;0	-;-;-;-;0	-;-;-;-;0	-;-;-;-;0	-;-;-;-;0	-;-;-;-;0	-;-;-;-;0	-;-;-;-;0	-;-;-;-;0	-;-;-;-;0	-;-;-;-;0	-;-;-;-;0	-;-;-;-;0	-;-;-;-;0	-;-;-;-;0	-;-;-;-;0	-;-;-;-;0	-;-;-;-;0	-;-;-;-;0	-;-;-;-;0	-;-;-;-;0	-;-;-;-;0	-;-;-;-;0	-;-;-;-;0	-;-;-;-;0	-;-;-;-;0	-;-;-;-;0	-;-;-;-;0	-;-;-;-;0	-;-;-;-;0	-;-;-;-;0	-;-;-;-;0	-;-;-;-;0
310	entire	-	-	-	-	-	KP1_RS25835	-;-;-;-;924	-;-;-;-;9	-;-;-;-;615	-;-;-;-;612	-;-;-;-;451	-;-;-;-;101	-;-;-;-;4	-;-;-;-;53	-;-;-;-;625	-;-;-;-;6	-;-;-;-;402	-;-;-;-;12	-;-;-;-;1107	-;-;-;-;6	-;-;-;-;517	-;-;-;-;2	-;-;-;-;4	-;-;-;-;31	-;-;-;-;763	-;-;-;-;279	-;-;-;-;1037	-;-;-;-;474	-;-;-;-;962	-;-;-;-;2	-;-;-;-;1174	-;-;-;-;183	-;-;-;-;39	-;-;-;-;51	-;-;-;-;71	-;-;-;-;173	-;-;-;-;996	-;-;-;-;8	-;-;-;-;12	-;-;-;-;772	-;-;-;-;119	-;-;-;-;2	-;-;-;-;339	-;-;-;-;15	-;-;-;-;568	-;-;-;-;31	-;-;-;-;768	-;-;-;-;5
311	entire	-	-	-	-	-	KP1_RS25840	-;-;-;-;567	-;-;-;-;0	-;-;-;-;0	-;-;-;-;0	-;-;-;-;0	-;-;-;-;0	-;-;-;-;1	-;-;-;-;0	-;-;-;-;1	-;-;-;-;0	-;-;-;-;327	-;-;-;-;0	-;-;-;-;1	-;-;-;-;1	-;-;-;-;0	-;-;-;-;0	-;-;-;-;2	-;-;-;-;0	-;-;-;-;0	-;-;-;-;0	-;-;-;-;0	-;-;-;-;0	-;-;-;-;1	-;-;-;-;1	-;-;-;-;0	-;-;-;-;0	-;-;-;-;0	-;-;-;-;0	-;-;-;-;0	-;-;-;-;0	-;-;-;-;259	-;-;-;-;1	-;-;-;-;763	-;-;-;-;0	-;-;-;-;0	-;-;-;-;0	-;-;-;-;0	-;-;-;-;0	-;-;-;-;0	-;-;-;-;0	-;-;-;-;0	-;-;-;-;0
312	entire	-	-	-	-	-	KP1_RS25845	-;-;-;-;963	-;-;-;-;0	-;-;-;-;1	-;-;-;-;0	-;-;-;-;0	-;-;-;-;1	-;-;-;-;0	-;-;-;-;0	-;-;-;-;0	-;-;-;-;0	-;-;-;-;1113	-;-;-;-;0	-;-;-;-;0	-;-;-;-;2	-;-;-;-;0	-;-;-;-;0	-;-;-;-;1	-;-;-;-;0	-;-;-;-;0	-;-;-;-;0	-;-;-;-;0	-;-;-;-;0	-;-;-;-;0	-;-;-;-;0	-;-;-;-;0	-;-;-;-;0	-;-;-;-;1	-;-;-;-;0	-;-;-;-;0	-;-;-;-;0	-;-;-;-;958	-;-;-;-;1	-;-;-;-;1283	-;-;-;-;0	-;-;-;-;0	-;-;-;-;1	-;-;-;-;1	-;-;-;-;2	-;-;-;-;0	-;-;-;-;0	-;-;-;-;4	-;-;-;-;1
313	entire	-	-	-	-	-	KP1_RS25850	-;-;-;-;324	-;-;-;-;0	-;-;-;-;0	-;-;-;-;1	-;-;-;-;0	-;-;-;-;0	-;-;-;-;0	-;-;-;-;0	-;-;-;-;0	-;-;-;-;0	-;-;-;-;418	-;-;-;-;1	-;-;-;-;0	-;-;-;-;0	-;-;-;-;0	-;-;-;-;0	-;-;-;-;0	-;-;-;-;0	-;-;-;-;0	-;-;-;-;0	-;-;-;-;0	-;-;-;-;1	-;-;-;-;0	-;-;-;-;0	-;-;-;-;0	-;-;-;-;0	-;-;-;-;0	-;-;-;-;0	-;-;-;-;0	-;-;-;-;0	-;-;-;-;335	-;-;-;-;0	-;-;-;-;431	-;-;-;-;0	-;-;-;-;0	-;-;-;-;0	-;-;-;-;0	-;-;-;-;0	-;-;-;-;0	-;-;-;-;0	-;-;-;-;1	-;-;-;-;0
314	entire	-	-	-	-	-	KP1_RS25855	-;-;-;-;165	-;-;-;-;0	-;-;-;-;0	-;-;-;-;0	-;-;-;-;0	-;-;-;-;0	-;-;-;-;0	-;-;-;-;0	-;-;-;-;0	-;-;-;-;0	-;-;-;-;0	-;-;-;-;0	-;-;-;-;0	-;-;-;-;0	-;-;-;-;0	-;-;-;-;0	-;-;-;-;0	-;-;-;-;0	-;-;-;-;0	-;-;-;-;0	-;-;-;-;0	-;-;-;-;0	-;-;-;-;0	-;-;-;-;0	-;-;-;-;0	-;-;-;-;0	-;-;-;-;0	-;-;-;-;0	-;-;-;-;0	-;-;-;-;0	-;-;-;-;0	-;-;-;-;0	-;-;-;-;0	-;-;-;-;0	-;-;-;-;0	-;-;-;-;0	-;-;-;-;0	-;-;-;-;0	-;-;-;-;0	-;-;-;-;0	-;-;-;-;0	-;-;-;-;0
315	entire	-	-	-	-	-	KP1_RS25860	-;-;-;-;102	-;-;-;-;0	-;-;-;-;0	-;-;-;-;0	-;-;-;-;0	-;-;-;-;0	-;-;-;-;0	-;-;-;-;0	-;-;-;-;0	-;-;-;-;0	-;-;-;-;0	-;-;-;-;0	-;-;-;-;0	-;-;-;-;0	-;-;-;-;0	-;-;-;-;0	-;-;-;-;0	-;-;-;-;0	-;-;-;-;0	-;-;-;-;0	-;-;-;-;0	-;-;-;-;0	-;-;-;-;0	-;-;-;-;0	-;-;-;-;0	-;-;-;-;0	-;-;-;-;0	-;-;-;-;0	-;-;-;-;0	-;-;-;-;0	-;-;-;-;0	-;-;-;-;0	-;-;-;-;0	-;-;-;-;0	-;-;-;-;0	-;-;-;-;0	-;-;-;-;0	-;-;-;-;0	-;-;-;-;0	-;-;-;-;0	-;-;-;-;0	-;-;-;-;0
316	entire	-	-	-	-	-	KP1_RS25865	-;-;-;-;654	-;-;-;-;0	-;-;-;-;0	-;-;-;-;0	-;-;-;-;0	-;-;-;-;0	-;-;-;-;0	-;-;-;-;0	-;-;-;-;0	-;-;-;-;0	-;-;-;-;0	-;-;-;-;0	-;-;-;-;0	-;-;-;-;0	-;-;-;-;0	-;-;-;-;0	-;-;-;-;0	-;-;-;-;0	-;-;-;-;0	-;-;-;-;0	-;-;-;-;0	-;-;-;-;0	-;-;-;-;0	-;-;-;-;0	-;-;-;-;0	-;-;-;-;0	-;-;-;-;0	-;-;-;-;0	-;-;-;-;0	-;-;-;-;0	-;-;-;-;0	-;-;-;-;0	-;-;-;-;0	-;-;-;-;0	-;-;-;-;0	-;-;-;-;0	-;-;-;-;0	-;-;-;-;0	-;-;-;-;0	-;-;-;-;0	-;-;-;-;0	-;-;-;-;0
317	entire	-	-	-	-	-	KP1_RS25870	-;-;-;-;633	-;-;-;-;0	-;-;-;-;0	-;-;-;-;0	-;-;-;-;0	-;-;-;-;0	-;-;-;-;0	-;-;-;-;0	-;-;-;-;0	-;-;-;-;0	-;-;-;-;0	-;-;-;-;0	-;-;-;-;0	-;-;-;-;0	-;-;-;-;0	-;-;-;-;0	-;-;-;-;0	-;-;-;-;0	-;-;-;-;0	-;-;-;-;0	-;-;-;-;0	-;-;-;-;0	-;-;-;-;0	-;-;-;-;0	-;-;-;-;0	-;-;-;-;0	-;-;-;-;0	-;-;-;-;0	-;-;-;-;0	-;-;-;-;0	-;-;-;-;0	-;-;-;-;0	-;-;-;-;0	-;-;-;-;0	-;-;-;-;0	-;-;-;-;0	-;-;-;-;0	-;-;-;-;0	-;-;-;-;0	-;-;-;-;0	-;-;-;-;0	-;-;-;-;0
318	entire	-	-	-	-	-	KP1_RS25875	-;-;-;-;903	-;-;-;-;0	-;-;-;-;0	-;-;-;-;0	-;-;-;-;0	-;-;-;-;0	-;-;-;-;0	-;-;-;-;0	-;-;-;-;0	-;-;-;-;0	-;-;-;-;0	-;-;-;-;0	-;-;-;-;0	-;-;-;-;0	-;-;-;-;0	-;-;-;-;0	-;-;-;-;0	-;-;-;-;0	-;-;-;-;0	-;-;-;-;0	-;-;-;-;0	-;-;-;-;0	-;-;-;-;0	-;-;-;-;0	-;-;-;-;0	-;-;-;-;0	-;-;-;-;0	-;-;-;-;0	-;-;-;-;0	-;-;-;-;0	-;-;-;-;0	-;-;-;-;0	-;-;-;-;0	-;-;-;-;0	-;-;-;-;0	-;-;-;-;0	-;-;-;-;0	-;-;-;-;0	-;-;-;-;0	-;-;-;-;0	-;-;-;-;0	-;-;-;-;0
319	entire	-	-	-	-	-	KP1_RS25905	-;-;-;-;645	-;-;-;-;0	-;-;-;-;0	-;-;-;-;0	-;-;-;-;0	-;-;-;-;0	-;-;-;-;0	-;-;-;-;0	-;-;-;-;0	-;-;-;-;0	-;-;-;-;0	-;-;-;-;0	-;-;-;-;0	-;-;-;-;0	-;-;-;-;0	-;-;-;-;0	-;-;-;-;0	-;-;-;-;0	-;-;-;-;0	-;-;-;-;0	-;-;-;-;0	-;-;-;-;0	-;-;-;-;0	-;-;-;-;0	-;-;-;-;0	-;-;-;-;0	-;-;-;-;0	-;-;-;-;0	-;-;-;-;0	-;-;-;-;0	-;-;-;-;0	-;-;-;-;0	-;-;-;-;0	-;-;-;-;0	-;-;-;-;0	-;-;-;-;0	-;-;-;-;0	-;-;-;-;0	-;-;-;-;0	-;-;-;-;0	-;-;-;-;0	-;-;-;-;0
320	entire	-	-	-	-	-	KP1_RS25910	-;-;-;-;1233	-;-;-;-;0	-;-;-;-;0	-;-;-;-;0	-;-;-;-;0	-;-;-;-;0	-;-;-;-;0	-;-;-;-;0	-;-;-;-;0	-;-;-;-;0	-;-;-;-;0	-;-;-;-;0	-;-;-;-;0	-;-;-;-;0	-;-;-;-;0	-;-;-;-;0	-;-;-;-;0	-;-;-;-;0	-;-;-;-;0	-;-;-;-;0	-;-;-;-;0	-;-;-;-;0	-;-;-;-;0	-;-;-;-;0	-;-;-;-;0	-;-;-;-;0	-;-;-;-;0	-;-;-;-;0	-;-;-;-;0	-;-;-;-;0	-;-;-;-;0	-;-;-;-;0	-;-;-;-;0	-;-;-;-;0	-;-;-;-;0	-;-;-;-;0	-;-;-;-;0	-;-;-;-;0	-;-;-;-;0	-;-;-;-;0	-;-;-;-;0	-;-;-;-;0
321	entire	-	-	-	-	-	KP1_RS25915	-;-;-;-;360	-;-;-;-;0	-;-;-;-;0	-;-;-;-;0	-;-;-;-;0	-;-;-;-;139	-;-;-;-;157	-;-;-;-;90	-;-;-;-;0	-;-;-;-;0	-;-;-;-;0	-;-;-;-;0	-;-;-;-;0	-;-;-;-;0	-;-;-;-;0	-;-;-;-;0	-;-;-;-;0	-;-;-;-;0	-;-;-;-;0	-;-;-;-;0	-;-;-;-;0	-;-;-;-;0	-;-;-;-;0	-;-;-;-;0	-;-;-;-;0	-;-;-;-;0	-;-;-;-;0	-;-;-;-;0	-;-;-;-;0	-;-;-;-;0	-;-;-;-;0	-;-;-;-;0	-;-;-;-;0	-;-;-;-;0	-;-;-;-;0	-;-;-;-;0	-;-;-;-;0	-;-;-;-;0	-;-;-;-;0	-;-;-;-;0	-;-;-;-;0	-;-;-;-;0
322	entire	-	-	-	-	-	KP1_RS25920	-;-;-;-;192	-;-;-;-;0	-;-;-;-;0	-;-;-;-;0	-;-;-;-;0	-;-;-;-;0	-;-;-;-;0	-;-;-;-;0	-;-;-;-;0	-;-;-;-;0	-;-;-;-;0	-;-;-;-;0	-;-;-;-;0	-;-;-;-;0	-;-;-;-;0	-;-;-;-;0	-;-;-;-;0	-;-;-;-;0	-;-;-;-;0	-;-;-;-;0	-;-;-;-;0	-;-;-;-;0	-;-;-;-;0	-;-;-;-;0	-;-;-;-;0	-;-;-;-;0	-;-;-;-;0	-;-;-;-;0	-;-;-;-;0	-;-;-;-;0	-;-;-;-;0	-;-;-;-;0	-;-;-;-;0	-;-;-;-;0	-;-;-;-;0	-;-;-;-;0	-;-;-;-;0	-;-;-;-;0	-;-;-;-;0	-;-;-;-;0	-;-;-;-;0	-;-;-;-;0
323	entire	-	-	-	-	-	KP1_RS25925	-;-;-;-;522	-;-;-;-;0	-;-;-;-;40	-;-;-;-;48	-;-;-;-;31	-;-;-;-;0	-;-;-;-;0	-;-;-;-;0	-;-;-;-;33	-;-;-;-;41	-;-;-;-;0	-;-;-;-;0	-;-;-;-;63	-;-;-;-;1	-;-;-;-;0	-;-;-;-;0	-;-;-;-;24	-;-;-;-;41	-;-;-;-;45	-;-;-;-;24	-;-;-;-;0	-;-;-;-;25	-;-;-;-;20	-;-;-;-;0	-;-;-;-;21	-;-;-;-;21	-;-;-;-;0	-;-;-;-;23	-;-;-;-;55	-;-;-;-;25	-;-;-;-;42	-;-;-;-;15	-;-;-;-;1	-;-;-;-;52	-;-;-;-;41	-;-;-;-;0	-;-;-;-;49	-;-;-;-;0	-;-;-;-;0	-;-;-;-;40	-;-;-;-;0	-;-;-;-;0
324	entire	-	-	-	-	-	KP1_RS25935	-;-;-;-;2127	-;-;-;-;4	-;-;-;-;338	-;-;-;-;405	-;-;-;-;287	-;-;-;-;2	-;-;-;-;4	-;-;-;-;0	-;-;-;-;319	-;-;-;-;277	-;-;-;-;2	-;-;-;-;5	-;-;-;-;570	-;-;-;-;1	-;-;-;-;1	-;-;-;-;6	-;-;-;-;186	-;-;-;-;281	-;-;-;-;368	-;-;-;-;261	-;-;-;-;2	-;-;-;-;208	-;-;-;-;249	-;-;-;-;0	-;-;-;-;293	-;-;-;-;232	-;-;-;-;5	-;-;-;-;287	-;-;-;-;332	-;-;-;-;143	-;-;-;-;336	-;-;-;-;136	-;-;-;-;3	-;-;-;-;333	-;-;-;-;360	-;-;-;-;6	-;-;-;-;327	-;-;-;-;2	-;-;-;-;2	-;-;-;-;281	-;-;-;-;3	-;-;-;-;2
325	entire	-	-	-	-	-	KP1_RS25940	-;-;-;-;156	-;-;-;-;0	-;-;-;-;0	-;-;-;-;0	-;-;-;-;0	-;-;-;-;0	-;-;-;-;46	-;-;-;-;0	-;-;-;-;0	-;-;-;-;0	-;-;-;-;0	-;-;-;-;0	-;-;-;-;0	-;-;-;-;0	-;-;-;-;40	-;-;-;-;0	-;-;-;-;0	-;-;-;-;0	-;-;-;-;0	-;-;-;-;0	-;-;-;-;0	-;-;-;-;0	-;-;-;-;1	-;-;-;-;0	-;-;-;-;0	-;-;-;-;0	-;-;-;-;0	-;-;-;-;0	-;-;-;-;0	-;-;-;-;0	-;-;-;-;0	-;-;-;-;0	-;-;-;-;0	-;-;-;-;0	-;-;-;-;0	-;-;-;-;0	-;-;-;-;0	-;-;-;-;0	-;-;-;-;0	-;-;-;-;15	-;-;-;-;0	-;-;-;-;0
326	entire	-	-	-	-	-	KP1_RS25985	-;-;-;-;840	-;-;-;-;0	-;-;-;-;0	-;-;-;-;0	-;-;-;-;0	-;-;-;-;0	-;-;-;-;0	-;-;-;-;0	-;-;-;-;0	-;-;-;-;0	-;-;-;-;0	-;-;-;-;0	-;-;-;-;0	-;-;-;-;0	-;-;-;-;0	-;-;-;-;0	-;-;-;-;0	-;-;-;-;0	-;-;-;-;0	-;-;-;-;0	-;-;-;-;0	-;-;-;-;0	-;-;-;-;0	-;-;-;-;0	-;-;-;-;0	-;-;-;-;0	-;-;-;-;0	-;-;-;-;0	-;-;-;-;0	-;-;-;-;0	-;-;-;-;0	-;-;-;-;0	-;-;-;-;0	-;-;-;-;0	-;-;-;-;0	-;-;-;-;0	-;-;-;-;0	-;-;-;-;0	-;-;-;-;0	-;-;-;-;0	-;-;-;-;0	-;-;-;-;0
327	entire	-	-	-	-	-	KP1_RS25990	-;-;-;-;480	-;-;-;-;0	-;-;-;-;0	-;-;-;-;0	-;-;-;-;0	-;-;-;-;0	-;-;-;-;0	-;-;-;-;0	-;-;-;-;0	-;-;-;-;0	-;-;-;-;0	-;-;-;-;0	-;-;-;-;0	-;-;-;-;0	-;-;-;-;0	-;-;-;-;0	-;-;-;-;0	-;-;-;-;0	-;-;-;-;0	-;-;-;-;0	-;-;-;-;0	-;-;-;-;0	-;-;-;-;0	-;-;-;-;0	-;-;-;-;0	-;-;-;-;0	-;-;-;-;0	-;-;-;-;0	-;-;-;-;0	-;-;-;-;0	-;-;-;-;0	-;-;-;-;0	-;-;-;-;0	-;-;-;-;0	-;-;-;-;0	-;-;-;-;0	-;-;-;-;0	-;-;-;-;0	-;-;-;-;0	-;-;-;-;0	-;-;-;-;0	-;-;-;-;0
328	entire	-	-	-	-	-	KP1_RS25995	-;-;-;-;330	-;-;-;-;0	-;-;-;-;0	-;-;-;-;0	-;-;-;-;0	-;-;-;-;0	-;-;-;-;0	-;-;-;-;0	-;-;-;-;0	-;-;-;-;0	-;-;-;-;0	-;-;-;-;0	-;-;-;-;0	-;-;-;-;0	-;-;-;-;0	-;-;-;-;0	-;-;-;-;0	-;-;-;-;0	-;-;-;-;0	-;-;-;-;0	-;-;-;-;0	-;-;-;-;0	-;-;-;-;0	-;-;-;-;0	-;-;-;-;0	-;-;-;-;0	-;-;-;-;0	-;-;-;-;0	-;-;-;-;0	-;-;-;-;0	-;-;-;-;0	-;-;-;-;0	-;-;-;-;0	-;-;-;-;0	-;-;-;-;0	-;-;-;-;0	-;-;-;-;0	-;-;-;-;0	-;-;-;-;0	-;-;-;-;0	-;-;-;-;0	-;-;-;-;0
329	entire	-	-	-	-	-	KP1_RS26000	-;-;-;-;1776	-;-;-;-;0	-;-;-;-;0	-;-;-;-;0	-;-;-;-;0	-;-;-;-;0	-;-;-;-;0	-;-;-;-;0	-;-;-;-;0	-;-;-;-;0	-;-;-;-;0	-;-;-;-;0	-;-;-;-;0	-;-;-;-;0	-;-;-;-;0	-;-;-;-;0	-;-;-;-;0	-;-;-;-;0	-;-;-;-;0	-;-;-;-;0	-;-;-;-;0	-;-;-;-;0	-;-;-;-;0	-;-;-;-;0	-;-;-;-;0	-;-;-;-;0	-;-;-;-;0	-;-;-;-;0	-;-;-;-;0	-;-;-;-;0	-;-;-;-;0	-;-;-;-;0	-;-;-;-;0	-;-;-;-;0	-;-;-;-;0	-;-;-;-;0	-;-;-;-;0	-;-;-;-;0	-;-;-;-;0	-;-;-;-;0	-;-;-;-;0	-;-;-;-;0
330	entire	-	-	-	-	-	KP1_RS26005	-;-;-;-;1527	-;-;-;-;0	-;-;-;-;0	-;-;-;-;0	-;-;-;-;0	-;-;-;-;0	-;-;-;-;0	-;-;-;-;0	-;-;-;-;0	-;-;-;-;0	-;-;-;-;0	-;-;-;-;0	-;-;-;-;0	-;-;-;-;0	-;-;-;-;0	-;-;-;-;0	-;-;-;-;0	-;-;-;-;0	-;-;-;-;0	-;-;-;-;0	-;-;-;-;0	-;-;-;-;0	-;-;-;-;0	-;-;-;-;0	-;-;-;-;0	-;-;-;-;0	-;-;-;-;0	-;-;-;-;0	-;-;-;-;0	-;-;-;-;0	-;-;-;-;0	-;-;-;-;0	-;-;-;-;0	-;-;-;-;0	-;-;-;-;0	-;-;-;-;0	-;-;-;-;0	-;-;-;-;0	-;-;-;-;0	-;-;-;-;0	-;-;-;-;0	-;-;-;-;0
331	entire	-	-	-	-	-	KP1_RS26010	-;-;-;-;1245	-;-;-;-;0	-;-;-;-;0	-;-;-;-;0	-;-;-;-;0	-;-;-;-;0	-;-;-;-;0	-;-;-;-;0	-;-;-;-;0	-;-;-;-;0	-;-;-;-;0	-;-;-;-;0	-;-;-;-;0	-;-;-;-;0	-;-;-;-;0	-;-;-;-;0	-;-;-;-;0	-;-;-;-;0	-;-;-;-;0	-;-;-;-;0	-;-;-;-;0	-;-;-;-;0	-;-;-;-;0	-;-;-;-;0	-;-;-;-;0	-;-;-;-;0	-;-;-;-;0	-;-;-;-;0	-;-;-;-;0	-;-;-;-;0	-;-;-;-;0	-;-;-;-;0	-;-;-;-;0	-;-;-;-;0	-;-;-;-;0	-;-;-;-;0	-;-;-;-;0	-;-;-;-;0	-;-;-;-;0	-;-;-;-;0	-;-;-;-;0	-;-;-;-;0
332	entire	-	-	-	-	-	KP1_RS26015	-;-;-;-;834	-;-;-;-;0	-;-;-;-;0	-;-;-;-;0	-;-;-;-;0	-;-;-;-;0	-;-;-;-;0	-;-;-;-;0	-;-;-;-;0	-;-;-;-;0	-;-;-;-;0	-;-;-;-;0	-;-;-;-;0	-;-;-;-;0	-;-;-;-;0	-;-;-;-;0	-;-;-;-;0	-;-;-;-;0	-;-;-;-;0	-;-;-;-;0	-;-;-;-;0	-;-;-;-;0	-;-;-;-;0	-;-;-;-;0	-;-;-;-;0	-;-;-;-;0	-;-;-;-;0	-;-;-;-;0	-;-;-;-;0	-;-;-;-;0	-;-;-;-;0	-;-;-;-;0	-;-;-;-;0	-;-;-;-;0	-;-;-;-;0	-;-;-;-;0	-;-;-;-;0	-;-;-;-;0	-;-;-;-;0	-;-;-;-;0	-;-;-;-;0	-;-;-;-;0
333	entire	-	-	-	-	-	KP1_RS26020	-;-;-;-;735	-;-;-;-;0	-;-;-;-;0	-;-;-;-;0	-;-;-;-;0	-;-;-;-;0	-;-;-;-;0	-;-;-;-;0	-;-;-;-;0	-;-;-;-;0	-;-;-;-;0	-;-;-;-;0	-;-;-;-;0	-;-;-;-;0	-;-;-;-;0	-;-;-;-;0	-;-;-;-;0	-;-;-;-;0	-;-;-;-;0	-;-;-;-;0	-;-;-;-;0	-;-;-;-;0	-;-;-;-;0	-;-;-;-;0	-;-;-;-;0	-;-;-;-;0	-;-;-;-;0	-;-;-;-;0	-;-;-;-;0	-;-;-;-;0	-;-;-;-;0	-;-;-;-;0	-;-;-;-;0	-;-;-;-;0	-;-;-;-;0	-;-;-;-;0	-;-;-;-;0	-;-;-;-;0	-;-;-;-;0	-;-;-;-;0	-;-;-;-;0	-;-;-;-;0
334	entire	-	-	-	-	-	KP1_RS26025	-;-;-;-;675	-;-;-;-;0	-;-;-;-;0	-;-;-;-;0	-;-;-;-;0	-;-;-;-;0	-;-;-;-;0	-;-;-;-;0	-;-;-;-;0	-;-;-;-;0	-;-;-;-;0	-;-;-;-;0	-;-;-;-;0	-;-;-;-;0	-;-;-;-;0	-;-;-;-;0	-;-;-;-;0	-;-;-;-;0	-;-;-;-;0	-;-;-;-;0	-;-;-;-;0	-;-;-;-;0	-;-;-;-;0	-;-;-;-;0	-;-;-;-;0	-;-;-;-;0	-;-;-;-;0	-;-;-;-;0	-;-;-;-;0	-;-;-;-;0	-;-;-;-;0	-;-;-;-;0	-;-;-;-;0	-;-;-;-;0	-;-;-;-;0	-;-;-;-;0	-;-;-;-;0	-;-;-;-;0	-;-;-;-;0	-;-;-;-;0	-;-;-;-;0	-;-;-;-;0
335	entire	-	-	-	-	-	KP1_RS26030	-;-;-;-;279	-;-;-;-;0	-;-;-;-;0	-;-;-;-;0	-;-;-;-;0	-;-;-;-;0	-;-;-;-;0	-;-;-;-;0	-;-;-;-;0	-;-;-;-;0	-;-;-;-;0	-;-;-;-;0	-;-;-;-;0	-;-;-;-;0	-;-;-;-;0	-;-;-;-;0	-;-;-;-;0	-;-;-;-;0	-;-;-;-;0	-;-;-;-;0	-;-;-;-;0	-;-;-;-;0	-;-;-;-;0	-;-;-;-;0	-;-;-;-;0	-;-;-;-;0	-;-;-;-;0	-;-;-;-;0	-;-;-;-;0	-;-;-;-;0	-;-;-;-;0	-;-;-;-;0	-;-;-;-;0	-;-;-;-;0	-;-;-;-;0	-;-;-;-;0	-;-;-;-;0	-;-;-;-;0	-;-;-;-;0	-;-;-;-;0	-;-;-;-;0	-;-;-;-;0
336	entire	-	-	-	-	-	KP1_RS26035	-;-;-;-;570	-;-;-;-;0	-;-;-;-;1	-;-;-;-;0	-;-;-;-;0	-;-;-;-;0	-;-;-;-;0	-;-;-;-;0	-;-;-;-;1	-;-;-;-;1	-;-;-;-;0	-;-;-;-;36	-;-;-;-;0	-;-;-;-;0	-;-;-;-;0	-;-;-;-;0	-;-;-;-;0	-;-;-;-;0	-;-;-;-;0	-;-;-;-;1	-;-;-;-;0	-;-;-;-;0	-;-;-;-;0	-;-;-;-;0	-;-;-;-;0	-;-;-;-;1	-;-;-;-;0	-;-;-;-;0	-;-;-;-;0	-;-;-;-;0	-;-;-;-;249	-;-;-;-;0	-;-;-;-;29	-;-;-;-;0	-;-;-;-;0	-;-;-;-;1	-;-;-;-;0	-;-;-;-;0	-;-;-;-;424	-;-;-;-;1	-;-;-;-;0	-;-;-;-;0
337	entire	-	-	-	-	-	KP1_RS26040	-;-;-;-;402	-;-;-;-;0	-;-;-;-;0	-;-;-;-;1	-;-;-;-;1	-;-;-;-;0	-;-;-;-;2	-;-;-;-;0	-;-;-;-;0	-;-;-;-;0	-;-;-;-;0	-;-;-;-;135	-;-;-;-;0	-;-;-;-;0	-;-;-;-;0	-;-;-;-;0	-;-;-;-;1	-;-;-;-;0	-;-;-;-;1	-;-;-;-;0	-;-;-;-;0	-;-;-;-;0	-;-;-;-;1	-;-;-;-;1	-;-;-;-;0	-;-;-;-;0	-;-;-;-;0	-;-;-;-;0	-;-;-;-;0	-;-;-;-;0	-;-;-;-;219	-;-;-;-;1	-;-;-;-;157	-;-;-;-;0	-;-;-;-;0	-;-;-;-;1	-;-;-;-;0	-;-;-;-;0	-;-;-;-;278	-;-;-;-;1	-;-;-;-;0	-;-;-;-;0
338	entire	-	-	-	-	-	KP1_RS26045	-;-;-;-;501	-;-;-;-;0	-;-;-;-;0	-;-;-;-;0	-;-;-;-;0	-;-;-;-;0	-;-;-;-;0	-;-;-;-;0	-;-;-;-;0	-;-;-;-;0	-;-;-;-;0	-;-;-;-;0	-;-;-;-;0	-;-;-;-;0	-;-;-;-;0	-;-;-;-;0	-;-;-;-;0	-;-;-;-;0	-;-;-;-;0	-;-;-;-;0	-;-;-;-;0	-;-;-;-;0	-;-;-;-;0	-;-;-;-;0	-;-;-;-;0	-;-;-;-;0	-;-;-;-;0	-;-;-;-;0	-;-;-;-;0	-;-;-;-;0	-;-;-;-;0	-;-;-;-;0	-;-;-;-;0	-;-;-;-;0	-;-;-;-;0	-;-;-;-;0	-;-;-;-;0	-;-;-;-;0	-;-;-;-;0	-;-;-;-;0	-;-;-;-;0	-;-;-;-;0
339	entire	-	-	-	-	-	KP1_RS26050	-;-;-;-;402	-;-;-;-;0	-;-;-;-;0	-;-;-;-;0	-;-;-;-;0	-;-;-;-;0	-;-;-;-;0	-;-;-;-;0	-;-;-;-;0	-;-;-;-;0	-;-;-;-;0	-;-;-;-;0	-;-;-;-;0	-;-;-;-;1	-;-;-;-;0	-;-;-;-;0	-;-;-;-;349	-;-;-;-;0	-;-;-;-;0	-;-;-;-;0	-;-;-;-;0	-;-;-;-;0	-;-;-;-;0	-;-;-;-;0	-;-;-;-;0	-;-;-;-;0	-;-;-;-;0	-;-;-;-;0	-;-;-;-;0	-;-;-;-;0	-;-;-;-;0	-;-;-;-;0	-;-;-;-;0	-;-;-;-;0	-;-;-;-;0	-;-;-;-;0	-;-;-;-;0	-;-;-;-;0	-;-;-;-;0	-;-;-;-;0	-;-;-;-;1	-;-;-;-;0
340	entire	-	-	-	-	-	KP1_RS26055	-;-;-;-;1221	-;-;-;-;0	-;-;-;-;0	-;-;-;-;0	-;-;-;-;0	-;-;-;-;0	-;-;-;-;1	-;-;-;-;0	-;-;-;-;0	-;-;-;-;0	-;-;-;-;0	-;-;-;-;0	-;-;-;-;0	-;-;-;-;0	-;-;-;-;0	-;-;-;-;0	-;-;-;-;223	-;-;-;-;0	-;-;-;-;0	-;-;-;-;0	-;-;-;-;0	-;-;-;-;0	-;-;-;-;0	-;-;-;-;0	-;-;-;-;0	-;-;-;-;0	-;-;-;-;0	-;-;-;-;0	-;-;-;-;0	-;-;-;-;0	-;-;-;-;0	-;-;-;-;0	-;-;-;-;0	-;-;-;-;0	-;-;-;-;0	-;-;-;-;0	-;-;-;-;0	-;-;-;-;0	-;-;-;-;0	-;-;-;-;0	-;-;-;-;0	-;-;-;-;0
341	entire	-	-	-	-	-	KP1_RS26060	-;-;-;-;207	-;-;-;-;0	-;-;-;-;0	-;-;-;-;0	-;-;-;-;0	-;-;-;-;0	-;-;-;-;0	-;-;-;-;0	-;-;-;-;0	-;-;-;-;0	-;-;-;-;0	-;-;-;-;0	-;-;-;-;1	-;-;-;-;0	-;-;-;-;0	-;-;-;-;0	-;-;-;-;133	-;-;-;-;0	-;-;-;-;0	-;-;-;-;0	-;-;-;-;0	-;-;-;-;0	-;-;-;-;0	-;-;-;-;0	-;-;-;-;0	-;-;-;-;0	-;-;-;-;0	-;-;-;-;0	-;-;-;-;0	-;-;-;-;0	-;-;-;-;0	-;-;-;-;0	-;-;-;-;0	-;-;-;-;0	-;-;-;-;0	-;-;-;-;0	-;-;-;-;0	-;-;-;-;0	-;-;-;-;0	-;-;-;-;0	-;-;-;-;0	-;-;-;-;0
342	entire	-	-	-	-	-	KP1_RS26065	-;-;-;-;1650	-;-;-;-;0	-;-;-;-;0	-;-;-;-;0	-;-;-;-;0	-;-;-;-;0	-;-;-;-;0	-;-;-;-;0	-;-;-;-;0	-;-;-;-;0	-;-;-;-;0	-;-;-;-;0	-;-;-;-;2	-;-;-;-;0	-;-;-;-;0	-;-;-;-;0	-;-;-;-;715	-;-;-;-;0	-;-;-;-;0	-;-;-;-;0	-;-;-;-;0	-;-;-;-;0	-;-;-;-;0	-;-;-;-;0	-;-;-;-;0	-;-;-;-;0	-;-;-;-;0	-;-;-;-;0	-;-;-;-;0	-;-;-;-;0	-;-;-;-;1	-;-;-;-;0	-;-;-;-;0	-;-;-;-;0	-;-;-;-;0	-;-;-;-;0	-;-;-;-;0	-;-;-;-;0	-;-;-;-;1	-;-;-;-;0	-;-;-;-;0	-;-;-;-;0
343	entire	-	-	-	-	-	KP1_RS26070	-;-;-;-;1131	-;-;-;-;1	-;-;-;-;0	-;-;-;-;0	-;-;-;-;1	-;-;-;-;0	-;-;-;-;0	-;-;-;-;0	-;-;-;-;0	-;-;-;-;0	-;-;-;-;1	-;-;-;-;0	-;-;-;-;1	-;-;-;-;0	-;-;-;-;0	-;-;-;-;0	-;-;-;-;805	-;-;-;-;0	-;-;-;-;0	-;-;-;-;0	-;-;-;-;0	-;-;-;-;0	-;-;-;-;0	-;-;-;-;0	-;-;-;-;0	-;-;-;-;0	-;-;-;-;0	-;-;-;-;0	-;-;-;-;0	-;-;-;-;0	-;-;-;-;0	-;-;-;-;0	-;-;-;-;0	-;-;-;-;0	-;-;-;-;0	-;-;-;-;0	-;-;-;-;0	-;-;-;-;0	-;-;-;-;0	-;-;-;-;0	-;-;-;-;0	-;-;-;-;0
344	entire	-	-	-	-	-	KP1_RS26080	-;-;-;-;453	-;-;-;-;0	-;-;-;-;0	-;-;-;-;0	-;-;-;-;0	-;-;-;-;0	-;-;-;-;0	-;-;-;-;0	-;-;-;-;0	-;-;-;-;0	-;-;-;-;0	-;-;-;-;0	-;-;-;-;0	-;-;-;-;0	-;-;-;-;2	-;-;-;-;0	-;-;-;-;399	-;-;-;-;0	-;-;-;-;0	-;-;-;-;0	-;-;-;-;1	-;-;-;-;0	-;-;-;-;0	-;-;-;-;0	-;-;-;-;0	-;-;-;-;0	-;-;-;-;0	-;-;-;-;0	-;-;-;-;0	-;-;-;-;0	-;-;-;-;0	-;-;-;-;0	-;-;-;-;1	-;-;-;-;0	-;-;-;-;0	-;-;-;-;2	-;-;-;-;0	-;-;-;-;0	-;-;-;-;0	-;-;-;-;0	-;-;-;-;0	-;-;-;-;1
345	entire	-	-	-	-	-	KP1_RS26085	-;-;-;-;1200	-;-;-;-;0	-;-;-;-;0	-;-;-;-;0	-;-;-;-;1	-;-;-;-;0	-;-;-;-;0	-;-;-;-;1	-;-;-;-;0	-;-;-;-;0	-;-;-;-;0	-;-;-;-;0	-;-;-;-;0	-;-;-;-;0	-;-;-;-;0	-;-;-;-;0	-;-;-;-;387	-;-;-;-;0	-;-;-;-;0	-;-;-;-;0	-;-;-;-;0	-;-;-;-;0	-;-;-;-;0	-;-;-;-;1	-;-;-;-;0	-;-;-;-;0	-;-;-;-;1	-;-;-;-;0	-;-;-;-;0	-;-;-;-;2	-;-;-;-;0	-;-;-;-;0	-;-;-;-;0	-;-;-;-;0	-;-;-;-;0	-;-;-;-;0	-;-;-;-;0	-;-;-;-;0	-;-;-;-;0	-;-;-;-;0	-;-;-;-;0	-;-;-;-;0
346	entire	-	-	-	-	-	KP1_RS26090	-;-;-;-;423	-;-;-;-;0	-;-;-;-;0	-;-;-;-;0	-;-;-;-;0	-;-;-;-;1	-;-;-;-;0	-;-;-;-;0	-;-;-;-;0	-;-;-;-;0	-;-;-;-;0	-;-;-;-;0	-;-;-;-;0	-;-;-;-;0	-;-;-;-;0	-;-;-;-;0	-;-;-;-;227	-;-;-;-;0	-;-;-;-;0	-;-;-;-;0	-;-;-;-;0	-;-;-;-;0	-;-;-;-;0	-;-;-;-;0	-;-;-;-;0	-;-;-;-;0	-;-;-;-;0	-;-;-;-;0	-;-;-;-;1	-;-;-;-;0	-;-;-;-;0	-;-;-;-;0	-;-;-;-;0	-;-;-;-;0	-;-;-;-;0	-;-;-;-;0	-;-;-;-;0	-;-;-;-;0	-;-;-;-;0	-;-;-;-;0	-;-;-;-;0	-;-;-;-;0
347	entire	-	-	-	-	-	KP1_RS26095	-;-;-;-;900	-;-;-;-;1	-;-;-;-;0	-;-;-;-;0	-;-;-;-;0	-;-;-;-;0	-;-;-;-;0	-;-;-;-;0	-;-;-;-;0	-;-;-;-;0	-;-;-;-;0	-;-;-;-;0	-;-;-;-;0	-;-;-;-;1	-;-;-;-;0	-;-;-;-;0	-;-;-;-;788	-;-;-;-;0	-;-;-;-;0	-;-;-;-;0	-;-;-;-;0	-;-;-;-;1	-;-;-;-;0	-;-;-;-;0	-;-;-;-;0	-;-;-;-;0	-;-;-;-;1	-;-;-;-;0	-;-;-;-;0	-;-;-;-;0	-;-;-;-;0	-;-;-;-;0	-;-;-;-;0	-;-;-;-;0	-;-;-;-;0	-;-;-;-;0	-;-;-;-;0	-;-;-;-;0	-;-;-;-;0	-;-;-;-;0	-;-;-;-;1	-;-;-;-;0
348	entire	-	-	-	-	-	KP1_RS26100	-;-;-;-;561	-;-;-;-;0	-;-;-;-;0	-;-;-;-;0	-;-;-;-;0	-;-;-;-;0	-;-;-;-;0	-;-;-;-;0	-;-;-;-;0	-;-;-;-;0	-;-;-;-;0	-;-;-;-;0	-;-;-;-;0	-;-;-;-;0	-;-;-;-;1	-;-;-;-;0	-;-;-;-;404	-;-;-;-;0	-;-;-;-;0	-;-;-;-;0	-;-;-;-;0	-;-;-;-;1	-;-;-;-;1	-;-;-;-;0	-;-;-;-;0	-;-;-;-;0	-;-;-;-;0	-;-;-;-;0	-;-;-;-;0	-;-;-;-;1	-;-;-;-;0	-;-;-;-;0	-;-;-;-;1	-;-;-;-;0	-;-;-;-;0	-;-;-;-;1	-;-;-;-;0	-;-;-;-;0	-;-;-;-;1	-;-;-;-;0	-;-;-;-;0	-;-;-;-;0
349	entire	-	-	-	-	-	KP1_RS26105	-;-;-;-;930	-;-;-;-;0	-;-;-;-;0	-;-;-;-;0	-;-;-;-;1	-;-;-;-;1	-;-;-;-;0	-;-;-;-;0	-;-;-;-;0	-;-;-;-;0	-;-;-;-;0	-;-;-;-;0	-;-;-;-;0	-;-;-;-;0	-;-;-;-;0	-;-;-;-;0	-;-;-;-;736	-;-;-;-;0	-;-;-;-;0	-;-;-;-;0	-;-;-;-;0	-;-;-;-;0	-;-;-;-;1	-;-;-;-;0	-;-;-;-;0	-;-;-;-;0	-;-;-;-;1	-;-;-;-;0	-;-;-;-;0	-;-;-;-;1	-;-;-;-;0	-;-;-;-;0	-;-;-;-;0	-;-;-;-;0	-;-;-;-;0	-;-;-;-;0	-;-;-;-;0	-;-;-;-;0	-;-;-;-;1	-;-;-;-;0	-;-;-;-;0	-;-;-;-;0
350	entire	-	-	-	-	-	KP1_RS26110	-;-;-;-;825	-;-;-;-;0	-;-;-;-;0	-;-;-;-;0	-;-;-;-;1	-;-;-;-;0	-;-;-;-;0	-;-;-;-;0	-;-;-;-;1	-;-;-;-;0	-;-;-;-;0	-;-;-;-;0	-;-;-;-;0	-;-;-;-;1	-;-;-;-;0	-;-;-;-;0	-;-;-;-;574	-;-;-;-;0	-;-;-;-;0	-;-;-;-;0	-;-;-;-;0	-;-;-;-;0	-;-;-;-;0	-;-;-;-;0	-;-;-;-;1	-;-;-;-;0	-;-;-;-;0	-;-;-;-;0	-;-;-;-;0	-;-;-;-;0	-;-;-;-;0	-;-;-;-;0	-;-;-;-;0	-;-;-;-;0	-;-;-;-;1	-;-;-;-;0	-;-;-;-;0	-;-;-;-;0	-;-;-;-;0	-;-;-;-;0	-;-;-;-;0	-;-;-;-;0
351	entire	-	-	-	-	-	KP1_RS26115	-;-;-;-;1002	-;-;-;-;0	-;-;-;-;0	-;-;-;-;0	-;-;-;-;0	-;-;-;-;0	-;-;-;-;0	-;-;-;-;0	-;-;-;-;0	-;-;-;-;0	-;-;-;-;0	-;-;-;-;0	-;-;-;-;0	-;-;-;-;0	-;-;-;-;0	-;-;-;-;0	-;-;-;-;248	-;-;-;-;0	-;-;-;-;1	-;-;-;-;0	-;-;-;-;0	-;-;-;-;0	-;-;-;-;0	-;-;-;-;0	-;-;-;-;0	-;-;-;-;0	-;-;-;-;0	-;-;-;-;0	-;-;-;-;0	-;-;-;-;0	-;-;-;-;0	-;-;-;-;0	-;-;-;-;0	-;-;-;-;0	-;-;-;-;0	-;-;-;-;0	-;-;-;-;0	-;-;-;-;0	-;-;-;-;0	-;-;-;-;0	-;-;-;-;0	-;-;-;-;0
352	entire	-	-	-	-	-	KP1_RS26120	-;-;-;-;801	-;-;-;-;0	-;-;-;-;0	-;-;-;-;0	-;-;-;-;0	-;-;-;-;0	-;-;-;-;0	-;-;-;-;0	-;-;-;-;0	-;-;-;-;0	-;-;-;-;0	-;-;-;-;0	-;-;-;-;0	-;-;-;-;0	-;-;-;-;0	-;-;-;-;0	-;-;-;-;167	-;-;-;-;0	-;-;-;-;0	-;-;-;-;0	-;-;-;-;0	-;-;-;-;0	-;-;-;-;0	-;-;-;-;0	-;-;-;-;0	-;-;-;-;0	-;-;-;-;0	-;-;-;-;0	-;-;-;-;0	-;-;-;-;0	-;-;-;-;0	-;-;-;-;0	-;-;-;-;0	-;-;-;-;0	-;-;-;-;0	-;-;-;-;0	-;-;-;-;0	-;-;-;-;0	-;-;-;-;0	-;-;-;-;0	-;-;-;-;0	-;-;-;-;0
353	entire	-	-	-	-	-	KP1_RS26125	-;-;-;-;1347	-;-;-;-;1	-;-;-;-;0	-;-;-;-;0	-;-;-;-;0	-;-;-;-;0	-;-;-;-;0	-;-;-;-;0	-;-;-;-;0	-;-;-;-;0	-;-;-;-;0	-;-;-;-;0	-;-;-;-;0	-;-;-;-;0	-;-;-;-;0	-;-;-;-;0	-;-;-;-;774	-;-;-;-;0	-;-;-;-;1	-;-;-;-;0	-;-;-;-;1	-;-;-;-;1	-;-;-;-;0	-;-;-;-;0	-;-;-;-;1	-;-;-;-;0	-;-;-;-;1	-;-;-;-;0	-;-;-;-;0	-;-;-;-;1	-;-;-;-;0	-;-;-;-;0	-;-;-;-;0	-;-;-;-;0	-;-;-;-;0	-;-;-;-;1	-;-;-;-;0	-;-;-;-;0	-;-;-;-;0	-;-;-;-;0	-;-;-;-;0	-;-;-;-;0
354	entire	-	-	-	-	-	KP1_RS26130	-;-;-;-;1023	-;-;-;-;0	-;-;-;-;0	-;-;-;-;0	-;-;-;-;0	-;-;-;-;0	-;-;-;-;0	-;-;-;-;0	-;-;-;-;0	-;-;-;-;0	-;-;-;-;0	-;-;-;-;1	-;-;-;-;0	-;-;-;-;0	-;-;-;-;0	-;-;-;-;1	-;-;-;-;344	-;-;-;-;0	-;-;-;-;1	-;-;-;-;0	-;-;-;-;0	-;-;-;-;0	-;-;-;-;0	-;-;-;-;0	-;-;-;-;0	-;-;-;-;0	-;-;-;-;0	-;-;-;-;1	-;-;-;-;0	-;-;-;-;1	-;-;-;-;0	-;-;-;-;0	-;-;-;-;0	-;-;-;-;0	-;-;-;-;0	-;-;-;-;0	-;-;-;-;0	-;-;-;-;0	-;-;-;-;1	-;-;-;-;0	-;-;-;-;0	-;-;-;-;0
355	entire	-	-	-	-	-	KP1_RS26140	-;-;-;-;366	-;-;-;-;0	-;-;-;-;0	-;-;-;-;145	-;-;-;-;0	-;-;-;-;0	-;-;-;-;57	-;-;-;-;0	-;-;-;-;0	-;-;-;-;73	-;-;-;-;140	-;-;-;-;0	-;-;-;-;0	-;-;-;-;86	-;-;-;-;38	-;-;-;-;0	-;-;-;-;0	-;-;-;-;0	-;-;-;-;0	-;-;-;-;1	-;-;-;-;0	-;-;-;-;0	-;-;-;-;1	-;-;-;-;0	-;-;-;-;106	-;-;-;-;0	-;-;-;-;0	-;-;-;-;0	-;-;-;-;104	-;-;-;-;0	-;-;-;-;0	-;-;-;-;0	-;-;-;-;1	-;-;-;-;159	-;-;-;-;1	-;-;-;-;0	-;-;-;-;164	-;-;-;-;0	-;-;-;-;0	-;-;-;-;32	-;-;-;-;0	-;-;-;-;36
356	entire	-	-	-	-	-	KP1_RS26145	-;-;-;-;315	-;-;-;-;0	-;-;-;-;0	-;-;-;-;376	-;-;-;-;0	-;-;-;-;0	-;-;-;-;0	-;-;-;-;0	-;-;-;-;0	-;-;-;-;1	-;-;-;-;7	-;-;-;-;0	-;-;-;-;0	-;-;-;-;0	-;-;-;-;0	-;-;-;-;1	-;-;-;-;0	-;-;-;-;0	-;-;-;-;1	-;-;-;-;0	-;-;-;-;1	-;-;-;-;0	-;-;-;-;0	-;-;-;-;0	-;-;-;-;13	-;-;-;-;0	-;-;-;-;0	-;-;-;-;0	-;-;-;-;0	-;-;-;-;0	-;-;-;-;294	-;-;-;-;0	-;-;-;-;463	-;-;-;-;0	-;-;-;-;0	-;-;-;-;0	-;-;-;-;0	-;-;-;-;0	-;-;-;-;0	-;-;-;-;0	-;-;-;-;0	-;-;-;-;0
357	entire	-	-	-	-	-	KP1_RS26155	-;-;-;-;657	-;-;-;-;2	-;-;-;-;3	-;-;-;-;730	-;-;-;-;4	-;-;-;-;4	-;-;-;-;4	-;-;-;-;4	-;-;-;-;4	-;-;-;-;1	-;-;-;-;727	-;-;-;-;4	-;-;-;-;7	-;-;-;-;3	-;-;-;-;2	-;-;-;-;2	-;-;-;-;6	-;-;-;-;3	-;-;-;-;4	-;-;-;-;3	-;-;-;-;2	-;-;-;-;2	-;-;-;-;2	-;-;-;-;2	-;-;-;-;850	-;-;-;-;5	-;-;-;-;2	-;-;-;-;5	-;-;-;-;5	-;-;-;-;4	-;-;-;-;607	-;-;-;-;6	-;-;-;-;855	-;-;-;-;3	-;-;-;-;4	-;-;-;-;5	-;-;-;-;4	-;-;-;-;2	-;-;-;-;3	-;-;-;-;5	-;-;-;-;4	-;-;-;-;5
358	entire	-	-	-	-	-	KP1_RS26160	-;-;-;-;516	-;-;-;-;1	-;-;-;-;1	-;-;-;-;115	-;-;-;-;0	-;-;-;-;0	-;-;-;-;0	-;-;-;-;0	-;-;-;-;1	-;-;-;-;0	-;-;-;-;584	-;-;-;-;0	-;-;-;-;0	-;-;-;-;0	-;-;-;-;0	-;-;-;-;1	-;-;-;-;1	-;-;-;-;0	-;-;-;-;0	-;-;-;-;0	-;-;-;-;0	-;-;-;-;0	-;-;-;-;0	-;-;-;-;0	-;-;-;-;637	-;-;-;-;0	-;-;-;-;0	-;-;-;-;0	-;-;-;-;0	-;-;-;-;0	-;-;-;-;497	-;-;-;-;0	-;-;-;-;752	-;-;-;-;0	-;-;-;-;0	-;-;-;-;0	-;-;-;-;1	-;-;-;-;1	-;-;-;-;0	-;-;-;-;1	-;-;-;-;1	-;-;-;-;1
359	entire	-	-	-	-	-	KP1_RS26165	-;-;-;-;513	-;-;-;-;0	-;-;-;-;0	-;-;-;-;583	-;-;-;-;0	-;-;-;-;0	-;-;-;-;0	-;-;-;-;0	-;-;-;-;0	-;-;-;-;1	-;-;-;-;0	-;-;-;-;0	-;-;-;-;1	-;-;-;-;0	-;-;-;-;0	-;-;-;-;1	-;-;-;-;0	-;-;-;-;0	-;-;-;-;0	-;-;-;-;0	-;-;-;-;0	-;-;-;-;0	-;-;-;-;0	-;-;-;-;0	-;-;-;-;0	-;-;-;-;0	-;-;-;-;0	-;-;-;-;0	-;-;-;-;0	-;-;-;-;0	-;-;-;-;0	-;-;-;-;1	-;-;-;-;739	-;-;-;-;0	-;-;-;-;0	-;-;-;-;0	-;-;-;-;0	-;-;-;-;1	-;-;-;-;0	-;-;-;-;0	-;-;-;-;0	-;-;-;-;0
360	entire	-	-	-	-	-	KP1_RS26170	-;-;-;-;957	-;-;-;-;1	-;-;-;-;0	-;-;-;-;850	-;-;-;-;1	-;-;-;-;1	-;-;-;-;0	-;-;-;-;0	-;-;-;-;0	-;-;-;-;1	-;-;-;-;725	-;-;-;-;1	-;-;-;-;0	-;-;-;-;0	-;-;-;-;1	-;-;-;-;4	-;-;-;-;2	-;-;-;-;1	-;-;-;-;1	-;-;-;-;0	-;-;-;-;0	-;-;-;-;1	-;-;-;-;1	-;-;-;-;0	-;-;-;-;863	-;-;-;-;2	-;-;-;-;0	-;-;-;-;0	-;-;-;-;1	-;-;-;-;0	-;-;-;-;647	-;-;-;-;0	-;-;-;-;957	-;-;-;-;2	-;-;-;-;1	-;-;-;-;1	-;-;-;-;1	-;-;-;-;2	-;-;-;-;0	-;-;-;-;1	-;-;-;-;1	-;-;-;-;0
361	entire	-	-	-	-	-	KP1_RS26175	-;-;-;-;342	-;-;-;-;0	-;-;-;-;0	-;-;-;-;413	-;-;-;-;0	-;-;-;-;0	-;-;-;-;0	-;-;-;-;0	-;-;-;-;0	-;-;-;-;0	-;-;-;-;277	-;-;-;-;0	-;-;-;-;0	-;-;-;-;0	-;-;-;-;0	-;-;-;-;0	-;-;-;-;1	-;-;-;-;1	-;-;-;-;0	-;-;-;-;0	-;-;-;-;0	-;-;-;-;0	-;-;-;-;0	-;-;-;-;0	-;-;-;-;311	-;-;-;-;0	-;-;-;-;0	-;-;-;-;0	-;-;-;-;0	-;-;-;-;0	-;-;-;-;225	-;-;-;-;0	-;-;-;-;504	-;-;-;-;0	-;-;-;-;0	-;-;-;-;1	-;-;-;-;0	-;-;-;-;0	-;-;-;-;0	-;-;-;-;0	-;-;-;-;0	-;-;-;-;0
362	entire	-	-	-	-	-	KP1_RS26180	-;-;-;-;312	-;-;-;-;0	-;-;-;-;0	-;-;-;-;379	-;-;-;-;1	-;-;-;-;1	-;-;-;-;0	-;-;-;-;0	-;-;-;-;2	-;-;-;-;0	-;-;-;-;380	-;-;-;-;0	-;-;-;-;0	-;-;-;-;2	-;-;-;-;0	-;-;-;-;0	-;-;-;-;0	-;-;-;-;0	-;-;-;-;0	-;-;-;-;0	-;-;-;-;0	-;-;-;-;0	-;-;-;-;0	-;-;-;-;0	-;-;-;-;472	-;-;-;-;0	-;-;-;-;0	-;-;-;-;0	-;-;-;-;0	-;-;-;-;0	-;-;-;-;330	-;-;-;-;0	-;-;-;-;460	-;-;-;-;0	-;-;-;-;0	-;-;-;-;0	-;-;-;-;0	-;-;-;-;1	-;-;-;-;0	-;-;-;-;1	-;-;-;-;1	-;-;-;-;0
363	entire	-	-	-	-	-	KP1_RS26185	-;-;-;-;453	-;-;-;-;1	-;-;-;-;19	-;-;-;-;502	-;-;-;-;9	-;-;-;-;13	-;-;-;-;0	-;-;-;-;2	-;-;-;-;13	-;-;-;-;10	-;-;-;-;450	-;-;-;-;0	-;-;-;-;24	-;-;-;-;5	-;-;-;-;20	-;-;-;-;1	-;-;-;-;15	-;-;-;-;8	-;-;-;-;19	-;-;-;-;12	-;-;-;-;1	-;-;-;-;7	-;-;-;-;5	-;-;-;-;1	-;-;-;-;598	-;-;-;-;19	-;-;-;-;0	-;-;-;-;12	-;-;-;-;34	-;-;-;-;13	-;-;-;-;450	-;-;-;-;2	-;-;-;-;571	-;-;-;-;13	-;-;-;-;14	-;-;-;-;0	-;-;-;-;10	-;-;-;-;0	-;-;-;-;8	-;-;-;-;11	-;-;-;-;3	-;-;-;-;2
364	entire	-	-	-	-	-	KP1_RS26195	-;-;-;-;459	-;-;-;-;0	-;-;-;-;0	-;-;-;-;460	-;-;-;-;4	-;-;-;-;5	-;-;-;-;253	-;-;-;-;0	-;-;-;-;8	-;-;-;-;4	-;-;-;-;177	-;-;-;-;0	-;-;-;-;7	-;-;-;-;104	-;-;-;-;159	-;-;-;-;0	-;-;-;-;0	-;-;-;-;0	-;-;-;-;1	-;-;-;-;5	-;-;-;-;0	-;-;-;-;0	-;-;-;-;6	-;-;-;-;0	-;-;-;-;276	-;-;-;-;53	-;-;-;-;1	-;-;-;-;1	-;-;-;-;2	-;-;-;-;0	-;-;-;-;0	-;-;-;-;1	-;-;-;-;1	-;-;-;-;236	-;-;-;-;0	-;-;-;-;1	-;-;-;-;220	-;-;-;-;0	-;-;-;-;0	-;-;-;-;45	-;-;-;-;9	-;-;-;-;8
365	entire	-	-	-	-	-	KP1_RS26200	-;-;-;-;312	-;-;-;-;0	-;-;-;-;0	-;-;-;-;414	-;-;-;-;0	-;-;-;-;0	-;-;-;-;0	-;-;-;-;0	-;-;-;-;1	-;-;-;-;0	-;-;-;-;1	-;-;-;-;0	-;-;-;-;0	-;-;-;-;0	-;-;-;-;0	-;-;-;-;2	-;-;-;-;0	-;-;-;-;1	-;-;-;-;0	-;-;-;-;0	-;-;-;-;0	-;-;-;-;0	-;-;-;-;0	-;-;-;-;0	-;-;-;-;283	-;-;-;-;0	-;-;-;-;0	-;-;-;-;0	-;-;-;-;0	-;-;-;-;0	-;-;-;-;0	-;-;-;-;0	-;-;-;-;0	-;-;-;-;0	-;-;-;-;0	-;-;-;-;0	-;-;-;-;0	-;-;-;-;0	-;-;-;-;0	-;-;-;-;0	-;-;-;-;0	-;-;-;-;0
366	entire	-	-	-	-	-	KP1_RS26205	-;-;-;-;420	-;-;-;-;0	-;-;-;-;0	-;-;-;-;512	-;-;-;-;0	-;-;-;-;0	-;-;-;-;0	-;-;-;-;0	-;-;-;-;0	-;-;-;-;0	-;-;-;-;0	-;-;-;-;0	-;-;-;-;0	-;-;-;-;0	-;-;-;-;0	-;-;-;-;1	-;-;-;-;0	-;-;-;-;0	-;-;-;-;0	-;-;-;-;0	-;-;-;-;0	-;-;-;-;0	-;-;-;-;0	-;-;-;-;0	-;-;-;-;364	-;-;-;-;0	-;-;-;-;0	-;-;-;-;0	-;-;-;-;0	-;-;-;-;0	-;-;-;-;0	-;-;-;-;0	-;-;-;-;0	-;-;-;-;0	-;-;-;-;0	-;-;-;-;0	-;-;-;-;1	-;-;-;-;0	-;-;-;-;0	-;-;-;-;0	-;-;-;-;0	-;-;-;-;0
367	entire	-	-	-	-	-	KP1_RS26210	-;-;-;-;924	-;-;-;-;6	-;-;-;-;767	-;-;-;-;813	-;-;-;-;599	-;-;-;-;103	-;-;-;-;5	-;-;-;-;52	-;-;-;-;751	-;-;-;-;7	-;-;-;-;514	-;-;-;-;14	-;-;-;-;1315	-;-;-;-;12	-;-;-;-;648	-;-;-;-;3	-;-;-;-;12	-;-;-;-;63	-;-;-;-;897	-;-;-;-;398	-;-;-;-;1072	-;-;-;-;480	-;-;-;-;1055	-;-;-;-;5	-;-;-;-;1362	-;-;-;-;293	-;-;-;-;31	-;-;-;-;83	-;-;-;-;64	-;-;-;-;232	-;-;-;-;1107	-;-;-;-;7	-;-;-;-;10	-;-;-;-;861	-;-;-;-;152	-;-;-;-;13	-;-;-;-;460	-;-;-;-;25	-;-;-;-;640	-;-;-;-;75	-;-;-;-;898	-;-;-;-;9
368	entire	-	-	-	-	-	KP1_RS26225	-;-;-;-;558	-;-;-;-;0	-;-;-;-;0	-;-;-;-;0	-;-;-;-;0	-;-;-;-;0	-;-;-;-;0	-;-;-;-;0	-;-;-;-;0	-;-;-;-;0	-;-;-;-;0	-;-;-;-;0	-;-;-;-;155	-;-;-;-;0	-;-;-;-;0	-;-;-;-;0	-;-;-;-;0	-;-;-;-;0	-;-;-;-;0	-;-;-;-;0	-;-;-;-;0	-;-;-;-;0	-;-;-;-;0	-;-;-;-;0	-;-;-;-;0	-;-;-;-;0	-;-;-;-;0	-;-;-;-;0	-;-;-;-;0	-;-;-;-;0	-;-;-;-;0	-;-;-;-;0	-;-;-;-;0	-;-;-;-;0	-;-;-;-;0	-;-;-;-;0	-;-;-;-;0	-;-;-;-;0	-;-;-;-;247	-;-;-;-;0	-;-;-;-;0	-;-;-;-;0
369	entire	-	-	-	-	-	KP1_RS26230	-;-;-;-;1077	-;-;-;-;0	-;-;-;-;0	-;-;-;-;0	-;-;-;-;0	-;-;-;-;0	-;-;-;-;0	-;-;-;-;0	-;-;-;-;0	-;-;-;-;0	-;-;-;-;0	-;-;-;-;0	-;-;-;-;0	-;-;-;-;0	-;-;-;-;0	-;-;-;-;0	-;-;-;-;0	-;-;-;-;0	-;-;-;-;0	-;-;-;-;0	-;-;-;-;0	-;-;-;-;0	-;-;-;-;0	-;-;-;-;0	-;-;-;-;0	-;-;-;-;0	-;-;-;-;0	-;-;-;-;0	-;-;-;-;0	-;-;-;-;0	-;-;-;-;0	-;-;-;-;0	-;-;-;-;0	-;-;-;-;0	-;-;-;-;0	-;-;-;-;0	-;-;-;-;0	-;-;-;-;0	-;-;-;-;0	-;-;-;-;0	-;-;-;-;0	-;-;-;-;0
370	entire	-	-	-	-	-	KP1_RS26240	-;-;-;-;435	-;-;-;-;0	-;-;-;-;0	-;-;-;-;0	-;-;-;-;0	-;-;-;-;0	-;-;-;-;0	-;-;-;-;0	-;-;-;-;0	-;-;-;-;0	-;-;-;-;0	-;-;-;-;0	-;-;-;-;0	-;-;-;-;0	-;-;-;-;0	-;-;-;-;0	-;-;-;-;0	-;-;-;-;0	-;-;-;-;0	-;-;-;-;0	-;-;-;-;0	-;-;-;-;0	-;-;-;-;0	-;-;-;-;0	-;-;-;-;0	-;-;-;-;0	-;-;-;-;0	-;-;-;-;0	-;-;-;-;0	-;-;-;-;0	-;-;-;-;0	-;-;-;-;0	-;-;-;-;0	-;-;-;-;0	-;-;-;-;0	-;-;-;-;0	-;-;-;-;0	-;-;-;-;0	-;-;-;-;0	-;-;-;-;0	-;-;-;-;0	-;-;-;-;0
371	entire	-	-	-	-	-	KP1_RS26335	-;-;-;-;351	-;-;-;-;1	-;-;-;-;282	-;-;-;-;409	-;-;-;-;316	-;-;-;-;28	-;-;-;-;1	-;-;-;-;0	-;-;-;-;367	-;-;-;-;0	-;-;-;-;424	-;-;-;-;1	-;-;-;-;0	-;-;-;-;59	-;-;-;-;137	-;-;-;-;3	-;-;-;-;214	-;-;-;-;1	-;-;-;-;358	-;-;-;-;279	-;-;-;-;316	-;-;-;-;67	-;-;-;-;59	-;-;-;-;0	-;-;-;-;297	-;-;-;-;275	-;-;-;-;48	-;-;-;-;80	-;-;-;-;1	-;-;-;-;55	-;-;-;-;0	-;-;-;-;0	-;-;-;-;0	-;-;-;-;90	-;-;-;-;0	-;-;-;-;0	-;-;-;-;0	-;-;-;-;0	-;-;-;-;404	-;-;-;-;1	-;-;-;-;72	-;-;-;-;1
372	entire	-	-	-	-	-	KP1_RS26340	-;-;-;-;909	-;-;-;-;4	-;-;-;-;756	-;-;-;-;1095	-;-;-;-;804	-;-;-;-;0	-;-;-;-;2	-;-;-;-;0	-;-;-;-;923	-;-;-;-;0	-;-;-;-;1111	-;-;-;-;0	-;-;-;-;2	-;-;-;-;2	-;-;-;-;0	-;-;-;-;3	-;-;-;-;594	-;-;-;-;0	-;-;-;-;968	-;-;-;-;682	-;-;-;-;779	-;-;-;-;0	-;-;-;-;1	-;-;-;-;1	-;-;-;-;842	-;-;-;-;704	-;-;-;-;2	-;-;-;-;1	-;-;-;-;0	-;-;-;-;2	-;-;-;-;0	-;-;-;-;0	-;-;-;-;1	-;-;-;-;0	-;-;-;-;3	-;-;-;-;0	-;-;-;-;0	-;-;-;-;0	-;-;-;-;1048	-;-;-;-;0	-;-;-;-;1	-;-;-;-;1
373	entire	-	-	-	-	-	KP1_RS26345	-;-;-;-;975	-;-;-;-;1	-;-;-;-;761	-;-;-;-;1	-;-;-;-;0	-;-;-;-;0	-;-;-;-;0	-;-;-;-;1	-;-;-;-;0	-;-;-;-;0	-;-;-;-;1013	-;-;-;-;0	-;-;-;-;1429	-;-;-;-;0	-;-;-;-;0	-;-;-;-;0	-;-;-;-;0	-;-;-;-;0	-;-;-;-;915	-;-;-;-;0	-;-;-;-;1	-;-;-;-;0	-;-;-;-;0	-;-;-;-;0	-;-;-;-;0	-;-;-;-;0	-;-;-;-;0	-;-;-;-;0	-;-;-;-;0	-;-;-;-;0	-;-;-;-;0	-;-;-;-;1	-;-;-;-;2	-;-;-;-;0	-;-;-;-;1	-;-;-;-;0	-;-;-;-;4	-;-;-;-;0	-;-;-;-;0	-;-;-;-;1	-;-;-;-;2	-;-;-;-;1
374	entire	-	-	-	-	-	KP1_RS26350	-;-;-;-;315	-;-;-;-;0	-;-;-;-;0	-;-;-;-;0	-;-;-;-;0	-;-;-;-;0	-;-;-;-;0	-;-;-;-;0	-;-;-;-;0	-;-;-;-;0	-;-;-;-;0	-;-;-;-;0	-;-;-;-;0	-;-;-;-;0	-;-;-;-;0	-;-;-;-;0	-;-;-;-;0	-;-;-;-;0	-;-;-;-;0	-;-;-;-;0	-;-;-;-;0	-;-;-;-;0	-;-;-;-;0	-;-;-;-;0	-;-;-;-;0	-;-;-;-;0	-;-;-;-;0	-;-;-;-;0	-;-;-;-;0	-;-;-;-;0	-;-;-;-;0	-;-;-;-;0	-;-;-;-;0	-;-;-;-;0	-;-;-;-;0	-;-;-;-;0	-;-;-;-;0	-;-;-;-;0	-;-;-;-;0	-;-;-;-;0	-;-;-;-;0	-;-;-;-;0
375	entire	-	-	-	-	-	KP1_RS26355	-;-;-;-;822	-;-;-;-;1	-;-;-;-;0	-;-;-;-;0	-;-;-;-;0	-;-;-;-;0	-;-;-;-;0	-;-;-;-;0	-;-;-;-;0	-;-;-;-;0	-;-;-;-;355	-;-;-;-;0	-;-;-;-;0	-;-;-;-;0	-;-;-;-;0	-;-;-;-;0	-;-;-;-;0	-;-;-;-;0	-;-;-;-;0	-;-;-;-;0	-;-;-;-;25	-;-;-;-;0	-;-;-;-;0	-;-;-;-;0	-;-;-;-;0	-;-;-;-;0	-;-;-;-;0	-;-;-;-;0	-;-;-;-;0	-;-;-;-;0	-;-;-;-;0	-;-;-;-;1	-;-;-;-;0	-;-;-;-;0	-;-;-;-;0	-;-;-;-;0	-;-;-;-;0	-;-;-;-;0	-;-;-;-;0	-;-;-;-;0	-;-;-;-;0	-;-;-;-;40
376	entire	-	-	-	-	-	KP1_RS26365	-;-;-;-;987	-;-;-;-;0	-;-;-;-;0	-;-;-;-;1	-;-;-;-;0	-;-;-;-;0	-;-;-;-;0	-;-;-;-;0	-;-;-;-;128	-;-;-;-;0	-;-;-;-;166	-;-;-;-;0	-;-;-;-;232	-;-;-;-;0	-;-;-;-;0	-;-;-;-;0	-;-;-;-;80	-;-;-;-;0	-;-;-;-;0	-;-;-;-;0	-;-;-;-;0	-;-;-;-;1	-;-;-;-;0	-;-;-;-;0	-;-;-;-;0	-;-;-;-;0	-;-;-;-;0	-;-;-;-;0	-;-;-;-;0	-;-;-;-;0	-;-;-;-;0	-;-;-;-;0	-;-;-;-;0	-;-;-;-;196	-;-;-;-;0	-;-;-;-;0	-;-;-;-;1	-;-;-;-;0	-;-;-;-;0	-;-;-;-;0	-;-;-;-;0	-;-;-;-;1
377	entire	-	-	-	-	-	KP1_RS26370	-;-;-;-;1677	-;-;-;-;0	-;-;-;-;0	-;-;-;-;0	-;-;-;-;0	-;-;-;-;0	-;-;-;-;1	-;-;-;-;0	-;-;-;-;0	-;-;-;-;0	-;-;-;-;1	-;-;-;-;1	-;-;-;-;0	-;-;-;-;0	-;-;-;-;1	-;-;-;-;0	-;-;-;-;0	-;-;-;-;0	-;-;-;-;1	-;-;-;-;0	-;-;-;-;0	-;-;-;-;0	-;-;-;-;0	-;-;-;-;0	-;-;-;-;1	-;-;-;-;0	-;-;-;-;0	-;-;-;-;0	-;-;-;-;0	-;-;-;-;0	-;-;-;-;0	-;-;-;-;0	-;-;-;-;0	-;-;-;-;0	-;-;-;-;0	-;-;-;-;0	-;-;-;-;0	-;-;-;-;0	-;-;-;-;0	-;-;-;-;0	-;-;-;-;0	-;-;-;-;0
378	entire	-	-	-	-	-	KP1_RS26375	-;-;-;-;867	-;-;-;-;0	-;-;-;-;0	-;-;-;-;0	-;-;-;-;0	-;-;-;-;0	-;-;-;-;0	-;-;-;-;0	-;-;-;-;0	-;-;-;-;0	-;-;-;-;0	-;-;-;-;0	-;-;-;-;0	-;-;-;-;0	-;-;-;-;0	-;-;-;-;0	-;-;-;-;0	-;-;-;-;0	-;-;-;-;0	-;-;-;-;0	-;-;-;-;0	-;-;-;-;0	-;-;-;-;0	-;-;-;-;0	-;-;-;-;0	-;-;-;-;0	-;-;-;-;0	-;-;-;-;0	-;-;-;-;0	-;-;-;-;0	-;-;-;-;0	-;-;-;-;0	-;-;-;-;0	-;-;-;-;0	-;-;-;-;0	-;-;-;-;0	-;-;-;-;0	-;-;-;-;0	-;-;-;-;0	-;-;-;-;0	-;-;-;-;0	-;-;-;-;0
379	entire	-	-	-	-	-	KP1_RS26380	-;-;-;-;1032	-;-;-;-;0	-;-;-;-;0	-;-;-;-;0	-;-;-;-;0	-;-;-;-;0	-;-;-;-;0	-;-;-;-;0	-;-;-;-;0	-;-;-;-;0	-;-;-;-;0	-;-;-;-;0	-;-;-;-;0	-;-;-;-;1	-;-;-;-;0	-;-;-;-;0	-;-;-;-;0	-;-;-;-;0	-;-;-;-;0	-;-;-;-;0	-;-;-;-;0	-;-;-;-;0	-;-;-;-;0	-;-;-;-;0	-;-;-;-;1	-;-;-;-;0	-;-;-;-;0	-;-;-;-;0	-;-;-;-;0	-;-;-;-;0	-;-;-;-;0	-;-;-;-;0	-;-;-;-;0	-;-;-;-;0	-;-;-;-;0	-;-;-;-;0	-;-;-;-;0	-;-;-;-;0	-;-;-;-;0	-;-;-;-;0	-;-;-;-;0	-;-;-;-;0
380	entire	-	-	-	-	-	KP1_RS26385	-;-;-;-;438	-;-;-;-;0	-;-;-;-;0	-;-;-;-;0	-;-;-;-;0	-;-;-;-;0	-;-;-;-;0	-;-;-;-;0	-;-;-;-;0	-;-;-;-;0	-;-;-;-;0	-;-;-;-;0	-;-;-;-;0	-;-;-;-;0	-;-;-;-;0	-;-;-;-;0	-;-;-;-;0	-;-;-;-;0	-;-;-;-;1	-;-;-;-;0	-;-;-;-;0	-;-;-;-;0	-;-;-;-;0	-;-;-;-;0	-;-;-;-;0	-;-;-;-;0	-;-;-;-;0	-;-;-;-;0	-;-;-;-;0	-;-;-;-;0	-;-;-;-;0	-;-;-;-;0	-;-;-;-;0	-;-;-;-;0	-;-;-;-;0	-;-;-;-;0	-;-;-;-;0	-;-;-;-;0	-;-;-;-;0	-;-;-;-;0	-;-;-;-;0	-;-;-;-;0
381	entire	-	-	-	-	-	KP1_RS26390	-;-;-;-;324	-;-;-;-;0	-;-;-;-;0	-;-;-;-;0	-;-;-;-;0	-;-;-;-;0	-;-;-;-;0	-;-;-;-;0	-;-;-;-;0	-;-;-;-;0	-;-;-;-;0	-;-;-;-;0	-;-;-;-;0	-;-;-;-;0	-;-;-;-;0	-;-;-;-;0	-;-;-;-;0	-;-;-;-;0	-;-;-;-;0	-;-;-;-;0	-;-;-;-;0	-;-;-;-;0	-;-;-;-;0	-;-;-;-;0	-;-;-;-;0	-;-;-;-;0	-;-;-;-;0	-;-;-;-;0	-;-;-;-;0	-;-;-;-;0	-;-;-;-;0	-;-;-;-;0	-;-;-;-;0	-;-;-;-;0	-;-;-;-;0	-;-;-;-;0	-;-;-;-;0	-;-;-;-;0	-;-;-;-;0	-;-;-;-;0	-;-;-;-;0	-;-;-;-;0
382	entire	-	-	-	-	-	KP1_RS26395	-;-;-;-;501	-;-;-;-;0	-;-;-;-;0	-;-;-;-;0	-;-;-;-;0	-;-;-;-;0	-;-;-;-;0	-;-;-;-;0	-;-;-;-;0	-;-;-;-;0	-;-;-;-;0	-;-;-;-;0	-;-;-;-;0	-;-;-;-;0	-;-;-;-;0	-;-;-;-;0	-;-;-;-;0	-;-;-;-;0	-;-;-;-;0	-;-;-;-;0	-;-;-;-;0	-;-;-;-;0	-;-;-;-;0	-;-;-;-;0	-;-;-;-;0	-;-;-;-;0	-;-;-;-;0	-;-;-;-;0	-;-;-;-;0	-;-;-;-;0	-;-;-;-;0	-;-;-;-;0	-;-;-;-;0	-;-;-;-;0	-;-;-;-;0	-;-;-;-;0	-;-;-;-;0	-;-;-;-;0	-;-;-;-;0	-;-;-;-;0	-;-;-;-;0	-;-;-;-;0
383	entire	-	-	-	-	-	KP1_RS26400	-;-;-;-;528	-;-;-;-;0	-;-;-;-;5	-;-;-;-;0	-;-;-;-;10	-;-;-;-;0	-;-;-;-;0	-;-;-;-;0	-;-;-;-;6	-;-;-;-;0	-;-;-;-;8	-;-;-;-;0	-;-;-;-;11	-;-;-;-;2	-;-;-;-;0	-;-;-;-;0	-;-;-;-;0	-;-;-;-;0	-;-;-;-;4	-;-;-;-;11	-;-;-;-;0	-;-;-;-;3	-;-;-;-;5	-;-;-;-;0	-;-;-;-;5	-;-;-;-;10	-;-;-;-;5	-;-;-;-;0	-;-;-;-;0	-;-;-;-;0	-;-;-;-;5	-;-;-;-;2	-;-;-;-;0	-;-;-;-;3	-;-;-;-;0	-;-;-;-;0	-;-;-;-;7	-;-;-;-;2	-;-;-;-;9	-;-;-;-;0	-;-;-;-;4	-;-;-;-;0
384	entire	-	-	-	-	-	KP1_RS26415	-;-;-;-;783	-;-;-;-;0	-;-;-;-;0	-;-;-;-;1	-;-;-;-;0	-;-;-;-;0	-;-;-;-;0	-;-;-;-;0	-;-;-;-;154	-;-;-;-;0	-;-;-;-;0	-;-;-;-;0	-;-;-;-;0	-;-;-;-;0	-;-;-;-;0	-;-;-;-;0	-;-;-;-;0	-;-;-;-;0	-;-;-;-;0	-;-;-;-;0	-;-;-;-;0	-;-;-;-;0	-;-;-;-;0	-;-;-;-;0	-;-;-;-;150	-;-;-;-;0	-;-;-;-;0	-;-;-;-;0	-;-;-;-;0	-;-;-;-;0	-;-;-;-;0	-;-;-;-;0	-;-;-;-;0	-;-;-;-;0	-;-;-;-;0	-;-;-;-;0	-;-;-;-;0	-;-;-;-;0	-;-;-;-;0	-;-;-;-;0	-;-;-;-;0	-;-;-;-;1
385	entire	-	-	-	-	-	KP1_RS26435	-;-;-;-;537	-;-;-;-;2	-;-;-;-;473	-;-;-;-;664	-;-;-;-;516	-;-;-;-;0	-;-;-;-;0	-;-;-;-;1	-;-;-;-;571	-;-;-;-;0	-;-;-;-;439	-;-;-;-;1	-;-;-;-;705	-;-;-;-;0	-;-;-;-;1	-;-;-;-;7	-;-;-;-;1	-;-;-;-;1	-;-;-;-;621	-;-;-;-;460	-;-;-;-;0	-;-;-;-;1	-;-;-;-;1	-;-;-;-;1	-;-;-;-;787	-;-;-;-;438	-;-;-;-;1	-;-;-;-;2	-;-;-;-;0	-;-;-;-;1	-;-;-;-;451	-;-;-;-;0	-;-;-;-;578	-;-;-;-;0	-;-;-;-;1	-;-;-;-;2	-;-;-;-;1	-;-;-;-;171	-;-;-;-;1	-;-;-;-;0	-;-;-;-;1	-;-;-;-;1
386	entire	-	-	-	-	-	KP1_RS26460	-;-;-;-;441	-;-;-;-;0	-;-;-;-;0	-;-;-;-;528	-;-;-;-;0	-;-;-;-;1	-;-;-;-;0	-;-;-;-;0	-;-;-;-;1	-;-;-;-;0	-;-;-;-;0	-;-;-;-;1	-;-;-;-;3	-;-;-;-;263	-;-;-;-;0	-;-;-;-;0	-;-;-;-;3	-;-;-;-;1	-;-;-;-;2	-;-;-;-;2	-;-;-;-;2	-;-;-;-;1	-;-;-;-;0	-;-;-;-;1	-;-;-;-;616	-;-;-;-;1	-;-;-;-;218	-;-;-;-;0	-;-;-;-;0	-;-;-;-;0	-;-;-;-;1	-;-;-;-;0	-;-;-;-;0	-;-;-;-;0	-;-;-;-;0	-;-;-;-;3	-;-;-;-;707	-;-;-;-;1	-;-;-;-;0	-;-;-;-;485	-;-;-;-;1	-;-;-;-;2
387	entire	-	-	-	-	-	KP1_RS26465	-;-;-;-;351	-;-;-;-;0	-;-;-;-;0	-;-;-;-;435	-;-;-;-;0	-;-;-;-;0	-;-;-;-;0	-;-;-;-;0	-;-;-;-;0	-;-;-;-;0	-;-;-;-;0	-;-;-;-;0	-;-;-;-;0	-;-;-;-;235	-;-;-;-;1	-;-;-;-;0	-;-;-;-;1	-;-;-;-;2	-;-;-;-;1	-;-;-;-;0	-;-;-;-;0	-;-;-;-;0	-;-;-;-;0	-;-;-;-;0	-;-;-;-;453	-;-;-;-;0	-;-;-;-;206	-;-;-;-;0	-;-;-;-;1	-;-;-;-;0	-;-;-;-;0	-;-;-;-;0	-;-;-;-;0	-;-;-;-;0	-;-;-;-;0	-;-;-;-;1	-;-;-;-;588	-;-;-;-;53	-;-;-;-;0	-;-;-;-;401	-;-;-;-;46	-;-;-;-;0
388	entire	-	-	-	-	-	KP1_RS26470	-;-;-;-;1593	-;-;-;-;2	-;-;-;-;6	-;-;-;-;1819	-;-;-;-;6	-;-;-;-;0	-;-;-;-;4	-;-;-;-;1	-;-;-;-;3	-;-;-;-;5	-;-;-;-;3	-;-;-;-;3	-;-;-;-;3	-;-;-;-;1003	-;-;-;-;2	-;-;-;-;6	-;-;-;-;7	-;-;-;-;1	-;-;-;-;36	-;-;-;-;3	-;-;-;-;2	-;-;-;-;4	-;-;-;-;0	-;-;-;-;3	-;-;-;-;1698	-;-;-;-;109	-;-;-;-;824	-;-;-;-;6	-;-;-;-;2	-;-;-;-;2	-;-;-;-;4	-;-;-;-;0	-;-;-;-;3	-;-;-;-;4	-;-;-;-;2	-;-;-;-;11	-;-;-;-;2333	-;-;-;-;448	-;-;-;-;4	-;-;-;-;1622	-;-;-;-;241	-;-;-;-;4
389	entire	-	-	-	-	-	KP1_RS26475	-;-;-;-;969	-;-;-;-;1	-;-;-;-;2	-;-;-;-;1609	-;-;-;-;3	-;-;-;-;1	-;-;-;-;2	-;-;-;-;1	-;-;-;-;2	-;-;-;-;0	-;-;-;-;1091	-;-;-;-;0	-;-;-;-;3	-;-;-;-;0	-;-;-;-;0	-;-;-;-;4	-;-;-;-;2	-;-;-;-;1333	-;-;-;-;0	-;-;-;-;0	-;-;-;-;2	-;-;-;-;0	-;-;-;-;1	-;-;-;-;1	-;-;-;-;1718	-;-;-;-;689	-;-;-;-;2	-;-;-;-;0	-;-;-;-;0	-;-;-;-;2	-;-;-;-;0	-;-;-;-;0	-;-;-;-;0	-;-;-;-;0	-;-;-;-;0	-;-;-;-;2	-;-;-;-;2	-;-;-;-;0	-;-;-;-;3	-;-;-;-;2	-;-;-;-;3	-;-;-;-;3
390	entire	-	-	-	-	-	KP1_RS26480	-;-;-;-;138	-;-;-;-;0	-;-;-;-;0	-;-;-;-;230	-;-;-;-;0	-;-;-;-;0	-;-;-;-;3	-;-;-;-;0	-;-;-;-;0	-;-;-;-;2	-;-;-;-;85	-;-;-;-;0	-;-;-;-;0	-;-;-;-;24	-;-;-;-;4	-;-;-;-;1	-;-;-;-;0	-;-;-;-;0	-;-;-;-;0	-;-;-;-;0	-;-;-;-;0	-;-;-;-;0	-;-;-;-;1	-;-;-;-;0	-;-;-;-;283	-;-;-;-;0	-;-;-;-;0	-;-;-;-;0	-;-;-;-;62	-;-;-;-;0	-;-;-;-;0	-;-;-;-;0	-;-;-;-;0	-;-;-;-;68	-;-;-;-;0	-;-;-;-;0	-;-;-;-;79	-;-;-;-;0	-;-;-;-;0	-;-;-;-;0	-;-;-;-;0	-;-;-;-;38
391	entire	-	-	-	-	-	KP1_RS26485	-;-;-;-;816	-;-;-;-;1	-;-;-;-;5	-;-;-;-;1151	-;-;-;-;0	-;-;-;-;1	-;-;-;-;454	-;-;-;-;0	-;-;-;-;1	-;-;-;-;0	-;-;-;-;386	-;-;-;-;0	-;-;-;-;0	-;-;-;-;278	-;-;-;-;298	-;-;-;-;2	-;-;-;-;2	-;-;-;-;1	-;-;-;-;15	-;-;-;-;1	-;-;-;-;3	-;-;-;-;0	-;-;-;-;28	-;-;-;-;0	-;-;-;-;1072	-;-;-;-;251	-;-;-;-;3	-;-;-;-;2	-;-;-;-;0	-;-;-;-;0	-;-;-;-;25	-;-;-;-;2	-;-;-;-;0	-;-;-;-;408	-;-;-;-;1	-;-;-;-;2	-;-;-;-;460	-;-;-;-;0	-;-;-;-;0	-;-;-;-;111	-;-;-;-;1	-;-;-;-;56
392	entire	-	-	-	-	-	KP1_RS26540	-;-;-;-;1077	-;-;-;-;0	-;-;-;-;52	-;-;-;-;93	-;-;-;-;66	-;-;-;-;7	-;-;-;-;1	-;-;-;-;8	-;-;-;-;65	-;-;-;-;4	-;-;-;-;1158	-;-;-;-;4	-;-;-;-;94	-;-;-;-;20	-;-;-;-;8	-;-;-;-;2	-;-;-;-;1	-;-;-;-;2	-;-;-;-;68	-;-;-;-;47	-;-;-;-;5	-;-;-;-;5	-;-;-;-;18	-;-;-;-;0	-;-;-;-;1467	-;-;-;-;58	-;-;-;-;5	-;-;-;-;23	-;-;-;-;8	-;-;-;-;1	-;-;-;-;383	-;-;-;-;9	-;-;-;-;1331	-;-;-;-;379	-;-;-;-;13	-;-;-;-;0	-;-;-;-;33	-;-;-;-;154	-;-;-;-;16	-;-;-;-;3	-;-;-;-;19	-;-;-;-;0
393	entire	-	-	-	-	-	KP1_RS26545	-;-;-;-;885	-;-;-;-;0	-;-;-;-;0	-;-;-;-;0	-;-;-;-;0	-;-;-;-;0	-;-;-;-;0	-;-;-;-;1	-;-;-;-;0	-;-;-;-;0	-;-;-;-;1035	-;-;-;-;1	-;-;-;-;0	-;-;-;-;0	-;-;-;-;0	-;-;-;-;0	-;-;-;-;3	-;-;-;-;0	-;-;-;-;0	-;-;-;-;0	-;-;-;-;0	-;-;-;-;0	-;-;-;-;0	-;-;-;-;0	-;-;-;-;1238	-;-;-;-;1	-;-;-;-;0	-;-;-;-;0	-;-;-;-;0	-;-;-;-;0	-;-;-;-;0	-;-;-;-;0	-;-;-;-;1203	-;-;-;-;0	-;-;-;-;0	-;-;-;-;0	-;-;-;-;0	-;-;-;-;0	-;-;-;-;0	-;-;-;-;83	-;-;-;-;1	-;-;-;-;1
394	entire	-	-	-	-	-	KP1_RS26560	-;-;-;-;1401	-;-;-;-;0	-;-;-;-;0	-;-;-;-;0	-;-;-;-;0	-;-;-;-;0	-;-;-;-;0	-;-;-;-;0	-;-;-;-;0	-;-;-;-;0	-;-;-;-;0	-;-;-;-;0	-;-;-;-;0	-;-;-;-;0	-;-;-;-;0	-;-;-;-;0	-;-;-;-;0	-;-;-;-;0	-;-;-;-;0	-;-;-;-;0	-;-;-;-;0	-;-;-;-;0	-;-;-;-;0	-;-;-;-;0	-;-;-;-;0	-;-;-;-;0	-;-;-;-;0	-;-;-;-;0	-;-;-;-;0	-;-;-;-;0	-;-;-;-;0	-;-;-;-;0	-;-;-;-;0	-;-;-;-;0	-;-;-;-;0	-;-;-;-;0	-;-;-;-;0	-;-;-;-;0	-;-;-;-;0	-;-;-;-;0	-;-;-;-;0	-;-;-;-;0
395	entire	-	-	-	-	-	KP1_RS26565	-;-;-;-;483	-;-;-;-;0	-;-;-;-;0	-;-;-;-;0	-;-;-;-;0	-;-;-;-;0	-;-;-;-;0	-;-;-;-;0	-;-;-;-;0	-;-;-;-;0	-;-;-;-;0	-;-;-;-;0	-;-;-;-;0	-;-;-;-;0	-;-;-;-;0	-;-;-;-;0	-;-;-;-;0	-;-;-;-;0	-;-;-;-;0	-;-;-;-;0	-;-;-;-;0	-;-;-;-;0	-;-;-;-;0	-;-;-;-;0	-;-;-;-;0	-;-;-;-;0	-;-;-;-;0	-;-;-;-;0	-;-;-;-;0	-;-;-;-;0	-;-;-;-;0	-;-;-;-;0	-;-;-;-;0	-;-;-;-;0	-;-;-;-;0	-;-;-;-;0	-;-;-;-;0	-;-;-;-;0	-;-;-;-;0	-;-;-;-;0	-;-;-;-;0	-;-;-;-;0
396	entire	-	-	-	-	-	KP1_RS26570	-;-;-;-;1002	-;-;-;-;0	-;-;-;-;0	-;-;-;-;0	-;-;-;-;0	-;-;-;-;0	-;-;-;-;0	-;-;-;-;0	-;-;-;-;0	-;-;-;-;0	-;-;-;-;0	-;-;-;-;0	-;-;-;-;0	-;-;-;-;0	-;-;-;-;0	-;-;-;-;0	-;-;-;-;0	-;-;-;-;0	-;-;-;-;0	-;-;-;-;0	-;-;-;-;0	-;-;-;-;0	-;-;-;-;0	-;-;-;-;0	-;-;-;-;0	-;-;-;-;0	-;-;-;-;0	-;-;-;-;0	-;-;-;-;0	-;-;-;-;0	-;-;-;-;0	-;-;-;-;0	-;-;-;-;0	-;-;-;-;0	-;-;-;-;0	-;-;-;-;0	-;-;-;-;0	-;-;-;-;0	-;-;-;-;0	-;-;-;-;0	-;-;-;-;0	-;-;-;-;0
397	entire	-	-	-	-	-	KP1_RS26575	-;-;-;-;1110	-;-;-;-;0	-;-;-;-;0	-;-;-;-;0	-;-;-;-;0	-;-;-;-;0	-;-;-;-;0	-;-;-;-;0	-;-;-;-;0	-;-;-;-;0	-;-;-;-;0	-;-;-;-;0	-;-;-;-;0	-;-;-;-;0	-;-;-;-;0	-;-;-;-;0	-;-;-;-;0	-;-;-;-;0	-;-;-;-;0	-;-;-;-;0	-;-;-;-;0	-;-;-;-;0	-;-;-;-;0	-;-;-;-;0	-;-;-;-;0	-;-;-;-;0	-;-;-;-;0	-;-;-;-;0	-;-;-;-;0	-;-;-;-;0	-;-;-;-;0	-;-;-;-;0	-;-;-;-;0	-;-;-;-;0	-;-;-;-;0	-;-;-;-;0	-;-;-;-;0	-;-;-;-;0	-;-;-;-;0	-;-;-;-;0	-;-;-;-;0	-;-;-;-;0
398	entire	-	-	-	-	-	KP1_RS26580	-;-;-;-;564	-;-;-;-;0	-;-;-;-;0	-;-;-;-;0	-;-;-;-;0	-;-;-;-;0	-;-;-;-;0	-;-;-;-;0	-;-;-;-;0	-;-;-;-;0	-;-;-;-;0	-;-;-;-;0	-;-;-;-;0	-;-;-;-;0	-;-;-;-;0	-;-;-;-;0	-;-;-;-;0	-;-;-;-;0	-;-;-;-;0	-;-;-;-;0	-;-;-;-;0	-;-;-;-;0	-;-;-;-;0	-;-;-;-;0	-;-;-;-;0	-;-;-;-;0	-;-;-;-;0	-;-;-;-;0	-;-;-;-;0	-;-;-;-;0	-;-;-;-;0	-;-;-;-;0	-;-;-;-;0	-;-;-;-;0	-;-;-;-;0	-;-;-;-;0	-;-;-;-;0	-;-;-;-;0	-;-;-;-;0	-;-;-;-;0	-;-;-;-;0	-;-;-;-;0
399	entire	-	-	-	-	-	KP1_RS26585	-;-;-;-;963	-;-;-;-;0	-;-;-;-;0	-;-;-;-;0	-;-;-;-;0	-;-;-;-;0	-;-;-;-;0	-;-;-;-;0	-;-;-;-;0	-;-;-;-;0	-;-;-;-;0	-;-;-;-;0	-;-;-;-;0	-;-;-;-;0	-;-;-;-;0	-;-;-;-;0	-;-;-;-;0	-;-;-;-;0	-;-;-;-;0	-;-;-;-;0	-;-;-;-;0	-;-;-;-;0	-;-;-;-;0	-;-;-;-;0	-;-;-;-;0	-;-;-;-;0	-;-;-;-;0	-;-;-;-;0	-;-;-;-;0	-;-;-;-;0	-;-;-;-;0	-;-;-;-;0	-;-;-;-;0	-;-;-;-;0	-;-;-;-;0	-;-;-;-;0	-;-;-;-;0	-;-;-;-;0	-;-;-;-;0	-;-;-;-;0	-;-;-;-;0	-;-;-;-;0
400	entire	-	-	-	-	-	KP1_RS26590	-;-;-;-;291	-;-;-;-;0	-;-;-;-;0	-;-;-;-;0	-;-;-;-;0	-;-;-;-;0	-;-;-;-;0	-;-;-;-;0	-;-;-;-;0	-;-;-;-;0	-;-;-;-;0	-;-;-;-;0	-;-;-;-;0	-;-;-;-;0	-;-;-;-;0	-;-;-;-;0	-;-;-;-;0	-;-;-;-;0	-;-;-;-;0	-;-;-;-;0	-;-;-;-;0	-;-;-;-;0	-;-;-;-;0	-;-;-;-;0	-;-;-;-;0	-;-;-;-;0	-;-;-;-;0	-;-;-;-;0	-;-;-;-;0	-;-;-;-;0	-;-;-;-;0	-;-;-;-;0	-;-;-;-;0	-;-;-;-;0	-;-;-;-;0	-;-;-;-;0	-;-;-;-;0	-;-;-;-;0	-;-;-;-;0	-;-;-;-;0	-;-;-;-;0	-;-;-;-;0
401	entire	-	-	-	-	-	KP1_RS26595	-;-;-;-;1266	-;-;-;-;0	-;-;-;-;0	-;-;-;-;0	-;-;-;-;0	-;-;-;-;0	-;-;-;-;0	-;-;-;-;0	-;-;-;-;0	-;-;-;-;0	-;-;-;-;0	-;-;-;-;0	-;-;-;-;0	-;-;-;-;0	-;-;-;-;0	-;-;-;-;0	-;-;-;-;0	-;-;-;-;0	-;-;-;-;0	-;-;-;-;0	-;-;-;-;0	-;-;-;-;0	-;-;-;-;0	-;-;-;-;0	-;-;-;-;0	-;-;-;-;0	-;-;-;-;0	-;-;-;-;0	-;-;-;-;0	-;-;-;-;0	-;-;-;-;0	-;-;-;-;0	-;-;-;-;0	-;-;-;-;0	-;-;-;-;0	-;-;-;-;0	-;-;-;-;0	-;-;-;-;0	-;-;-;-;0	-;-;-;-;0	-;-;-;-;0	-;-;-;-;0
402	entire	-	-	-	-	-	KP1_RS26600	-;-;-;-;1500	-;-;-;-;0	-;-;-;-;0	-;-;-;-;0	-;-;-;-;0	-;-;-;-;0	-;-;-;-;0	-;-;-;-;0	-;-;-;-;0	-;-;-;-;0	-;-;-;-;0	-;-;-;-;0	-;-;-;-;0	-;-;-;-;0	-;-;-;-;0	-;-;-;-;0	-;-;-;-;0	-;-;-;-;0	-;-;-;-;0	-;-;-;-;0	-;-;-;-;0	-;-;-;-;0	-;-;-;-;0	-;-;-;-;0	-;-;-;-;0	-;-;-;-;0	-;-;-;-;0	-;-;-;-;0	-;-;-;-;0	-;-;-;-;0	-;-;-;-;0	-;-;-;-;0	-;-;-;-;0	-;-;-;-;0	-;-;-;-;0	-;-;-;-;0	-;-;-;-;0	-;-;-;-;0	-;-;-;-;0	-;-;-;-;0	-;-;-;-;0	-;-;-;-;0
403	entire	-	-	-	-	-	KP1_RS26605	-;-;-;-;213	-;-;-;-;1	-;-;-;-;0	-;-;-;-;0	-;-;-;-;0	-;-;-;-;0	-;-;-;-;1	-;-;-;-;0	-;-;-;-;247	-;-;-;-;0	-;-;-;-;0	-;-;-;-;0	-;-;-;-;0	-;-;-;-;0	-;-;-;-;0	-;-;-;-;0	-;-;-;-;0	-;-;-;-;0	-;-;-;-;0	-;-;-;-;0	-;-;-;-;0	-;-;-;-;0	-;-;-;-;0	-;-;-;-;0	-;-;-;-;207	-;-;-;-;0	-;-;-;-;0	-;-;-;-;0	-;-;-;-;0	-;-;-;-;0	-;-;-;-;0	-;-;-;-;0	-;-;-;-;1	-;-;-;-;273	-;-;-;-;0	-;-;-;-;0	-;-;-;-;0	-;-;-;-;236	-;-;-;-;1	-;-;-;-;0	-;-;-;-;0	-;-;-;-;0
404	entire	-	-	-	-	-	KP1_RS26610	-;-;-;-;279	-;-;-;-;0	-;-;-;-;0	-;-;-;-;0	-;-;-;-;0	-;-;-;-;0	-;-;-;-;0	-;-;-;-;0	-;-;-;-;312	-;-;-;-;0	-;-;-;-;1	-;-;-;-;0	-;-;-;-;1	-;-;-;-;0	-;-;-;-;1	-;-;-;-;1	-;-;-;-;0	-;-;-;-;1	-;-;-;-;0	-;-;-;-;0	-;-;-;-;0	-;-;-;-;0	-;-;-;-;0	-;-;-;-;0	-;-;-;-;385	-;-;-;-;0	-;-;-;-;0	-;-;-;-;0	-;-;-;-;0	-;-;-;-;1	-;-;-;-;0	-;-;-;-;0	-;-;-;-;0	-;-;-;-;360	-;-;-;-;0	-;-;-;-;0	-;-;-;-;0	-;-;-;-;302	-;-;-;-;2	-;-;-;-;0	-;-;-;-;0	-;-;-;-;0
405	entire	-	-	-	-	-	KP1_RS26620	-;-;-;-;483	-;-;-;-;0	-;-;-;-;1	-;-;-;-;586	-;-;-;-;2	-;-;-;-;0	-;-;-;-;1	-;-;-;-;0	-;-;-;-;2	-;-;-;-;1	-;-;-;-;0	-;-;-;-;1	-;-;-;-;0	-;-;-;-;0	-;-;-;-;0	-;-;-;-;4	-;-;-;-;0	-;-;-;-;0	-;-;-;-;0	-;-;-;-;0	-;-;-;-;0	-;-;-;-;1	-;-;-;-;1	-;-;-;-;0	-;-;-;-;412	-;-;-;-;1	-;-;-;-;0	-;-;-;-;0	-;-;-;-;0	-;-;-;-;0	-;-;-;-;516	-;-;-;-;0	-;-;-;-;640	-;-;-;-;544	-;-;-;-;0	-;-;-;-;0	-;-;-;-;0	-;-;-;-;0	-;-;-;-;0	-;-;-;-;1	-;-;-;-;1	-;-;-;-;0
406	entire	-	-	-	-	-	KP1_RS26730	-;-;-;-;870	-;-;-;-;0	-;-;-;-;0	-;-;-;-;901	-;-;-;-;0	-;-;-;-;0	-;-;-;-;0	-;-;-;-;0	-;-;-;-;153	-;-;-;-;1	-;-;-;-;3	-;-;-;-;0	-;-;-;-;3	-;-;-;-;8	-;-;-;-;6	-;-;-;-;1	-;-;-;-;0	-;-;-;-;2	-;-;-;-;0	-;-;-;-;1	-;-;-;-;1	-;-;-;-;0	-;-;-;-;3	-;-;-;-;0	-;-;-;-;45	-;-;-;-;8	-;-;-;-;0	-;-;-;-;2	-;-;-;-;0	-;-;-;-;2	-;-;-;-;6	-;-;-;-;0	-;-;-;-;0	-;-;-;-;3	-;-;-;-;5	-;-;-;-;0	-;-;-;-;10	-;-;-;-;0	-;-;-;-;0	-;-;-;-;3	-;-;-;-;1	-;-;-;-;0
407	entire	-	-	-	-	-	KP1_RS26735	-;-;-;-;132	-;-;-;-;0	-;-;-;-;0	-;-;-;-;0	-;-;-;-;0	-;-;-;-;0	-;-;-;-;0	-;-;-;-;0	-;-;-;-;0	-;-;-;-;0	-;-;-;-;0	-;-;-;-;0	-;-;-;-;0	-;-;-;-;0	-;-;-;-;0	-;-;-;-;0	-;-;-;-;0	-;-;-;-;0	-;-;-;-;0	-;-;-;-;0	-;-;-;-;0	-;-;-;-;0	-;-;-;-;0	-;-;-;-;0	-;-;-;-;0	-;-;-;-;0	-;-;-;-;0	-;-;-;-;0	-;-;-;-;0	-;-;-;-;0	-;-;-;-;0	-;-;-;-;0	-;-;-;-;0	-;-;-;-;0	-;-;-;-;0	-;-;-;-;0	-;-;-;-;0	-;-;-;-;29	-;-;-;-;0	-;-;-;-;0	-;-;-;-;0	-;-;-;-;0
408	entire	-	-	-	-	-	KP1_RS26740	-;-;-;-;861	-;-;-;-;0	-;-;-;-;0	-;-;-;-;0	-;-;-;-;0	-;-;-;-;0	-;-;-;-;0	-;-;-;-;0	-;-;-;-;0	-;-;-;-;0	-;-;-;-;0	-;-;-;-;0	-;-;-;-;0	-;-;-;-;0	-;-;-;-;0	-;-;-;-;0	-;-;-;-;0	-;-;-;-;0	-;-;-;-;0	-;-;-;-;0	-;-;-;-;0	-;-;-;-;0	-;-;-;-;0	-;-;-;-;0	-;-;-;-;0	-;-;-;-;0	-;-;-;-;0	-;-;-;-;0	-;-;-;-;0	-;-;-;-;0	-;-;-;-;0	-;-;-;-;0	-;-;-;-;0	-;-;-;-;0	-;-;-;-;0	-;-;-;-;0	-;-;-;-;0	-;-;-;-;0	-;-;-;-;0	-;-;-;-;0	-;-;-;-;0	-;-;-;-;0
409	entire	-	-	-	-	-	KP1_RS26745	-;-;-;-;561	-;-;-;-;0	-;-;-;-;0	-;-;-;-;0	-;-;-;-;0	-;-;-;-;0	-;-;-;-;0	-;-;-;-;0	-;-;-;-;0	-;-;-;-;0	-;-;-;-;0	-;-;-;-;0	-;-;-;-;0	-;-;-;-;0	-;-;-;-;0	-;-;-;-;0	-;-;-;-;0	-;-;-;-;0	-;-;-;-;0	-;-;-;-;0	-;-;-;-;12	-;-;-;-;0	-;-;-;-;0	-;-;-;-;0	-;-;-;-;0	-;-;-;-;0	-;-;-;-;0	-;-;-;-;0	-;-;-;-;0	-;-;-;-;0	-;-;-;-;0	-;-;-;-;0	-;-;-;-;0	-;-;-;-;0	-;-;-;-;0	-;-;-;-;0	-;-;-;-;0	-;-;-;-;0	-;-;-;-;0	-;-;-;-;0	-;-;-;-;0	-;-;-;-;0
410	entire	-	-	-	-	-	KP1_RS26750	-;-;-;-;2940	-;-;-;-;0	-;-;-;-;0	-;-;-;-;0	-;-;-;-;0	-;-;-;-;0	-;-;-;-;0	-;-;-;-;0	-;-;-;-;0	-;-;-;-;0	-;-;-;-;0	-;-;-;-;0	-;-;-;-;0	-;-;-;-;0	-;-;-;-;0	-;-;-;-;0	-;-;-;-;0	-;-;-;-;0	-;-;-;-;0	-;-;-;-;0	-;-;-;-;0	-;-;-;-;0	-;-;-;-;0	-;-;-;-;0	-;-;-;-;0	-;-;-;-;0	-;-;-;-;0	-;-;-;-;0	-;-;-;-;0	-;-;-;-;0	-;-;-;-;0	-;-;-;-;0	-;-;-;-;0	-;-;-;-;0	-;-;-;-;0	-;-;-;-;0	-;-;-;-;0	-;-;-;-;0	-;-;-;-;0	-;-;-;-;0	-;-;-;-;0	-;-;-;-;0
411	entire	-	-	-	-	-	KP1_RS26755	-;-;-;-;528	-;-;-;-;0	-;-;-;-;0	-;-;-;-;1	-;-;-;-;438	-;-;-;-;1	-;-;-;-;0	-;-;-;-;0	-;-;-;-;0	-;-;-;-;0	-;-;-;-;0	-;-;-;-;0	-;-;-;-;0	-;-;-;-;413	-;-;-;-;0	-;-;-;-;0	-;-;-;-;447	-;-;-;-;0	-;-;-;-;0	-;-;-;-;459	-;-;-;-;0	-;-;-;-;0	-;-;-;-;0	-;-;-;-;0	-;-;-;-;0	-;-;-;-;0	-;-;-;-;0	-;-;-;-;0	-;-;-;-;1	-;-;-;-;2	-;-;-;-;0	-;-;-;-;0	-;-;-;-;0	-;-;-;-;0	-;-;-;-;0	-;-;-;-;1	-;-;-;-;0	-;-;-;-;1	-;-;-;-;0	-;-;-;-;0	-;-;-;-;0	-;-;-;-;1
412	entire	-	-	-	-	-	KP1_RS26760	-;-;-;-;1014	-;-;-;-;0	-;-;-;-;0	-;-;-;-;0	-;-;-;-;1028	-;-;-;-;1	-;-;-;-;0	-;-;-;-;0	-;-;-;-;0	-;-;-;-;0	-;-;-;-;1	-;-;-;-;0	-;-;-;-;0	-;-;-;-;404	-;-;-;-;0	-;-;-;-;0	-;-;-;-;445	-;-;-;-;0	-;-;-;-;0	-;-;-;-;1122	-;-;-;-;1	-;-;-;-;1	-;-;-;-;0	-;-;-;-;0	-;-;-;-;1	-;-;-;-;0	-;-;-;-;0	-;-;-;-;1	-;-;-;-;0	-;-;-;-;0	-;-;-;-;1	-;-;-;-;0	-;-;-;-;787	-;-;-;-;0	-;-;-;-;0	-;-;-;-;0	-;-;-;-;1	-;-;-;-;0	-;-;-;-;0	-;-;-;-;0	-;-;-;-;0	-;-;-;-;0
413	entire	-	-	-	-	-	KP1_RS26770	-;-;-;-;948	-;-;-;-;0	-;-;-;-;0	-;-;-;-;0	-;-;-;-;0	-;-;-;-;0	-;-;-;-;0	-;-;-;-;0	-;-;-;-;0	-;-;-;-;0	-;-;-;-;0	-;-;-;-;0	-;-;-;-;0	-;-;-;-;0	-;-;-;-;0	-;-;-;-;0	-;-;-;-;0	-;-;-;-;0	-;-;-;-;0	-;-;-;-;0	-;-;-;-;0	-;-;-;-;0	-;-;-;-;0	-;-;-;-;0	-;-;-;-;0	-;-;-;-;0	-;-;-;-;0	-;-;-;-;0	-;-;-;-;0	-;-;-;-;0	-;-;-;-;0	-;-;-;-;0	-;-;-;-;0	-;-;-;-;0	-;-;-;-;0	-;-;-;-;0	-;-;-;-;0	-;-;-;-;0	-;-;-;-;0	-;-;-;-;0	-;-;-;-;0	-;-;-;-;0
414	entire	-	-	-	-	-	KP1_RS26775	-;-;-;-;462	-;-;-;-;0	-;-;-;-;0	-;-;-;-;0	-;-;-;-;0	-;-;-;-;0	-;-;-;-;0	-;-;-;-;0	-;-;-;-;0	-;-;-;-;0	-;-;-;-;0	-;-;-;-;0	-;-;-;-;0	-;-;-;-;0	-;-;-;-;0	-;-;-;-;0	-;-;-;-;0	-;-;-;-;0	-;-;-;-;0	-;-;-;-;0	-;-;-;-;0	-;-;-;-;0	-;-;-;-;0	-;-;-;-;0	-;-;-;-;0	-;-;-;-;0	-;-;-;-;0	-;-;-;-;0	-;-;-;-;0	-;-;-;-;0	-;-;-;-;0	-;-;-;-;0	-;-;-;-;0	-;-;-;-;0	-;-;-;-;0	-;-;-;-;0	-;-;-;-;0	-;-;-;-;0	-;-;-;-;0	-;-;-;-;0	-;-;-;-;0	-;-;-;-;0
415	entire	-	-	-	-	-	KP1_RS26790	-;-;-;-;2226	-;-;-;-;0	-;-;-;-;0	-;-;-;-;0	-;-;-;-;0	-;-;-;-;0	-;-;-;-;0	-;-;-;-;0	-;-;-;-;0	-;-;-;-;0	-;-;-;-;0	-;-;-;-;0	-;-;-;-;0	-;-;-;-;0	-;-;-;-;0	-;-;-;-;0	-;-;-;-;0	-;-;-;-;0	-;-;-;-;0	-;-;-;-;0	-;-;-;-;0	-;-;-;-;0	-;-;-;-;0	-;-;-;-;0	-;-;-;-;0	-;-;-;-;0	-;-;-;-;0	-;-;-;-;0	-;-;-;-;0	-;-;-;-;0	-;-;-;-;0	-;-;-;-;0	-;-;-;-;0	-;-;-;-;0	-;-;-;-;0	-;-;-;-;0	-;-;-;-;0	-;-;-;-;0	-;-;-;-;0	-;-;-;-;0	-;-;-;-;0	-;-;-;-;0
416	entire	-	-	-	-	-	KP1_RS26795	-;-;-;-;900	-;-;-;-;0	-;-;-;-;0	-;-;-;-;0	-;-;-;-;0	-;-;-;-;0	-;-;-;-;0	-;-;-;-;0	-;-;-;-;0	-;-;-;-;0	-;-;-;-;0	-;-;-;-;0	-;-;-;-;0	-;-;-;-;0	-;-;-;-;0	-;-;-;-;0	-;-;-;-;0	-;-;-;-;0	-;-;-;-;0	-;-;-;-;0	-;-;-;-;0	-;-;-;-;0	-;-;-;-;0	-;-;-;-;0	-;-;-;-;0	-;-;-;-;0	-;-;-;-;0	-;-;-;-;0	-;-;-;-;0	-;-;-;-;0	-;-;-;-;0	-;-;-;-;0	-;-;-;-;0	-;-;-;-;0	-;-;-;-;0	-;-;-;-;0	-;-;-;-;0	-;-;-;-;0	-;-;-;-;0	-;-;-;-;0	-;-;-;-;0	-;-;-;-;0
417	entire	-	-	-	-	-	KP1_RS26800	-;-;-;-;291	-;-;-;-;0	-;-;-;-;0	-;-;-;-;0	-;-;-;-;0	-;-;-;-;0	-;-;-;-;0	-;-;-;-;0	-;-;-;-;0	-;-;-;-;0	-;-;-;-;0	-;-;-;-;0	-;-;-;-;0	-;-;-;-;0	-;-;-;-;0	-;-;-;-;0	-;-;-;-;0	-;-;-;-;0	-;-;-;-;0	-;-;-;-;0	-;-;-;-;0	-;-;-;-;0	-;-;-;-;0	-;-;-;-;0	-;-;-;-;0	-;-;-;-;0	-;-;-;-;0	-;-;-;-;0	-;-;-;-;0	-;-;-;-;0	-;-;-;-;0	-;-;-;-;0	-;-;-;-;0	-;-;-;-;0	-;-;-;-;0	-;-;-;-;0	-;-;-;-;0	-;-;-;-;0	-;-;-;-;0	-;-;-;-;0	-;-;-;-;0	-;-;-;-;0
418	entire	-	-	-	-	-	KP1_RS26805	-;-;-;-;207	-;-;-;-;0	-;-;-;-;0	-;-;-;-;0	-;-;-;-;0	-;-;-;-;0	-;-;-;-;0	-;-;-;-;0	-;-;-;-;0	-;-;-;-;0	-;-;-;-;0	-;-;-;-;0	-;-;-;-;0	-;-;-;-;0	-;-;-;-;0	-;-;-;-;0	-;-;-;-;0	-;-;-;-;0	-;-;-;-;0	-;-;-;-;0	-;-;-;-;0	-;-;-;-;0	-;-;-;-;0	-;-;-;-;0	-;-;-;-;0	-;-;-;-;0	-;-;-;-;0	-;-;-;-;0	-;-;-;-;0	-;-;-;-;0	-;-;-;-;0	-;-;-;-;0	-;-;-;-;0	-;-;-;-;0	-;-;-;-;0	-;-;-;-;0	-;-;-;-;0	-;-;-;-;0	-;-;-;-;0	-;-;-;-;0	-;-;-;-;0	-;-;-;-;0
419	entire	-	-	-	-	-	KP1_RS26810	-;-;-;-;294	-;-;-;-;0	-;-;-;-;0	-;-;-;-;0	-;-;-;-;0	-;-;-;-;0	-;-;-;-;0	-;-;-;-;0	-;-;-;-;0	-;-;-;-;0	-;-;-;-;0	-;-;-;-;0	-;-;-;-;0	-;-;-;-;0	-;-;-;-;0	-;-;-;-;0	-;-;-;-;0	-;-;-;-;0	-;-;-;-;0	-;-;-;-;0	-;-;-;-;0	-;-;-;-;0	-;-;-;-;0	-;-;-;-;0	-;-;-;-;0	-;-;-;-;0	-;-;-;-;0	-;-;-;-;0	-;-;-;-;0	-;-;-;-;0	-;-;-;-;0	-;-;-;-;0	-;-;-;-;0	-;-;-;-;0	-;-;-;-;0	-;-;-;-;0	-;-;-;-;0	-;-;-;-;0	-;-;-;-;0	-;-;-;-;0	-;-;-;-;0	-;-;-;-;0
420	entire	-	-	-	-	-	KP1_RS26815	-;-;-;-;1134	-;-;-;-;0	-;-;-;-;0	-;-;-;-;0	-;-;-;-;0	-;-;-;-;0	-;-;-;-;0	-;-;-;-;0	-;-;-;-;0	-;-;-;-;0	-;-;-;-;0	-;-;-;-;0	-;-;-;-;0	-;-;-;-;0	-;-;-;-;0	-;-;-;-;0	-;-;-;-;0	-;-;-;-;0	-;-;-;-;0	-;-;-;-;0	-;-;-;-;0	-;-;-;-;0	-;-;-;-;0	-;-;-;-;0	-;-;-;-;0	-;-;-;-;0	-;-;-;-;0	-;-;-;-;0	-;-;-;-;0	-;-;-;-;0	-;-;-;-;0	-;-;-;-;0	-;-;-;-;0	-;-;-;-;0	-;-;-;-;0	-;-;-;-;0	-;-;-;-;0	-;-;-;-;0	-;-;-;-;0	-;-;-;-;0	-;-;-;-;0	-;-;-;-;0
421	entire	-	-	-	-	-	KP1_RS26820	-;-;-;-;231	-;-;-;-;1	-;-;-;-;0	-;-;-;-;123	-;-;-;-;1	-;-;-;-;0	-;-;-;-;0	-;-;-;-;8	-;-;-;-;2	-;-;-;-;1	-;-;-;-;7	-;-;-;-;0	-;-;-;-;1	-;-;-;-;37	-;-;-;-;201	-;-;-;-;0	-;-;-;-;3	-;-;-;-;0	-;-;-;-;0	-;-;-;-;0	-;-;-;-;115	-;-;-;-;70	-;-;-;-;101	-;-;-;-;0	-;-;-;-;70	-;-;-;-;1	-;-;-;-;86	-;-;-;-;0	-;-;-;-;0	-;-;-;-;62	-;-;-;-;0	-;-;-;-;0	-;-;-;-;0	-;-;-;-;147	-;-;-;-;0	-;-;-;-;0	-;-;-;-;82	-;-;-;-;1	-;-;-;-;141	-;-;-;-;0	-;-;-;-;62	-;-;-;-;29
422	entire	-	-	-	-	-	KP1_RS26835	-;-;-;-;294	-;-;-;-;0	-;-;-;-;0	-;-;-;-;0	-;-;-;-;0	-;-;-;-;0	-;-;-;-;0	-;-;-;-;0	-;-;-;-;0	-;-;-;-;0	-;-;-;-;0	-;-;-;-;1	-;-;-;-;0	-;-;-;-;0	-;-;-;-;3	-;-;-;-;0	-;-;-;-;0	-;-;-;-;0	-;-;-;-;0	-;-;-;-;0	-;-;-;-;2	-;-;-;-;1	-;-;-;-;0	-;-;-;-;0	-;-;-;-;0	-;-;-;-;0	-;-;-;-;0	-;-;-;-;0	-;-;-;-;0	-;-;-;-;0	-;-;-;-;0	-;-;-;-;1	-;-;-;-;1	-;-;-;-;0	-;-;-;-;0	-;-;-;-;0	-;-;-;-;3	-;-;-;-;0	-;-;-;-;0	-;-;-;-;0	-;-;-;-;0	-;-;-;-;0
423	entire	-	-	-	-	-	KP1_RS26845	-;-;-;-;921	-;-;-;-;0	-;-;-;-;0	-;-;-;-;0	-;-;-;-;0	-;-;-;-;0	-;-;-;-;0	-;-;-;-;0	-;-;-;-;0	-;-;-;-;0	-;-;-;-;0	-;-;-;-;0	-;-;-;-;0	-;-;-;-;0	-;-;-;-;0	-;-;-;-;0	-;-;-;-;0	-;-;-;-;0	-;-;-;-;0	-;-;-;-;0	-;-;-;-;0	-;-;-;-;0	-;-;-;-;0	-;-;-;-;0	-;-;-;-;0	-;-;-;-;0	-;-;-;-;0	-;-;-;-;0	-;-;-;-;0	-;-;-;-;0	-;-;-;-;0	-;-;-;-;0	-;-;-;-;0	-;-;-;-;0	-;-;-;-;0	-;-;-;-;0	-;-;-;-;0	-;-;-;-;0	-;-;-;-;0	-;-;-;-;0	-;-;-;-;0	-;-;-;-;0
424	entire	-	-	-	-	-	KP1_RS26850	-;-;-;-;492	-;-;-;-;0	-;-;-;-;0	-;-;-;-;0	-;-;-;-;0	-;-;-;-;0	-;-;-;-;0	-;-;-;-;0	-;-;-;-;0	-;-;-;-;0	-;-;-;-;0	-;-;-;-;0	-;-;-;-;0	-;-;-;-;0	-;-;-;-;0	-;-;-;-;0	-;-;-;-;0	-;-;-;-;0	-;-;-;-;0	-;-;-;-;0	-;-;-;-;0	-;-;-;-;0	-;-;-;-;0	-;-;-;-;0	-;-;-;-;0	-;-;-;-;0	-;-;-;-;0	-;-;-;-;0	-;-;-;-;0	-;-;-;-;0	-;-;-;-;0	-;-;-;-;0	-;-;-;-;0	-;-;-;-;0	-;-;-;-;0	-;-;-;-;0	-;-;-;-;0	-;-;-;-;0	-;-;-;-;0	-;-;-;-;0	-;-;-;-;0	-;-;-;-;0
425	entire	-	-	-	-	-	KP1_RS26855	-;-;-;-;276	-;-;-;-;0	-;-;-;-;0	-;-;-;-;0	-;-;-;-;0	-;-;-;-;0	-;-;-;-;0	-;-;-;-;0	-;-;-;-;0	-;-;-;-;0	-;-;-;-;0	-;-;-;-;0	-;-;-;-;0	-;-;-;-;0	-;-;-;-;0	-;-;-;-;0	-;-;-;-;0	-;-;-;-;0	-;-;-;-;0	-;-;-;-;0	-;-;-;-;0	-;-;-;-;0	-;-;-;-;0	-;-;-;-;0	-;-;-;-;0	-;-;-;-;0	-;-;-;-;0	-;-;-;-;0	-;-;-;-;0	-;-;-;-;0	-;-;-;-;0	-;-;-;-;0	-;-;-;-;0	-;-;-;-;0	-;-;-;-;0	-;-;-;-;0	-;-;-;-;0	-;-;-;-;0	-;-;-;-;0	-;-;-;-;0	-;-;-;-;0	-;-;-;-;0
426	entire	-	-	-	-	-	KP1_RS26860	-;-;-;-;429	-;-;-;-;0	-;-;-;-;0	-;-;-;-;0	-;-;-;-;0	-;-;-;-;0	-;-;-;-;0	-;-;-;-;0	-;-;-;-;0	-;-;-;-;0	-;-;-;-;0	-;-;-;-;0	-;-;-;-;0	-;-;-;-;0	-;-;-;-;0	-;-;-;-;0	-;-;-;-;0	-;-;-;-;0	-;-;-;-;0	-;-;-;-;0	-;-;-;-;0	-;-;-;-;0	-;-;-;-;0	-;-;-;-;0	-;-;-;-;0	-;-;-;-;0	-;-;-;-;0	-;-;-;-;0	-;-;-;-;0	-;-;-;-;0	-;-;-;-;0	-;-;-;-;0	-;-;-;-;0	-;-;-;-;0	-;-;-;-;0	-;-;-;-;0	-;-;-;-;0	-;-;-;-;0	-;-;-;-;0	-;-;-;-;0	-;-;-;-;0	-;-;-;-;0
427	entire	-	-	-	-	-	KP1_RS26865	-;-;-;-;561	-;-;-;-;0	-;-;-;-;0	-;-;-;-;0	-;-;-;-;0	-;-;-;-;0	-;-;-;-;0	-;-;-;-;0	-;-;-;-;0	-;-;-;-;0	-;-;-;-;0	-;-;-;-;0	-;-;-;-;0	-;-;-;-;0	-;-;-;-;0	-;-;-;-;0	-;-;-;-;0	-;-;-;-;0	-;-;-;-;0	-;-;-;-;0	-;-;-;-;0	-;-;-;-;0	-;-;-;-;0	-;-;-;-;0	-;-;-;-;0	-;-;-;-;0	-;-;-;-;0	-;-;-;-;0	-;-;-;-;0	-;-;-;-;0	-;-;-;-;0	-;-;-;-;0	-;-;-;-;0	-;-;-;-;0	-;-;-;-;0	-;-;-;-;0	-;-;-;-;0	-;-;-;-;0	-;-;-;-;0	-;-;-;-;0	-;-;-;-;0	-;-;-;-;0
428	entire	-	-	-	-	-	KP1_RS26870	-;-;-;-;261	-;-;-;-;0	-;-;-;-;0	-;-;-;-;0	-;-;-;-;0	-;-;-;-;0	-;-;-;-;0	-;-;-;-;0	-;-;-;-;0	-;-;-;-;0	-;-;-;-;0	-;-;-;-;0	-;-;-;-;0	-;-;-;-;0	-;-;-;-;0	-;-;-;-;0	-;-;-;-;0	-;-;-;-;0	-;-;-;-;0	-;-;-;-;0	-;-;-;-;0	-;-;-;-;0	-;-;-;-;0	-;-;-;-;0	-;-;-;-;0	-;-;-;-;0	-;-;-;-;0	-;-;-;-;0	-;-;-;-;0	-;-;-;-;0	-;-;-;-;0	-;-;-;-;0	-;-;-;-;0	-;-;-;-;0	-;-;-;-;0	-;-;-;-;0	-;-;-;-;0	-;-;-;-;0	-;-;-;-;0	-;-;-;-;0	-;-;-;-;0	-;-;-;-;0
429	entire	-	-	-	-	-	KP1_RS26875	-;-;-;-;2202	-;-;-;-;0	-;-;-;-;0	-;-;-;-;0	-;-;-;-;0	-;-;-;-;0	-;-;-;-;0	-;-;-;-;0	-;-;-;-;0	-;-;-;-;0	-;-;-;-;0	-;-;-;-;0	-;-;-;-;0	-;-;-;-;0	-;-;-;-;0	-;-;-;-;0	-;-;-;-;0	-;-;-;-;0	-;-;-;-;0	-;-;-;-;0	-;-;-;-;0	-;-;-;-;0	-;-;-;-;0	-;-;-;-;0	-;-;-;-;0	-;-;-;-;0	-;-;-;-;0	-;-;-;-;0	-;-;-;-;0	-;-;-;-;0	-;-;-;-;0	-;-;-;-;0	-;-;-;-;0	-;-;-;-;0	-;-;-;-;0	-;-;-;-;0	-;-;-;-;0	-;-;-;-;0	-;-;-;-;0	-;-;-;-;0	-;-;-;-;0	-;-;-;-;0
430	entire	-	-	-	-	-	KP1_RS26880	-;-;-;-;1278	-;-;-;-;0	-;-;-;-;0	-;-;-;-;0	-;-;-;-;0	-;-;-;-;0	-;-;-;-;0	-;-;-;-;0	-;-;-;-;0	-;-;-;-;0	-;-;-;-;0	-;-;-;-;0	-;-;-;-;0	-;-;-;-;0	-;-;-;-;0	-;-;-;-;0	-;-;-;-;0	-;-;-;-;0	-;-;-;-;0	-;-;-;-;0	-;-;-;-;0	-;-;-;-;0	-;-;-;-;0	-;-;-;-;0	-;-;-;-;0	-;-;-;-;0	-;-;-;-;0	-;-;-;-;0	-;-;-;-;0	-;-;-;-;0	-;-;-;-;0	-;-;-;-;0	-;-;-;-;0	-;-;-;-;0	-;-;-;-;0	-;-;-;-;0	-;-;-;-;0	-;-;-;-;0	-;-;-;-;0	-;-;-;-;0	-;-;-;-;0	-;-;-;-;0
431	entire	-	-	-	-	-	KP1_RS26885	-;-;-;-;1734	-;-;-;-;0	-;-;-;-;0	-;-;-;-;0	-;-;-;-;0	-;-;-;-;0	-;-;-;-;0	-;-;-;-;0	-;-;-;-;0	-;-;-;-;0	-;-;-;-;0	-;-;-;-;0	-;-;-;-;0	-;-;-;-;0	-;-;-;-;0	-;-;-;-;0	-;-;-;-;0	-;-;-;-;0	-;-;-;-;0	-;-;-;-;0	-;-;-;-;0	-;-;-;-;0	-;-;-;-;0	-;-;-;-;0	-;-;-;-;0	-;-;-;-;0	-;-;-;-;0	-;-;-;-;0	-;-;-;-;0	-;-;-;-;0	-;-;-;-;0	-;-;-;-;0	-;-;-;-;0	-;-;-;-;0	-;-;-;-;0	-;-;-;-;0	-;-;-;-;0	-;-;-;-;0	-;-;-;-;0	-;-;-;-;0	-;-;-;-;0	-;-;-;-;0
432	entire	-	-	-	-	-	KP1_RS26890	-;-;-;-;948	-;-;-;-;0	-;-;-;-;0	-;-;-;-;0	-;-;-;-;0	-;-;-;-;0	-;-;-;-;0	-;-;-;-;0	-;-;-;-;0	-;-;-;-;0	-;-;-;-;0	-;-;-;-;0	-;-;-;-;0	-;-;-;-;0	-;-;-;-;0	-;-;-;-;0	-;-;-;-;0	-;-;-;-;0	-;-;-;-;0	-;-;-;-;0	-;-;-;-;0	-;-;-;-;0	-;-;-;-;0	-;-;-;-;0	-;-;-;-;0	-;-;-;-;0	-;-;-;-;0	-;-;-;-;0	-;-;-;-;0	-;-;-;-;0	-;-;-;-;0	-;-;-;-;0	-;-;-;-;0	-;-;-;-;0	-;-;-;-;0	-;-;-;-;0	-;-;-;-;0	-;-;-;-;0	-;-;-;-;0	-;-;-;-;0	-;-;-;-;0	-;-;-;-;0
433	entire	-	-	-	-	-	KP1_RS26895	-;-;-;-;1725	-;-;-;-;0	-;-;-;-;0	-;-;-;-;0	-;-;-;-;0	-;-;-;-;0	-;-;-;-;0	-;-;-;-;0	-;-;-;-;0	-;-;-;-;0	-;-;-;-;0	-;-;-;-;0	-;-;-;-;0	-;-;-;-;0	-;-;-;-;0	-;-;-;-;0	-;-;-;-;0	-;-;-;-;0	-;-;-;-;0	-;-;-;-;0	-;-;-;-;0	-;-;-;-;0	-;-;-;-;0	-;-;-;-;0	-;-;-;-;0	-;-;-;-;0	-;-;-;-;0	-;-;-;-;0	-;-;-;-;0	-;-;-;-;0	-;-;-;-;0	-;-;-;-;0	-;-;-;-;0	-;-;-;-;0	-;-;-;-;0	-;-;-;-;0	-;-;-;-;0	-;-;-;-;0	-;-;-;-;0	-;-;-;-;0	-;-;-;-;0	-;-;-;-;0
434	entire	-	-	-	-	-	KP1_RS26900	-;-;-;-;1224	-;-;-;-;0	-;-;-;-;0	-;-;-;-;0	-;-;-;-;0	-;-;-;-;0	-;-;-;-;0	-;-;-;-;0	-;-;-;-;0	-;-;-;-;0	-;-;-;-;0	-;-;-;-;0	-;-;-;-;0	-;-;-;-;0	-;-;-;-;0	-;-;-;-;0	-;-;-;-;0	-;-;-;-;0	-;-;-;-;0	-;-;-;-;0	-;-;-;-;0	-;-;-;-;0	-;-;-;-;0	-;-;-;-;0	-;-;-;-;0	-;-;-;-;0	-;-;-;-;0	-;-;-;-;0	-;-;-;-;0	-;-;-;-;0	-;-;-;-;0	-;-;-;-;0	-;-;-;-;0	-;-;-;-;0	-;-;-;-;0	-;-;-;-;0	-;-;-;-;0	-;-;-;-;0	-;-;-;-;0	-;-;-;-;0	-;-;-;-;0	-;-;-;-;0
435	entire	-	-	-	-	-	KP1_RS26905	-;-;-;-;240	-;-;-;-;0	-;-;-;-;0	-;-;-;-;0	-;-;-;-;0	-;-;-;-;0	-;-;-;-;0	-;-;-;-;0	-;-;-;-;0	-;-;-;-;0	-;-;-;-;0	-;-;-;-;0	-;-;-;-;0	-;-;-;-;0	-;-;-;-;0	-;-;-;-;0	-;-;-;-;0	-;-;-;-;0	-;-;-;-;0	-;-;-;-;0	-;-;-;-;0	-;-;-;-;0	-;-;-;-;0	-;-;-;-;0	-;-;-;-;0	-;-;-;-;0	-;-;-;-;0	-;-;-;-;0	-;-;-;-;0	-;-;-;-;0	-;-;-;-;0	-;-;-;-;0	-;-;-;-;0	-;-;-;-;0	-;-;-;-;0	-;-;-;-;0	-;-;-;-;0	-;-;-;-;0	-;-;-;-;0	-;-;-;-;0	-;-;-;-;0	-;-;-;-;0
436	entire	-	-	-	-	-	KP1_RS26910	-;-;-;-;195	-;-;-;-;0	-;-;-;-;0	-;-;-;-;0	-;-;-;-;0	-;-;-;-;0	-;-;-;-;0	-;-;-;-;0	-;-;-;-;0	-;-;-;-;0	-;-;-;-;0	-;-;-;-;0	-;-;-;-;0	-;-;-;-;0	-;-;-;-;0	-;-;-;-;0	-;-;-;-;0	-;-;-;-;0	-;-;-;-;0	-;-;-;-;0	-;-;-;-;0	-;-;-;-;0	-;-;-;-;0	-;-;-;-;0	-;-;-;-;0	-;-;-;-;0	-;-;-;-;0	-;-;-;-;0	-;-;-;-;0	-;-;-;-;0	-;-;-;-;0	-;-;-;-;0	-;-;-;-;0	-;-;-;-;0	-;-;-;-;0	-;-;-;-;0	-;-;-;-;0	-;-;-;-;0	-;-;-;-;0	-;-;-;-;0	-;-;-;-;0	-;-;-;-;0
437	entire	-	-	-	-	-	KP1_RS26920	-;-;-;-;510	-;-;-;-;0	-;-;-;-;0	-;-;-;-;0	-;-;-;-;0	-;-;-;-;0	-;-;-;-;0	-;-;-;-;0	-;-;-;-;0	-;-;-;-;0	-;-;-;-;0	-;-;-;-;0	-;-;-;-;0	-;-;-;-;0	-;-;-;-;0	-;-;-;-;0	-;-;-;-;0	-;-;-;-;0	-;-;-;-;0	-;-;-;-;0	-;-;-;-;0	-;-;-;-;0	-;-;-;-;0	-;-;-;-;0	-;-;-;-;0	-;-;-;-;0	-;-;-;-;0	-;-;-;-;0	-;-;-;-;0	-;-;-;-;0	-;-;-;-;0	-;-;-;-;0	-;-;-;-;0	-;-;-;-;0	-;-;-;-;0	-;-;-;-;0	-;-;-;-;0	-;-;-;-;0	-;-;-;-;0	-;-;-;-;0	-;-;-;-;0	-;-;-;-;0
438	entire	-	-	-	-	-	KP1_RS26925	-;-;-;-;318	-;-;-;-;0	-;-;-;-;0	-;-;-;-;0	-;-;-;-;0	-;-;-;-;0	-;-;-;-;0	-;-;-;-;0	-;-;-;-;0	-;-;-;-;0	-;-;-;-;0	-;-;-;-;0	-;-;-;-;0	-;-;-;-;0	-;-;-;-;0	-;-;-;-;0	-;-;-;-;0	-;-;-;-;0	-;-;-;-;0	-;-;-;-;0	-;-;-;-;0	-;-;-;-;0	-;-;-;-;0	-;-;-;-;0	-;-;-;-;0	-;-;-;-;0	-;-;-;-;0	-;-;-;-;0	-;-;-;-;0	-;-;-;-;0	-;-;-;-;0	-;-;-;-;0	-;-;-;-;0	-;-;-;-;0	-;-;-;-;0	-;-;-;-;0	-;-;-;-;0	-;-;-;-;0	-;-;-;-;0	-;-;-;-;0	-;-;-;-;0	-;-;-;-;0
439	entire	-	-	-	-	-	KP1_RS26930	-;-;-;-;387	-;-;-;-;0	-;-;-;-;0	-;-;-;-;1	-;-;-;-;0	-;-;-;-;0	-;-;-;-;0	-;-;-;-;0	-;-;-;-;0	-;-;-;-;0	-;-;-;-;0	-;-;-;-;0	-;-;-;-;0	-;-;-;-;0	-;-;-;-;0	-;-;-;-;0	-;-;-;-;56	-;-;-;-;0	-;-;-;-;0	-;-;-;-;0	-;-;-;-;0	-;-;-;-;0	-;-;-;-;0	-;-;-;-;0	-;-;-;-;0	-;-;-;-;0	-;-;-;-;0	-;-;-;-;0	-;-;-;-;0	-;-;-;-;0	-;-;-;-;0	-;-;-;-;0	-;-;-;-;0	-;-;-;-;0	-;-;-;-;0	-;-;-;-;0	-;-;-;-;0	-;-;-;-;0	-;-;-;-;0	-;-;-;-;0	-;-;-;-;0	-;-;-;-;0
440	entire	-	-	-	-	-	KP1_RS26935	-;-;-;-;1200	-;-;-;-;0	-;-;-;-;0	-;-;-;-;0	-;-;-;-;0	-;-;-;-;0	-;-;-;-;0	-;-;-;-;0	-;-;-;-;0	-;-;-;-;0	-;-;-;-;0	-;-;-;-;0	-;-;-;-;0	-;-;-;-;0	-;-;-;-;0	-;-;-;-;0	-;-;-;-;624	-;-;-;-;0	-;-;-;-;0	-;-;-;-;0	-;-;-;-;0	-;-;-;-;0	-;-;-;-;0	-;-;-;-;0	-;-;-;-;0	-;-;-;-;0	-;-;-;-;0	-;-;-;-;0	-;-;-;-;0	-;-;-;-;2	-;-;-;-;1	-;-;-;-;0	-;-;-;-;0	-;-;-;-;0	-;-;-;-;1	-;-;-;-;0	-;-;-;-;0	-;-;-;-;0	-;-;-;-;0	-;-;-;-;0	-;-;-;-;0	-;-;-;-;0
441	entire	-	-	KPK_RS00550	VK055_3487	KPN_03982	KP1_RS24865	-;1017;897;1017;960	-;44;461;443;426	-;49;328;483;331	-;28;353;388;360	-;1018;37;38;23	-;46;342;527;382	-;1;0;0;0	-;27;314;408;269	-;0;3;1;2	-;34;333;296;348	-;37;320;536;345	-;49;385;572;403	-;0;1;0;4	-;34;270;379;282	-;0;0;3;1	-;44;389;344;431	-;45;348;412;480	-;37;335;298;326	-;52;346;528;353	-;1025;38;41;24	-;1;1;2;1	-;39;347;478;354	-;33;267;440;264	-;1;0;1;1	-;0;4;8;3	-;917;33;42;21	-;31;349;357;339	-;28;298;390;282	-;0;1;0;0	-;40;333;547;323	-;39;328;448;294	-;42;363;474;388	-;50;500;594;477	-;41;322;559;324	-;0;3;1;2	-;69;727;664;732	-;72;466;700;471	-;1012;39;46;31	-;49;378;549;374	-;2;3;3;1	-;1140;45;49;34	-;1233;52;54;33
442	entire	araD	-	KPK_RS00785	-	-	-	-;699;-;-;-	-;0;-;-;-	-;1;-;-;-	-;0;-;-;-	-;0;-;-;-	-;1;-;-;-	-;0;-;-;-	-;0;-;-;-	-;0;-;-;-	-;1;-;-;-	-;0;-;-;-	-;1;-;-;-	-;1;-;-;-	-;0;-;-;-	-;1;-;-;-	-;0;-;-;-	-;0;-;-;-	-;0;-;-;-	-;0;-;-;-	-;0;-;-;-	-;0;-;-;-	-;0;-;-;-	-;0;-;-;-	-;0;-;-;-	-;2;-;-;-	-;626;-;-;-	-;0;-;-;-	-;0;-;-;-	-;0;-;-;-	-;0;-;-;-	-;0;-;-;-	-;0;-;-;-	-;2;-;-;-	-;0;-;-;-	-;0;-;-;-	-;2;-;-;-	-;605;-;-;-	-;1;-;-;-	-;0;-;-;-	-;479;-;-;-	-;0;-;-;-	-;0;-;-;-
443	entire	-	-	KPK_RS00790	-	-	-	-;861;-;-;-	-;0;-;-;-	-;2;-;-;-	-;0;-;-;-	-;1;-;-;-	-;0;-;-;-	-;0;-;-;-	-;0;-;-;-	-;2;-;-;-	-;0;-;-;-	-;1;-;-;-	-;0;-;-;-	-;0;-;-;-	-;1;-;-;-	-;1;-;-;-	-;0;-;-;-	-;1;-;-;-	-;1;-;-;-	-;1;-;-;-	-;1;-;-;-	-;0;-;-;-	-;0;-;-;-	-;1;-;-;-	-;1;-;-;-	-;3;-;-;-	-;851;-;-;-	-;0;-;-;-	-;1;-;-;-	-;0;-;-;-	-;1;-;-;-	-;1;-;-;-	-;0;-;-;-	-;0;-;-;-	-;0;-;-;-	-;1;-;-;-	-;2;-;-;-	-;840;-;-;-	-;0;-;-;-	-;0;-;-;-	-;672;-;-;-	-;0;-;-;-	-;0;-;-;-
444	entire	sgbH	-	KPK_RS00795	-	-	-	-;663;-;-;-	-;0;-;-;-	-;0;-;-;-	-;0;-;-;-	-;0;-;-;-	-;0;-;-;-	-;0;-;-;-	-;1;-;-;-	-;0;-;-;-	-;0;-;-;-	-;0;-;-;-	-;0;-;-;-	-;0;-;-;-	-;1;-;-;-	-;0;-;-;-	-;2;-;-;-	-;0;-;-;-	-;0;-;-;-	-;0;-;-;-	-;0;-;-;-	-;0;-;-;-	-;1;-;-;-	-;2;-;-;-	-;0;-;-;-	-;0;-;-;-	-;649;-;-;-	-;1;-;-;-	-;2;-;-;-	-;0;-;-;-	-;0;-;-;-	-;0;-;-;-	-;0;-;-;-	-;0;-;-;-	-;1;-;-;-	-;0;-;-;-	-;1;-;-;-	-;647;-;-;-	-;0;-;-;-	-;0;-;-;-	-;532;-;-;-	-;0;-;-;-	-;0;-;-;-
445	entire	-	-	KPK_RS00800	-	-	-	-;1506;-;-;-	-;0;-;-;-	-;0;-;-;-	-;2;-;-;-	-;1;-;-;-	-;1;-;-;-	-;0;-;-;-	-;0;-;-;-	-;0;-;-;-	-;0;-;-;-	-;1;-;-;-	-;1;-;-;-	-;0;-;-;-	-;0;-;-;-	-;1;-;-;-	-;0;-;-;-	-;0;-;-;-	-;1;-;-;-	-;1;-;-;-	-;2;-;-;-	-;0;-;-;-	-;0;-;-;-	-;0;-;-;-	-;2;-;-;-	-;2;-;-;-	-;1458;-;-;-	-;1;-;-;-	-;1;-;-;-	-;1;-;-;-	-;1;-;-;-	-;0;-;-;-	-;1;-;-;-	-;1;-;-;-	-;1;-;-;-	-;3;-;-;-	-;2;-;-;-	-;1178;-;-;-	-;0;-;-;-	-;0;-;-;-	-;1017;-;-;-	-;1;-;-;-	-;0;-;-;-
446	entire	-	-	KPK_RS00805	-	-	-	-;1320;-;-;-	-;0;-;-;-	-;1;-;-;-	-;0;-;-;-	-;0;-;-;-	-;0;-;-;-	-;1;-;-;-	-;1;-;-;-	-;0;-;-;-	-;0;-;-;-	-;0;-;-;-	-;1;-;-;-	-;1;-;-;-	-;0;-;-;-	-;1;-;-;-	-;0;-;-;-	-;0;-;-;-	-;0;-;-;-	-;0;-;-;-	-;0;-;-;-	-;0;-;-;-	-;0;-;-;-	-;1;-;-;-	-;0;-;-;-	-;0;-;-;-	-;1186;-;-;-	-;1;-;-;-	-;3;-;-;-	-;1;-;-;-	-;0;-;-;-	-;0;-;-;-	-;0;-;-;-	-;0;-;-;-	-;0;-;-;-	-;1;-;-;-	-;1;-;-;-	-;708;-;-;-	-;0;-;-;-	-;0;-;-;-	-;617;-;-;-	-;0;-;-;-	-;1;-;-;-
447	entire	-	-	KPK_RS00810	-	-	-	-;930;-;-;-	-;0;-;-;-	-;3;-;-;-	-;0;-;-;-	-;2;-;-;-	-;0;-;-;-	-;0;-;-;-	-;1;-;-;-	-;2;-;-;-	-;1;-;-;-	-;0;-;-;-	-;0;-;-;-	-;0;-;-;-	-;0;-;-;-	-;0;-;-;-	-;0;-;-;-	-;0;-;-;-	-;0;-;-;-	-;2;-;-;-	-;0;-;-;-	-;1;-;-;-	-;0;-;-;-	-;0;-;-;-	-;2;-;-;-	-;1;-;-;-	-;977;-;-;-	-;0;-;-;-	-;1;-;-;-	-;0;-;-;-	-;3;-;-;-	-;2;-;-;-	-;0;-;-;-	-;0;-;-;-	-;0;-;-;-	-;0;-;-;-	-;0;-;-;-	-;342;-;-;-	-;0;-;-;-	-;0;-;-;-	-;247;-;-;-	-;0;-;-;-	-;0;-;-;-
448	entire	-	-	KPK_RS00815	-	-	-	-;465;-;-;-	-;0;-;-;-	-;0;-;-;-	-;0;-;-;-	-;0;-;-;-	-;0;-;-;-	-;0;-;-;-	-;0;-;-;-	-;0;-;-;-	-;1;-;-;-	-;0;-;-;-	-;0;-;-;-	-;0;-;-;-	-;0;-;-;-	-;0;-;-;-	-;0;-;-;-	-;0;-;-;-	-;0;-;-;-	-;0;-;-;-	-;1;-;-;-	-;1;-;-;-	-;0;-;-;-	-;0;-;-;-	-;0;-;-;-	-;0;-;-;-	-;541;-;-;-	-;2;-;-;-	-;0;-;-;-	-;0;-;-;-	-;0;-;-;-	-;0;-;-;-	-;0;-;-;-	-;0;-;-;-	-;0;-;-;-	-;0;-;-;-	-;1;-;-;-	-;264;-;-;-	-;1;-;-;-	-;1;-;-;-	-;222;-;-;-	-;0;-;-;-	-;0;-;-;-
449	entire	-	-	KPK_RS00820	-	-	-	-;999;-;-;-	-;1;-;-;-	-;0;-;-;-	-;1;-;-;-	-;0;-;-;-	-;0;-;-;-	-;0;-;-;-	-;1;-;-;-	-;0;-;-;-	-;1;-;-;-	-;0;-;-;-	-;2;-;-;-	-;0;-;-;-	-;0;-;-;-	-;0;-;-;-	-;0;-;-;-	-;0;-;-;-	-;0;-;-;-	-;1;-;-;-	-;0;-;-;-	-;0;-;-;-	-;1;-;-;-	-;0;-;-;-	-;1;-;-;-	-;7;-;-;-	-;998;-;-;-	-;1;-;-;-	-;1;-;-;-	-;0;-;-;-	-;1;-;-;-	-;0;-;-;-	-;0;-;-;-	-;1;-;-;-	-;0;-;-;-	-;1;-;-;-	-;3;-;-;-	-;850;-;-;-	-;0;-;-;-	-;1;-;-;-	-;713;-;-;-	-;1;-;-;-	-;2;-;-;-
450	entire	-	-	KPK_RS00825	-	-	-	-;828;-;-;-	-;1;-;-;-	-;0;-;-;-	-;1;-;-;-	-;13;-;-;-	-;17;-;-;-	-;12;-;-;-	-;12;-;-;-	-;15;-;-;-	-;3;-;-;-	-;1;-;-;-	-;0;-;-;-	-;0;-;-;-	-;2;-;-;-	-;0;-;-;-	-;2;-;-;-	-;4;-;-;-	-;1;-;-;-	-;0;-;-;-	-;17;-;-;-	-;0;-;-;-	-;1;-;-;-	-;0;-;-;-	-;0;-;-;-	-;1;-;-;-	-;752;-;-;-	-;2;-;-;-	-;1;-;-;-	-;1;-;-;-	-;1;-;-;-	-;2;-;-;-	-;1;-;-;-	-;1;-;-;-	-;1;-;-;-	-;1;-;-;-	-;26;-;-;-	-;523;-;-;-	-;16;-;-;-	-;1;-;-;-	-;627;-;-;-	-;15;-;-;-	-;71;-;-;-
451	entire	yiaC	-	KPK_RS00975	VK055_3560	KPN_03908	KP1_RS24490	-;441;441;441;441	-;6;197;147;196	-;4;173;169;135	-;10;135;118;235	-;477;0;31;5	-;2;195;162;152	-;7;143;140;158	-;5;150;152;124	-;440;5;33;8	-;9;93;156;113	-;5;185;165;136	-;8;212;189;136	-;101;64;154;80	-;3;218;80;124	-;10;113;157;115	-;14;128;160;160	-;4;195;161;114	-;16;148;175;103	-;8;194;180;154	-;482;3;39;11	-;12;151;217;166	-;5;192;170;136	-;6;182;149;123	-;59;40;99;56	-;8;122;157;101	-;431;1;23;4	-;18;144;176;111	-;7;162;130;99	-;3;230;123;200	-;1;187;169;137	-;4;160;154;119	-;13;109;196;154	-;10;228;211;168	-;6;197;177;127	-;8;226;161;186	-;14;311;229;323	-;19;230;288;164	-;461;2;26;2	-;7;201;179;148	-;11;145;187;159	-;537;2;35;10	-;585;1;37;8
452	entire	-	-	KPK_RS01010	-	-	-	-;231;-;-;-	-;21;-;-;-	-;17;-;-;-	-;9;-;-;-	-;207;-;-;-	-;11;-;-;-	-;17;-;-;-	-;14;-;-;-	-;197;-;-;-	-;13;-;-;-	-;22;-;-;-	-;21;-;-;-	-;144;-;-;-	-;19;-;-;-	-;16;-;-;-	-;8;-;-;-	-;17;-;-;-	-;10;-;-;-	-;13;-;-;-	-;213;-;-;-	-;15;-;-;-	-;7;-;-;-	-;17;-;-;-	-;88;-;-;-	-;18;-;-;-	-;198;-;-;-	-;12;-;-;-	-;9;-;-;-	-;20;-;-;-	-;12;-;-;-	-;11;-;-;-	-;9;-;-;-	-;25;-;-;-	-;12;-;-;-	-;14;-;-;-	-;29;-;-;-	-;18;-;-;-	-;226;-;-;-	-;11;-;-;-	-;15;-;-;-	-;298;-;-;-	-;273;-;-;-
453	entire	-	-	KPK_RS01235	-	-	-	-;1884;-;-;-	-;2;-;-;-	-;1;-;-;-	-;4;-;-;-	-;3;-;-;-	-;5;-;-;-	-;1;-;-;-	-;1;-;-;-	-;2023;-;-;-	-;2;-;-;-	-;0;-;-;-	-;4;-;-;-	-;2589;-;-;-	-;3;-;-;-	-;0;-;-;-	-;1;-;-;-	-;4;-;-;-	-;5;-;-;-	-;2;-;-;-	-;4;-;-;-	-;1;-;-;-	-;1;-;-;-	-;1;-;-;-	-;2;-;-;-	-;1;-;-;-	-;1949;-;-;-	-;5;-;-;-	-;3;-;-;-	-;2;-;-;-	-;1;-;-;-	-;2;-;-;-	-;5;-;-;-	-;6;-;-;-	-;5;-;-;-	-;6;-;-;-	-;2;-;-;-	-;3;-;-;-	-;1;-;-;-	-;0;-;-;-	-;1;-;-;-	-;4;-;-;-	-;4;-;-;-
454	entire	-	-	KPK_RS01240	-	-	-	-;1164;-;-;-	-;0;-;-;-	-;2;-;-;-	-;1;-;-;-	-;1;-;-;-	-;1;-;-;-	-;1;-;-;-	-;3;-;-;-	-;1302;-;-;-	-;0;-;-;-	-;0;-;-;-	-;0;-;-;-	-;1647;-;-;-	-;0;-;-;-	-;1;-;-;-	-;0;-;-;-	-;3;-;-;-	-;0;-;-;-	-;0;-;-;-	-;0;-;-;-	-;1;-;-;-	-;1;-;-;-	-;2;-;-;-	-;0;-;-;-	-;0;-;-;-	-;1285;-;-;-	-;1;-;-;-	-;0;-;-;-	-;0;-;-;-	-;1;-;-;-	-;0;-;-;-	-;1;-;-;-	-;1;-;-;-	-;0;-;-;-	-;2;-;-;-	-;1;-;-;-	-;1;-;-;-	-;3;-;-;-	-;0;-;-;-	-;1;-;-;-	-;0;-;-;-	-;0;-;-;-
455	entire	-	-	KPK_RS01245	-	-	-	-;1395;-;-;-	-;0;-;-;-	-;0;-;-;-	-;0;-;-;-	-;1;-;-;-	-;0;-;-;-	-;0;-;-;-	-;1;-;-;-	-;1487;-;-;-	-;0;-;-;-	-;1;-;-;-	-;0;-;-;-	-;1882;-;-;-	-;1;-;-;-	-;0;-;-;-	-;0;-;-;-	-;1;-;-;-	-;2;-;-;-	-;1;-;-;-	-;0;-;-;-	-;0;-;-;-	-;0;-;-;-	-;0;-;-;-	-;0;-;-;-	-;1;-;-;-	-;1414;-;-;-	-;0;-;-;-	-;1;-;-;-	-;0;-;-;-	-;1;-;-;-	-;0;-;-;-	-;0;-;-;-	-;1;-;-;-	-;0;-;-;-	-;1;-;-;-	-;1;-;-;-	-;1;-;-;-	-;1;-;-;-	-;0;-;-;-	-;0;-;-;-	-;0;-;-;-	-;0;-;-;-
456	entire	-	-	KPK_RS01250	-	-	-	-;699;-;-;-	-;0;-;-;-	-;0;-;-;-	-;0;-;-;-	-;0;-;-;-	-;1;-;-;-	-;0;-;-;-	-;1;-;-;-	-;768;-;-;-	-;0;-;-;-	-;0;-;-;-	-;0;-;-;-	-;978;-;-;-	-;0;-;-;-	-;0;-;-;-	-;1;-;-;-	-;0;-;-;-	-;0;-;-;-	-;0;-;-;-	-;0;-;-;-	-;0;-;-;-	-;0;-;-;-	-;0;-;-;-	-;0;-;-;-	-;1;-;-;-	-;704;-;-;-	-;1;-;-;-	-;0;-;-;-	-;0;-;-;-	-;0;-;-;-	-;0;-;-;-	-;0;-;-;-	-;0;-;-;-	-;0;-;-;-	-;2;-;-;-	-;0;-;-;-	-;0;-;-;-	-;0;-;-;-	-;0;-;-;-	-;0;-;-;-	-;0;-;-;-	-;1;-;-;-
457	entire	-	-	KPK_RS01255	-	-	-	-;954;-;-;-	-;1;-;-;-	-;0;-;-;-	-;0;-;-;-	-;0;-;-;-	-;1;-;-;-	-;0;-;-;-	-;0;-;-;-	-;976;-;-;-	-;0;-;-;-	-;0;-;-;-	-;0;-;-;-	-;1269;-;-;-	-;0;-;-;-	-;0;-;-;-	-;1;-;-;-	-;0;-;-;-	-;0;-;-;-	-;1;-;-;-	-;0;-;-;-	-;0;-;-;-	-;0;-;-;-	-;0;-;-;-	-;0;-;-;-	-;0;-;-;-	-;990;-;-;-	-;1;-;-;-	-;0;-;-;-	-;0;-;-;-	-;0;-;-;-	-;1;-;-;-	-;0;-;-;-	-;2;-;-;-	-;0;-;-;-	-;1;-;-;-	-;0;-;-;-	-;0;-;-;-	-;0;-;-;-	-;0;-;-;-	-;1;-;-;-	-;0;-;-;-	-;0;-;-;-
458	entire	-	-	KPK_RS01260	-	-	-	-;276;-;-;-	-;0;-;-;-	-;0;-;-;-	-;0;-;-;-	-;0;-;-;-	-;0;-;-;-	-;0;-;-;-	-;0;-;-;-	-;358;-;-;-	-;0;-;-;-	-;0;-;-;-	-;0;-;-;-	-;469;-;-;-	-;0;-;-;-	-;0;-;-;-	-;0;-;-;-	-;0;-;-;-	-;0;-;-;-	-;0;-;-;-	-;0;-;-;-	-;0;-;-;-	-;0;-;-;-	-;0;-;-;-	-;0;-;-;-	-;1;-;-;-	-;347;-;-;-	-;0;-;-;-	-;0;-;-;-	-;0;-;-;-	-;0;-;-;-	-;0;-;-;-	-;0;-;-;-	-;0;-;-;-	-;0;-;-;-	-;3;-;-;-	-;0;-;-;-	-;0;-;-;-	-;0;-;-;-	-;0;-;-;-	-;0;-;-;-	-;0;-;-;-	-;0;-;-;-
459	entire	-	-	KPK_RS01435	-	-	-	-;2046;-;-;-	-;1;-;-;-	-;0;-;-;-	-;0;-;-;-	-;0;-;-;-	-;2;-;-;-	-;1;-;-;-	-;0;-;-;-	-;1916;-;-;-	-;0;-;-;-	-;0;-;-;-	-;0;-;-;-	-;1;-;-;-	-;0;-;-;-	-;0;-;-;-	-;0;-;-;-	-;1151;-;-;-	-;0;-;-;-	-;0;-;-;-	-;1;-;-;-	-;0;-;-;-	-;0;-;-;-	-;0;-;-;-	-;1052;-;-;-	-;0;-;-;-	-;0;-;-;-	-;1;-;-;-	-;0;-;-;-	-;1;-;-;-	-;1;-;-;-	-;0;-;-;-	-;1;-;-;-	-;0;-;-;-	-;0;-;-;-	-;1;-;-;-	-;0;-;-;-	-;0;-;-;-	-;0;-;-;-	-;0;-;-;-	-;1046;-;-;-	-;0;-;-;-	-;1;-;-;-
460	entire	-	-	KPK_RS01440	-	-	-	-;543;-;-;-	-;0;-;-;-	-;0;-;-;-	-;0;-;-;-	-;0;-;-;-	-;0;-;-;-	-;0;-;-;-	-;1;-;-;-	-;588;-;-;-	-;0;-;-;-	-;0;-;-;-	-;0;-;-;-	-;0;-;-;-	-;0;-;-;-	-;0;-;-;-	-;0;-;-;-	-;428;-;-;-	-;0;-;-;-	-;0;-;-;-	-;0;-;-;-	-;0;-;-;-	-;0;-;-;-	-;0;-;-;-	-;469;-;-;-	-;0;-;-;-	-;0;-;-;-	-;0;-;-;-	-;0;-;-;-	-;0;-;-;-	-;0;-;-;-	-;0;-;-;-	-;0;-;-;-	-;0;-;-;-	-;1;-;-;-	-;0;-;-;-	-;0;-;-;-	-;1;-;-;-	-;0;-;-;-	-;0;-;-;-	-;430;-;-;-	-;1;-;-;-	-;0;-;-;-
461	entire	-	-	KPK_RS01450	VK055_3649	-	KP1_RS24020	-;144;144;-;144	-;31;51;-;92	-;74;31;-;65	-;31;48;-;71	-;115;24;-;42	-;44;47;-;71	-;42;46;-;75	-;30;43;-;64	-;104;32;-;35	-;32;37;-;61	-;94;37;-;73	-;47;63;-;99	-;144;52;-;52	-;34;29;-;60	-;33;38;-;57	-;35;58;-;62	-;33;45;-;79	-;63;23;-;52	-;72;30;-;55	-;129;38;-;44	-;36;32;-;78	-;38;53;-;65	-;34;35;-;75	-;95;27;-;35	-;34;36;-;62	-;98;31;-;34	-;59;35;-;48	-;31;26;-;60	-;91;51;-;61	-;38;48;-;67	-;42;44;-;74	-;44;53;-;80	-;51;70;-;94	-;37;53;-;62	-;53;65;-;96	-;71;90;-;126	-;60;69;-;98	-;142;28;-;44	-;47;56;-;68	-;37;48;-;68	-;149;46;-;49	-;163;50;-;52
462	entire	yhhY	-	KPK_RS01515	VK055_3664	KPN_03806	KP1_RS23945	-;489;489;489;489	-;140;166;250;147	-;21;51;47;67	-;114;178;132;156	-;183;133;151;143	-;128;181;154;175	-;30;62;61;63	-;100;158;139;133	-;214;135;148;109	-;103;115;177;92	-;25;49;57;72	-;30;52;55;79	-;13;37;31;35	-;85;128;124;134	-;104;166;134;117	-;28;51;39;62	-;99;186;145;158	-;18;39;42;48	-;22;60;44;77	-;200;150;155;146	-;110;204;166;163	-;24;57;47;52	-;83;188;126;144	-;5;21;20;12	-;117;138;184;98	-;149;141;128;116	-;18;34;40;67	-;84;166;112;139	-;126;200;156;191	-;112;173;151;172	-;89;173;137;197	-;15;58;45;57	-;27;66;59;101	-;128;206;164;179	-;127;221;178;207	-;200;328;255;288	-;182;191;291;165	-;221;131;124;136	-;129;213;167;191	-;143;178;179;144	-;313;133;168;141	-;229;199;215;209
463	entire	panF	-	KPK_RS02205	-	-	-	-;1452;-;-;-	-;5;-;-;-	-;6;-;-;-	-;4;-;-;-	-;1523;-;-;-	-;7;-;-;-	-;3;-;-;-	-;6;-;-;-	-;1463;-;-;-	-;3;-;-;-	-;5;-;-;-	-;4;-;-;-	-;9;-;-;-	-;6;-;-;-	-;5;-;-;-	-;8;-;-;-	-;7;-;-;-	-;0;-;-;-	-;6;-;-;-	-;1558;-;-;-	-;3;-;-;-	-;3;-;-;-	-;4;-;-;-	-;0;-;-;-	-;9;-;-;-	-;1406;-;-;-	-;5;-;-;-	-;7;-;-;-	-;3;-;-;-	-;5;-;-;-	-;7;-;-;-	-;7;-;-;-	-;5;-;-;-	-;4;-;-;-	-;10;-;-;-	-;13;-;-;-	-;6;-;-;-	-;1507;-;-;-	-;13;-;-;-	-;3;-;-;-	-;1754;-;-;-	-;1825;-;-;-
464	entire	-	-	KPK_RS02305	-	-	-	-;219;-;-;-	-;0;-;-;-	-;0;-;-;-	-;1;-;-;-	-;0;-;-;-	-;0;-;-;-	-;0;-;-;-	-;0;-;-;-	-;0;-;-;-	-;0;-;-;-	-;0;-;-;-	-;0;-;-;-	-;0;-;-;-	-;0;-;-;-	-;0;-;-;-	-;0;-;-;-	-;0;-;-;-	-;1;-;-;-	-;0;-;-;-	-;0;-;-;-	-;0;-;-;-	-;0;-;-;-	-;0;-;-;-	-;0;-;-;-	-;0;-;-;-	-;0;-;-;-	-;0;-;-;-	-;0;-;-;-	-;0;-;-;-	-;0;-;-;-	-;0;-;-;-	-;0;-;-;-	-;0;-;-;-	-;0;-;-;-	-;0;-;-;-	-;1;-;-;-	-;1;-;-;-	-;190;-;-;-	-;0;-;-;-	-;0;-;-;-	-;218;-;-;-	-;225;-;-;-
465	entire	-	-	KPK_RS02310	-	-	-	-;1023;-;-;-	-;0;-;-;-	-;0;-;-;-	-;0;-;-;-	-;0;-;-;-	-;0;-;-;-	-;0;-;-;-	-;0;-;-;-	-;0;-;-;-	-;0;-;-;-	-;1;-;-;-	-;0;-;-;-	-;2;-;-;-	-;0;-;-;-	-;0;-;-;-	-;1;-;-;-	-;0;-;-;-	-;0;-;-;-	-;0;-;-;-	-;0;-;-;-	-;0;-;-;-	-;0;-;-;-	-;0;-;-;-	-;1;-;-;-	-;0;-;-;-	-;0;-;-;-	-;0;-;-;-	-;0;-;-;-	-;0;-;-;-	-;0;-;-;-	-;0;-;-;-	-;1;-;-;-	-;1;-;-;-	-;1;-;-;-	-;1;-;-;-	-;1;-;-;-	-;0;-;-;-	-;1138;-;-;-	-;6;-;-;-	-;0;-;-;-	-;1279;-;-;-	-;1389;-;-;-
466	entire	-	-	KPK_RS02335	VK055_3834	KPN_03643	KP1_RS23115	-;630;630;585;630	-;1;0;0;0	-;2;0;1;1	-;1;2;2;0	-;685;10;16;14	-;1;0;0;1	-;1;2;3;1	-;1;0;0;1	-;652;12;15;16	-;7;196;229;245	-;1;0;0;0	-;1;0;0;0	-;4;0;1;0	-;8;291;214;195	-;0;0;0;2	-;14;252;286;327	-;2;1;0;1	-;0;0;1;1	-;0;1;0;0	-;679;18;18;19	-;2;1;2;0	-;2;2;1;2	-;11;198;241;267	-;0;0;1;1	-;12;286;226;218	-;603;12;13;12	-;2;0;1;0	-;0;2;0;0	-;1;1;0;0	-;18;330;278;218	-;15;308;243;221	-;0;1;0;0	-;0;0;0;0	-;15;344;284;250	-;1;1;0;0	-;24;521;465;422	-;4;1;1;0	-;682;15;16;17	-;4;0;1;0	-;13;402;282;216	-;752;17;17;18	-;808;21;23;14
467	entire	-	-	KPK_RS02340	VK055_3835	KPN_03642	KP1_RS23110	-;666;666;615;666	-;1;0;1;1	-;1;1;0;1	-;2;1;0;1	-;675;22;21;14	-;0;0;0;0	-;0;0;2;1	-;2;0;0;0	-;690;34;13;15	-;14;256;244;240	-;0;0;1;0	-;0;0;0;0	-;2;1;0;0	-;16;264;225;199	-;1;0;0;1	-;17;321;307;304	-;1;0;4;1	-;0;0;0;0	-;0;0;1;0	-;676;30;19;19	-;1;1;1;0	-;1;1;1;0	-;12;268;271;231	-;0;0;0;0	-;15;280;227;249	-;669;28;19;12	-;1;1;1;0	-;0;0;0;1	-;0;0;0;0	-;26;322;328;289	-;19;317;285;265	-;0;2;0;1	-;0;0;1;0	-;19;338;308;297	-;1;0;0;0	-;32;564;484;496	-;2;2;1;0	-;764;23;14;16	-;2;0;1;0	-;18;327;318;320	-;789;36;18;17	-;858;35;22;15
468	entire	-	-	KPK_RS02345	VK055_3836	KPN_03641	KP1_RS23105	-;1269;1269;1269;1269	-;0;2;0;1	-;0;0;0;0	-;1;1;1;0	-;1296;22;27;24	-;0;0;2;1	-;0;2;1;2	-;1;0;1;0	-;1111;8;12;11	-;3;486;449;438	-;1;0;4;0	-;1;1;0;1	-;0;0;1;0	-;3;547;394;508	-;1;1;0;0	-;4;592;531;557	-;1;0;0;0	-;1;1;0;0	-;0;0;0;3	-;1338;25;19;32	-;2;2;1;2	-;1;1;0;0	-;0;521;454;486	-;1;1;3;0	-;5;520;484;519	-;1035;19;22;9	-;3;1;0;0	-;1;2;1;2	-;0;0;0;0	-;1;675;451;624	-;2;602;462;588	-;0;1;3;0	-;1;0;1;2	-;2;691;475;626	-;1;0;2;1	-;4;1038;931;953	-;0;0;1;3	-;1215;6;9;13	-;3;0;0;0	-;4;674;540;624	-;1259;32;24;24	-;1386;32;26;22
469	entire	-	-	KPK_RS02350	VK055_3837	KPN_03640	KP1_RS23100	-;900;900;873;900	-;3;1;4;0	-;0;1;0;0	-;1;0;2;1	-;841;19;17;28	-;0;1;2;0	-;0;0;1;1	-;0;1;1;2	-;870;25;16;24	-;1;286;369;299	-;2;1;1;1	-;0;0;1;0	-;1;0;1;1	-;10;338;285;313	-;0;1;0;3	-;3;389;419;374	-;1;0;0;0	-;3;2;2;0	-;1;0;0;1	-;845;24;24;29	-;2;1;3;0	-;2;0;0;0	-;10;339;366;325	-;1;0;1;1	-;8;401;323;322	-;713;36;29;41	-;0;0;1;0	-;1;0;1;0	-;3;2;0;0	-;58;406;337;289	-;45;365;358;271	-;2;0;0;1	-;1;1;1;0	-;58;433;402;330	-;0;2;1;1	-;19;745;652;613	-;0;1;2;1	-;819;38;32;45	-;6;1;1;0	-;65;427;348;385	-;911;50;33;45	-;966;48;36;44
470	entire	ttdB	-	KPK_RS02355	VK055_3838	KPN_03639	KP1_RS23095	-;618;618;618;618	-;0;0;1;0	-;1;0;1;1	-;1;0;0;0	-;603;6;2;6	-;1;0;2;0	-;1;0;0;1	-;0;0;0;0	-;621;3;3;2	-;1;179;277;176	-;0;0;1;2	-;0;0;0;0	-;0;0;0;1	-;4;217;277;215	-;0;1;0;1	-;0;248;347;258	-;1;0;0;0	-;2;0;1;0	-;0;0;1;1	-;643;4;3;4	-;0;1;1;0	-;0;1;0;1	-;2;239;241;264	-;0;0;0;0	-;3;269;239;274	-;588;5;3;7	-;0;0;2;0	-;0;1;0;0	-;1;1;1;0	-;52;260;281;248	-;44;251;249;226	-;0;0;0;2	-;1;0;1;0	-;54;268;281;273	-;3;1;1;1	-;6;489;468;468	-;0;0;1;1	-;664;6;1;4	-;4;0;0;1	-;62;268;278;277	-;761;7;2;3	-;802;6;3;8
471	entire	oadG2	-	KPK_RS02360	VK055_3839	KPN_03638	-	-;252;252;213;-	-;20;31;51;-	-;16;13;24;-	-;0;0;0;-	-;166;43;34;-	-;25;19;41;-	-;24;32;38;-	-;17;13;29;-	-;117;46;12;-	-;14;28;62;-	-;0;0;1;-	-;0;0;0;-	-;34;36;18;-	-;5;76;39;-	-;0;1;0;-	-;16;41;86;-	-;0;0;0;-	-;6;39;52;-	-;14;14;25;-	-;154;35;24;-	-;0;0;0;-	-;0;1;0;-	-;36;65;74;-	-;0;0;0;-	-;66;59;86;-	-;122;35;9;-	-;1;28;52;-	-;15;27;27;-	-;32;16;35;-	-;48;90;96;-	-;36;78;103;-	-;14;22;36;-	-;8;60;45;-	-;53;110;72;-	-;8;69;31;-	-;53;68;53;-	-;52;18;43;-	-;99;10;34;-	-;0;0;1;-	-;57;131;95;-	-;115;6;22;-	-;191;47;25;-
472	entire	oadA2	-	KPK_RS02365	VK055_3840	KPN_03637	-	-;1770;1764;1770;-	-;260;335;388;-	-;195;147;165;-	-;3;3;0;-	-;887;251;117;-	-;228;291;297;-	-;112;254;288;-	-;212;247;281;-	-;754;186;135;-	-;56;155;679;-	-;2;2;2;-	-;5;3;3;-	-;334;195;195;-	-;231;196;269;-	-;0;1;1;-	-;59;200;836;-	-;6;7;1;-	-;207;191;150;-	-;203;146;157;-	-;849;239;113;-	-;0;1;0;-	-;3;0;3;-	-;174;312;300;-	-;0;0;0;-	-;382;559;709;-	-;657;217;156;-	-;175;172;149;-	-;120;170;155;-	-;94;174;219;-	-;220;318;340;-	-;185;306;316;-	-;202;284;252;-	-;135;316;180;-	-;207;362;385;-	-;94;320;279;-	-;298;482;462;-	-;195;221;264;-	-;744;262;178;-	-;10;2;3;-	-;352;630;759;-	-;459;102;120;-	-;823;293;225;-
473	entire	oadB2	-	KPK_RS02370	VK055_3841	KPN_03636	-	-;1302;1302;1302;-	-;235;305;386;-	-;85;92;181;-	-;0;0;0;-	-;694;235;223;-	-;137;129;132;-	-;145;209;226;-	-;140;124;126;-	-;557;284;143;-	-;61;124;366;-	-;0;0;0;-	-;3;1;0;-	-;290;231;209;-	-;96;312;232;-	-;1;0;1;-	-;88;152;449;-	-;1;0;1;-	-;160;207;113;-	-;129;135;206;-	-;713;233;229;-	-;1;1;0;-	-;1;1;1;-	-;200;489;277;-	-;1;0;2;-	-;300;271;442;-	-;565;163;187;-	-;137;181;122;-	-;101;210;119;-	-;85;131;187;-	-;203;314;303;-	-;180;248;281;-	-;110;255;119;-	-;118;263;322;-	-;240;359;353;-	-;131;235;197;-	-;256;228;480;-	-;150;192;154;-	-;461;262;188;-	-;2;3;1;-	-;357;575;497;-	-;481;124;104;-	-;782;280;242;-
474	entire	-	-	KPK_RS02375	VK055_3842	KPN_03635	KP1_RS23075	-;711;711;645;711	-;96;209;252;238	-;9;13;6;3	-;10;6;5;4	-;504;143;134;116	-;4;7;6;3	-;7;7;10;5	-;5;7;4;4	-;461;98;103;77	-;54;158;158;155	-;11;3;5;3	-;3;12;6;4	-;0;0;0;0	-;56;134;167;157	-;6;3;4;4	-;72;179;207;210	-;8;5;8;3	-;7;3;2;2	-;9;7;15;2	-;496;141;124;114	-;9;4;12;4	-;8;4;6;3	-;92;194;180;187	-;5;12;5;5	-;272;347;292;275	-;390;129;112;104	-;5;8;5;2	-;6;6;5;3	-;116;212;210;232	-;86;162;199;187	-;84;161;185;200	-;7;9;4;2	-;10;12;5;2	-;101;202;245;226	-;14;9;8;2	-;145;355;371;381	-;10;9;8;4	-;522;99;83;84	-;11;5;10;7	-;95;170;210;253	-;535;146;131;133	-;569;167;149;162
475	entire	-	-	KPK_RS02690	VK055_3906	-	KP1_RS22750	-;213;213;-;213	-;54;90;-;84	-;37;81;-;85	-;27;86;-;74	-;146;43;-;44	-;44;87;-;83	-;44;94;-;99	-;27;68;-;67	-;164;33;-;43	-;28;67;-;78	-;48;108;-;87	-;40;91;-;101	-;87;97;-;97	-;42;65;-;67	-;28;64;-;76	-;50;93;-;80	-;42;85;-;78	-;36;80;-;60	-;42;80;-;87	-;180;40;-;44	-;42;90;-;90	-;47;81;-;87	-;30;67;-;76	-;51;63;-;64	-;44;72;-;82	-;144;35;-;36	-;36;81;-;87	-;41;71;-;76	-;44;110;-;102	-;53;101;-;72	-;31;75;-;74	-;50;65;-;83	-;56;99;-;111	-;38;81;-;95	-;53;89;-;102	-;76;159;-;151	-;54;113;-;109	-;174;42;-;44	-;39;94;-;97	-;57;109;-;77	-;201;50;-;67	-;216;67;-;63
476	entire	yhbP	-	KPK_RS02745	VK055_3918	KPN_03562	KP1_RS22695	-;444;444;444;444	-;23;133;204;139	-;10;128;186;172	-;18;193;141;150	-;442;37;27;33	-;16;153;202;163	-;17;212;154;152	-;12;105;180;152	-;393;36;32;43	-;13;102;127;136	-;13;141;193;177	-;22;169;205;210	-;161;94;83;120	-;9;155;117;120	-;7;104;168;141	-;20;162;170;143	-;29;170;159;186	-;16;121;124;138	-;15;133;225;191	-;448;35;31;40	-;9;150;216;169	-;29;137;174;176	-;9;115;153;141	-;98;63;38;49	-;20;124;145;108	-;386;21;10;21	-;15;140;144;145	-;14;133;157;136	-;42;145;140;156	-;35;132;138;159	-;29;133;136;140	-;12;144;187;170	-;14;182;243;233	-;28;148;147;140	-;17;234;177;168	-;53;235;256;247	-;32;201;235;254	-;423;37;24;45	-;29;165;174;185	-;26;148;138;140	-;511;12;17;31	-;502;24;29;54
477	entire	-	-	KPK_RS02920	-	-	-	-;1644;-;-;-	-;0;-;-;-	-;0;-;-;-	-;0;-;-;-	-;0;-;-;-	-;1;-;-;-	-;2;-;-;-	-;0;-;-;-	-;1766;-;-;-	-;0;-;-;-	-;0;-;-;-	-;1;-;-;-	-;0;-;-;-	-;0;-;-;-	-;2;-;-;-	-;1;-;-;-	-;0;-;-;-	-;0;-;-;-	-;1;-;-;-	-;3;-;-;-	-;0;-;-;-	-;0;-;-;-	-;1;-;-;-	-;0;-;-;-	-;1;-;-;-	-;1695;-;-;-	-;3;-;-;-	-;3;-;-;-	-;2;-;-;-	-;0;-;-;-	-;4;-;-;-	-;1;-;-;-	-;2;-;-;-	-;1;-;-;-	-;3;-;-;-	-;5;-;-;-	-;0;-;-;-	-;0;-;-;-	-;0;-;-;-	-;0;-;-;-	-;2046;-;-;-	-;2172;-;-;-
478	entire	-	-	KPK_RS02925	-	-	-	-;867;-;-;-	-;1;-;-;-	-;1;-;-;-	-;0;-;-;-	-;0;-;-;-	-;0;-;-;-	-;0;-;-;-	-;2;-;-;-	-;952;-;-;-	-;1;-;-;-	-;0;-;-;-	-;0;-;-;-	-;2;-;-;-	-;1;-;-;-	-;0;-;-;-	-;0;-;-;-	-;1;-;-;-	-;2;-;-;-	-;0;-;-;-	-;1;-;-;-	-;0;-;-;-	-;0;-;-;-	-;1;-;-;-	-;0;-;-;-	-;2;-;-;-	-;957;-;-;-	-;0;-;-;-	-;3;-;-;-	-;1;-;-;-	-;2;-;-;-	-;0;-;-;-	-;1;-;-;-	-;0;-;-;-	-;0;-;-;-	-;2;-;-;-	-;3;-;-;-	-;1;-;-;-	-;1;-;-;-	-;1;-;-;-	-;1;-;-;-	-;1122;-;-;-	-;1231;-;-;-
479	entire	-	-	KPK_RS02930	-	-	-	-;1341;-;-;-	-;9;-;-;-	-;3;-;-;-	-;2;-;-;-	-;4;-;-;-	-;2;-;-;-	-;2;-;-;-	-;3;-;-;-	-;1455;-;-;-	-;2;-;-;-	-;2;-;-;-	-;5;-;-;-	-;2;-;-;-	-;3;-;-;-	-;4;-;-;-	-;1;-;-;-	-;6;-;-;-	-;3;-;-;-	-;3;-;-;-	-;2;-;-;-	-;2;-;-;-	-;2;-;-;-	-;0;-;-;-	-;4;-;-;-	-;5;-;-;-	-;1345;-;-;-	-;4;-;-;-	-;2;-;-;-	-;4;-;-;-	-;3;-;-;-	-;2;-;-;-	-;4;-;-;-	-;1;-;-;-	-;2;-;-;-	-;4;-;-;-	-;2;-;-;-	-;4;-;-;-	-;3;-;-;-	-;2;-;-;-	-;5;-;-;-	-;1713;-;-;-	-;1891;-;-;-
480	entire	-	-	KPK_RS03110	-	-	-	-;852;-;-;-	-;1;-;-;-	-;1;-;-;-	-;4;-;-;-	-;790;-;-;-	-;2;-;-;-	-;0;-;-;-	-;0;-;-;-	-;917;-;-;-	-;1;-;-;-	-;1;-;-;-	-;1;-;-;-	-;0;-;-;-	-;0;-;-;-	-;0;-;-;-	-;0;-;-;-	-;2;-;-;-	-;0;-;-;-	-;0;-;-;-	-;775;-;-;-	-;1;-;-;-	-;2;-;-;-	-;0;-;-;-	-;111;-;-;-	-;1;-;-;-	-;957;-;-;-	-;1;-;-;-	-;1;-;-;-	-;0;-;-;-	-;0;-;-;-	-;0;-;-;-	-;0;-;-;-	-;1;-;-;-	-;0;-;-;-	-;203;-;-;-	-;3;-;-;-	-;1;-;-;-	-;942;-;-;-	-;5;-;-;-	-;1;-;-;-	-;1019;-;-;-	-;1131;-;-;-
481	entire	-	-	KPK_RS03115	-	-	-	-;573;-;-;-	-;7;-;-;-	-;2;-;-;-	-;5;-;-;-	-;570;-;-;-	-;4;-;-;-	-;3;-;-;-	-;4;-;-;-	-;548;-;-;-	-;6;-;-;-	-;4;-;-;-	-;6;-;-;-	-;2;-;-;-	-;4;-;-;-	-;2;-;-;-	-;0;-;-;-	-;2;-;-;-	-;5;-;-;-	-;2;-;-;-	-;534;-;-;-	-;2;-;-;-	-;4;-;-;-	-;1;-;-;-	-;180;-;-;-	-;4;-;-;-	-;552;-;-;-	-;6;-;-;-	-;2;-;-;-	-;4;-;-;-	-;1;-;-;-	-;4;-;-;-	-;4;-;-;-	-;3;-;-;-	-;4;-;-;-	-;457;-;-;-	-;3;-;-;-	-;8;-;-;-	-;605;-;-;-	-;9;-;-;-	-;3;-;-;-	-;635;-;-;-	-;665;-;-;-
482	entire	trmB,yggH	-	KPK_RS03480	VK055_4083	KPN_03392	KP1_RS21815	-;720;720;720;720	-;63;299;249;246	-;53;198;259;241	-;64;237;272;223	-;615;63;57;55	-;71;265;232;231	-;70;220;264;257	-;54;234;163;179	-;598;52;53;54	-;40;168;158;153	-;69;224;257;259	-;61;319;260;227	-;332;182;174;180	-;49;220;198;211	-;54;205;196;181	-;60;162;215;240	-;54;228;259;222	-;43;170;189;180	-;64;230;279;248	-;621;64;72;59	-;66;275;222;216	-;55;258;230;207	-;51;228;188;189	-;208;131;115;97	-;56;242;201;205	-;568;53;53;53	-;48;187;171;201	-;50;188;187;189	-;62;258;263;271	-;57;259;226;236	-;41;234;210;225	-;80;277;239;248	-;71;338;285;276	-;55;279;253;225	-;60;283;293;291	-;115;366;462;430	-;82;386;291;305	-;637;59;57;52	-;54;305;254;233	-;51;244;237;232	-;709;62;62;73	-;753;65;81;81
483	entire	-	-	KPK_RS03790	-	-	-	-;1515;-;-;-	-;0;-;-;-	-;0;-;-;-	-;1;-;-;-	-;2;-;-;-	-;1;-;-;-	-;1;-;-;-	-;0;-;-;-	-;0;-;-;-	-;0;-;-;-	-;1;-;-;-	-;1;-;-;-	-;0;-;-;-	-;1;-;-;-	-;0;-;-;-	-;0;-;-;-	-;1;-;-;-	-;0;-;-;-	-;0;-;-;-	-;0;-;-;-	-;0;-;-;-	-;0;-;-;-	-;0;-;-;-	-;1;-;-;-	-;1;-;-;-	-;0;-;-;-	-;0;-;-;-	-;2;-;-;-	-;0;-;-;-	-;0;-;-;-	-;0;-;-;-	-;0;-;-;-	-;1;-;-;-	-;0;-;-;-	-;0;-;-;-	-;0;-;-;-	-;0;-;-;-	-;1;-;-;-	-;1;-;-;-	-;0;-;-;-	-;0;-;-;-	-;0;-;-;-
484	entire	-	-	KPK_RS03795	-	-	-	-;633;-;-;-	-;0;-;-;-	-;0;-;-;-	-;1;-;-;-	-;1;-;-;-	-;0;-;-;-	-;0;-;-;-	-;0;-;-;-	-;0;-;-;-	-;0;-;-;-	-;2;-;-;-	-;1;-;-;-	-;0;-;-;-	-;2;-;-;-	-;1;-;-;-	-;0;-;-;-	-;1;-;-;-	-;0;-;-;-	-;0;-;-;-	-;0;-;-;-	-;0;-;-;-	-;0;-;-;-	-;0;-;-;-	-;1;-;-;-	-;0;-;-;-	-;0;-;-;-	-;0;-;-;-	-;2;-;-;-	-;0;-;-;-	-;0;-;-;-	-;0;-;-;-	-;0;-;-;-	-;0;-;-;-	-;1;-;-;-	-;1;-;-;-	-;0;-;-;-	-;0;-;-;-	-;0;-;-;-	-;1;-;-;-	-;0;-;-;-	-;0;-;-;-	-;0;-;-;-
485	entire	-	-	KPK_RS03800	-	-	-	-;693;-;-;-	-;0;-;-;-	-;0;-;-;-	-;0;-;-;-	-;0;-;-;-	-;0;-;-;-	-;0;-;-;-	-;0;-;-;-	-;0;-;-;-	-;0;-;-;-	-;0;-;-;-	-;0;-;-;-	-;0;-;-;-	-;0;-;-;-	-;0;-;-;-	-;0;-;-;-	-;0;-;-;-	-;0;-;-;-	-;0;-;-;-	-;0;-;-;-	-;0;-;-;-	-;0;-;-;-	-;0;-;-;-	-;1;-;-;-	-;0;-;-;-	-;0;-;-;-	-;0;-;-;-	-;15;-;-;-	-;0;-;-;-	-;0;-;-;-	-;0;-;-;-	-;0;-;-;-	-;0;-;-;-	-;0;-;-;-	-;0;-;-;-	-;0;-;-;-	-;0;-;-;-	-;0;-;-;-	-;0;-;-;-	-;0;-;-;-	-;0;-;-;-	-;0;-;-;-
486	entire	-	-	KPK_RS03805	-	-	-	-;231;-;-;-	-;0;-;-;-	-;0;-;-;-	-;0;-;-;-	-;0;-;-;-	-;0;-;-;-	-;0;-;-;-	-;1;-;-;-	-;1;-;-;-	-;0;-;-;-	-;0;-;-;-	-;0;-;-;-	-;0;-;-;-	-;0;-;-;-	-;0;-;-;-	-;0;-;-;-	-;1;-;-;-	-;0;-;-;-	-;0;-;-;-	-;0;-;-;-	-;0;-;-;-	-;0;-;-;-	-;0;-;-;-	-;0;-;-;-	-;0;-;-;-	-;1;-;-;-	-;0;-;-;-	-;55;-;-;-	-;0;-;-;-	-;0;-;-;-	-;0;-;-;-	-;0;-;-;-	-;0;-;-;-	-;0;-;-;-	-;0;-;-;-	-;0;-;-;-	-;0;-;-;-	-;0;-;-;-	-;0;-;-;-	-;0;-;-;-	-;0;-;-;-	-;0;-;-;-
487	entire	-	-	KPK_RS03810	-	-	-	-;432;-;-;-	-;0;-;-;-	-;0;-;-;-	-;0;-;-;-	-;0;-;-;-	-;0;-;-;-	-;0;-;-;-	-;0;-;-;-	-;0;-;-;-	-;0;-;-;-	-;0;-;-;-	-;0;-;-;-	-;0;-;-;-	-;0;-;-;-	-;0;-;-;-	-;0;-;-;-	-;0;-;-;-	-;0;-;-;-	-;1;-;-;-	-;0;-;-;-	-;0;-;-;-	-;0;-;-;-	-;0;-;-;-	-;0;-;-;-	-;0;-;-;-	-;0;-;-;-	-;0;-;-;-	-;0;-;-;-	-;0;-;-;-	-;0;-;-;-	-;0;-;-;-	-;0;-;-;-	-;0;-;-;-	-;0;-;-;-	-;0;-;-;-	-;0;-;-;-	-;0;-;-;-	-;0;-;-;-	-;0;-;-;-	-;0;-;-;-	-;0;-;-;-	-;0;-;-;-
488	entire	-	-	KPK_RS03815	-	-	-	-;1140;-;-;-	-;0;-;-;-	-;0;-;-;-	-;1;-;-;-	-;1;-;-;-	-;1;-;-;-	-;2;-;-;-	-;0;-;-;-	-;0;-;-;-	-;0;-;-;-	-;0;-;-;-	-;0;-;-;-	-;1;-;-;-	-;0;-;-;-	-;0;-;-;-	-;1;-;-;-	-;0;-;-;-	-;0;-;-;-	-;0;-;-;-	-;0;-;-;-	-;0;-;-;-	-;0;-;-;-	-;0;-;-;-	-;0;-;-;-	-;1;-;-;-	-;0;-;-;-	-;0;-;-;-	-;432;-;-;-	-;0;-;-;-	-;0;-;-;-	-;0;-;-;-	-;0;-;-;-	-;0;-;-;-	-;0;-;-;-	-;0;-;-;-	-;0;-;-;-	-;0;-;-;-	-;0;-;-;-	-;0;-;-;-	-;0;-;-;-	-;0;-;-;-	-;0;-;-;-
489	entire	-	-	KPK_RS03855	-	-	KP1_RS21430	-;276;-;-;204	-;8;-;-;183	-;9;-;-;146	-;4;-;-;1	-;272;-;-;0	-;7;-;-;158	-;7;-;-;179	-;5;-;-;142	-;315;-;-;1	-;4;-;-;2	-;7;-;-;198	-;5;-;-;176	-;134;-;-;0	-;5;-;-;127	-;7;-;-;141	-;4;-;-;0	-;5;-;-;145	-;3;-;-;128	-;7;-;-;165	-;281;-;-;1	-;0;-;-;0	-;5;-;-;0	-;0;-;-;0	-;104;-;-;2	-;9;-;-;144	-;300;-;-;0	-;5;-;-;164	-;5;-;-;124	-;12;-;-;184	-;5;-;-;130	-;2;-;-;131	-;6;-;-;171	-;9;-;-;210	-;6;-;-;175	-;10;-;-;175	-;17;-;-;267	-;10;-;-;202	-;328;-;-;0	-;6;-;-;184	-;3;-;-;1	-;307;-;-;2	-;321;-;-;0
490	entire	-	-	KPK_RS03980	-	-	-	-;198;-;-;-	-;0;-;-;-	-;0;-;-;-	-;1;-;-;-	-;215;-;-;-	-;0;-;-;-	-;0;-;-;-	-;0;-;-;-	-;182;-;-;-	-;0;-;-;-	-;1;-;-;-	-;0;-;-;-	-;0;-;-;-	-;0;-;-;-	-;0;-;-;-	-;0;-;-;-	-;0;-;-;-	-;0;-;-;-	-;0;-;-;-	-;239;-;-;-	-;1;-;-;-	-;0;-;-;-	-;0;-;-;-	-;1;-;-;-	-;0;-;-;-	-;234;-;-;-	-;0;-;-;-	-;0;-;-;-	-;0;-;-;-	-;0;-;-;-	-;0;-;-;-	-;0;-;-;-	-;0;-;-;-	-;0;-;-;-	-;0;-;-;-	-;1;-;-;-	-;0;-;-;-	-;266;-;-;-	-;1;-;-;-	-;0;-;-;-	-;269;-;-;-	-;291;-;-;-
491	entire	-	-	KPK_RS03985	-	-	-	-;246;-;-;-	-;0;-;-;-	-;0;-;-;-	-;1;-;-;-	-;269;-;-;-	-;0;-;-;-	-;0;-;-;-	-;0;-;-;-	-;174;-;-;-	-;0;-;-;-	-;0;-;-;-	-;0;-;-;-	-;33;-;-;-	-;0;-;-;-	-;0;-;-;-	-;0;-;-;-	-;1;-;-;-	-;0;-;-;-	-;0;-;-;-	-;290;-;-;-	-;1;-;-;-	-;0;-;-;-	-;1;-;-;-	-;21;-;-;-	-;2;-;-;-	-;274;-;-;-	-;0;-;-;-	-;0;-;-;-	-;0;-;-;-	-;0;-;-;-	-;0;-;-;-	-;0;-;-;-	-;0;-;-;-	-;0;-;-;-	-;0;-;-;-	-;1;-;-;-	-;0;-;-;-	-;314;-;-;-	-;0;-;-;-	-;0;-;-;-	-;314;-;-;-	-;354;-;-;-
492	entire	-	-	KPK_RS03990	-	-	-	-;543;-;-;-	-;1;-;-;-	-;0;-;-;-	-;0;-;-;-	-;458;-;-;-	-;0;-;-;-	-;0;-;-;-	-;1;-;-;-	-;531;-;-;-	-;0;-;-;-	-;0;-;-;-	-;0;-;-;-	-;0;-;-;-	-;0;-;-;-	-;0;-;-;-	-;0;-;-;-	-;1;-;-;-	-;0;-;-;-	-;0;-;-;-	-;435;-;-;-	-;0;-;-;-	-;0;-;-;-	-;0;-;-;-	-;0;-;-;-	-;0;-;-;-	-;441;-;-;-	-;0;-;-;-	-;0;-;-;-	-;0;-;-;-	-;1;-;-;-	-;0;-;-;-	-;0;-;-;-	-;1;-;-;-	-;0;-;-;-	-;0;-;-;-	-;0;-;-;-	-;0;-;-;-	-;476;-;-;-	-;2;-;-;-	-;0;-;-;-	-;506;-;-;-	-;499;-;-;-
493	entire	-	-	KPK_RS03995	-	-	-	-;684;-;-;-	-;2;-;-;-	-;0;-;-;-	-;1;-;-;-	-;777;-;-;-	-;1;-;-;-	-;1;-;-;-	-;1;-;-;-	-;800;-;-;-	-;0;-;-;-	-;0;-;-;-	-;1;-;-;-	-;0;-;-;-	-;0;-;-;-	-;0;-;-;-	-;1;-;-;-	-;0;-;-;-	-;0;-;-;-	-;0;-;-;-	-;821;-;-;-	-;0;-;-;-	-;0;-;-;-	-;0;-;-;-	-;1;-;-;-	-;2;-;-;-	-;769;-;-;-	-;1;-;-;-	-;1;-;-;-	-;1;-;-;-	-;0;-;-;-	-;1;-;-;-	-;0;-;-;-	-;2;-;-;-	-;0;-;-;-	-;2;-;-;-	-;0;-;-;-	-;3;-;-;-	-;853;-;-;-	-;9;-;-;-	-;1;-;-;-	-;953;-;-;-	-;1004;-;-;-
494	entire	-	-	KPK_RS04000	-	-	-	-;2481;-;-;-	-;3;-;-;-	-;4;-;-;-	-;3;-;-;-	-;2436;-;-;-	-;4;-;-;-	-;2;-;-;-	-;4;-;-;-	-;2330;-;-;-	-;0;-;-;-	-;2;-;-;-	-;3;-;-;-	-;3;-;-;-	-;1;-;-;-	-;1;-;-;-	-;0;-;-;-	-;1;-;-;-	-;2;-;-;-	-;1;-;-;-	-;2440;-;-;-	-;5;-;-;-	-;0;-;-;-	-;0;-;-;-	-;4;-;-;-	-;1;-;-;-	-;2217;-;-;-	-;3;-;-;-	-;3;-;-;-	-;2;-;-;-	-;0;-;-;-	-;1;-;-;-	-;2;-;-;-	-;2;-;-;-	-;3;-;-;-	-;7;-;-;-	-;10;-;-;-	-;2;-;-;-	-;2456;-;-;-	-;17;-;-;-	-;1;-;-;-	-;2730;-;-;-	-;2967;-;-;-
495	entire	-	-	KPK_RS04005	-	-	-	-;990;-;-;-	-;0;-;-;-	-;1;-;-;-	-;2;-;-;-	-;597;-;-;-	-;3;-;-;-	-;1;-;-;-	-;0;-;-;-	-;614;-;-;-	-;0;-;-;-	-;2;-;-;-	-;0;-;-;-	-;1;-;-;-	-;0;-;-;-	-;0;-;-;-	-;1;-;-;-	-;1;-;-;-	-;1;-;-;-	-;0;-;-;-	-;612;-;-;-	-;0;-;-;-	-;1;-;-;-	-;0;-;-;-	-;1;-;-;-	-;1;-;-;-	-;588;-;-;-	-;2;-;-;-	-;2;-;-;-	-;2;-;-;-	-;2;-;-;-	-;1;-;-;-	-;0;-;-;-	-;0;-;-;-	-;0;-;-;-	-;3;-;-;-	-;2;-;-;-	-;1;-;-;-	-;566;-;-;-	-;2;-;-;-	-;0;-;-;-	-;703;-;-;-	-;788;-;-;-
496	entire	ygeA	-	KPK_RS04160	VK055_4271	KPN_03254	KP1_RS21140	-;714;714;714;714	-;113;257;300;263	-;87;179;260;278	-;76;194;246;253	-;555;51;82;97	-;90;188;238;228	-;82;195;218;289	-;75;174;235;185	-;544;66;96;100	-;67;142;203;146	-;82;226;246;197	-;99;217;256;286	-;228;219;188;122	-;79;173;219;162	-;69;166;199;178	-;76;169;223;232	-;72;206;213;269	-;63;162;237;232	-;82;233;242;268	-;559;78;95;101	-;84;213;252;226	-;88;187;230;260	-;70;154;184;240	-;152;100;89;87	-;75;206;233;188	-;525;61;72;64	-;83;177;211;253	-;80;175;192;207	-;76;237;246;255	-;85;209;232;217	-;79;208;214;209	-;93;267;260;221	-;120;246;275;329	-;86;205;249;206	-;112;303;333;284	-;157;334;437;351	-;132;276;337;300	-;569;72;78;90	-;94;177;205;286	-;101;209;250;201	-;672;80;110;131	-;631;116;157;141
497	entire	-	-	KPK_RS04195	VK055_4278	KPN_03247	KP1_RS21105	-;480;480;480;480	-;65;154;135;165	-;41;103;165;124	-;47;87;216;97	-;370;68;31;48	-;29;83;265;84	-;39;99;271;98	-;27;82;257;81	-;371;46;47;48	-;42;105;84;103	-;32;93;281;80	-;52;113;230;119	-;171;76;101;77	-;47;140;49;100	-;21;56;214;70	-;34;84;270;88	-;63;87;195;82	-;45;88;128;118	-;38;143;175;149	-;382;61;43;48	-;34;99;276;85	-;60;125;160;122	-;39;106;148;112	-;124;47;63;55	-;52;131;107;140	-;323;48;22;47	-;32;120;149;111	-;29;74;193;64	-;50;131;173;140	-;71;121;151;97	-;73;84;122;87	-;35;80;281;97	-;73;161;216;160	-;79;110;175;131	-;62;157;194;139	-;92;137;374;128	-;53;166;274;147	-;344;45;37;45	-;52;120;231;117	-;36;106;192;117	-;412;61;46;58	-;439;67;41;63
498	entire	-	-	KPK_RS04530	-	KPN_03181	-	-;426;-;426;-	-;183;-;438;-	-;0;-;0;-	-;0;-;0;-	-;0;-;0;-	-;0;-;1;-	-;151;-;451;-	-;0;-;0;-	-;1;-;0;-	-;0;-;0;-	-;0;-;0;-	-;0;-;3;-	-;0;-;0;-	-;0;-;0;-	-;0;-;0;-	-;0;-;1;-	-;178;-;409;-	-;0;-;0;-	-;0;-;0;-	-;0;-;0;-	-;0;-;0;-	-;0;-;0;-	-;126;-;368;-	-;0;-;0;-	-;0;-;1;-	-;405;-;133;-	-;0;-;1;-	-;0;-;0;-	-;173;-;454;-	-;0;-;0;-	-;0;-;0;-	-;191;-;424;-	-;201;-;512;-	-;0;-;0;-	-;0;-;1;-	-;244;-;598;-	-;2;-;0;-	-;0;-;1;-	-;0;-;0;-	-;1;-;0;-	-;0;-;0;-	-;1;-;1;-
499	entire	-	-	KPK_RS04535	-	-	-	-;534;-;-;-	-;194;-;-;-	-;0;-;-;-	-;0;-;-;-	-;0;-;-;-	-;0;-;-;-	-;168;-;-;-	-;0;-;-;-	-;0;-;-;-	-;0;-;-;-	-;0;-;-;-	-;1;-;-;-	-;0;-;-;-	-;0;-;-;-	-;0;-;-;-	-;0;-;-;-	-;172;-;-;-	-;0;-;-;-	-;1;-;-;-	-;1;-;-;-	-;1;-;-;-	-;0;-;-;-	-;164;-;-;-	-;0;-;-;-	-;0;-;-;-	-;474;-;-;-	-;0;-;-;-	-;0;-;-;-	-;280;-;-;-	-;1;-;-;-	-;0;-;-;-	-;194;-;-;-	-;280;-;-;-	-;0;-;-;-	-;1;-;-;-	-;320;-;-;-	-;1;-;-;-	-;0;-;-;-	-;1;-;-;-	-;0;-;-;-	-;0;-;-;-	-;1;-;-;-
500	entire	-	-	KPK_RS04540	-	KPN_03180	-	-;1083;-;1083;-	-;376;-;1032;-	-;0;-;3;-	-;1;-;1;-	-;1;-;3;-	-;0;-;3;-	-;365;-;1007;-	-;3;-;4;-	-;0;-;0;-	-;1;-;1;-	-;0;-;1;-	-;1;-;1;-	-;1;-;0;-	-;1;-;0;-	-;0;-;2;-	-;1;-;1;-	-;375;-;950;-	-;0;-;0;-	-;1;-;2;-	-;1;-;3;-	-;0;-;2;-	-;1;-;2;-	-;315;-;855;-	-;0;-;1;-	-;2;-;0;-	-;717;-;350;-	-;0;-;1;-	-;1;-;1;-	-;453;-;1023;-	-;1;-;3;-	-;2;-;1;-	-;370;-;946;-	-;470;-;1181;-	-;1;-;3;-	-;1;-;1;-	-;633;-;1397;-	-;1;-;3;-	-;0;-;4;-	-;1;-;0;-	-;0;-;0;-	-;0;-;1;-	-;0;-;6;-
501	entire	-	-	KPK_RS04545	-	KPN_03179	-	-;1761;-;1761;-	-;972;-;1215;-	-;4;-;6;-	-;10;-;4;-	-;8;-;9;-	-;4;-;4;-	-;940;-;1110;-	-;6;-;2;-	-;6;-;3;-	-;3;-;7;-	-;2;-;8;-	-;6;-;2;-	-;6;-;7;-	-;2;-;4;-	-;1;-;2;-	-;4;-;3;-	-;923;-;1037;-	-;3;-;1;-	-;3;-;5;-	-;10;-;9;-	-;2;-;6;-	-;2;-;1;-	-;793;-;986;-	-;0;-;1;-	-;2;-;7;-	-;1070;-;648;-	-;4;-;8;-	-;6;-;5;-	-;903;-;1242;-	-;6;-;2;-	-;1;-;5;-	-;914;-;1122;-	-;1049;-;1362;-	-;3;-;3;-	-;9;-;4;-	-;1310;-;1789;-	-;4;-;6;-	-;4;-;4;-	-;4;-;5;-	-;9;-;2;-	-;1;-;1;-	-;3;-;6;-
502	entire	-	-	KPK_RS04550	-	KPN_03175	-	-;3336;-;3078;-	-;3545;-;148;-	-;4;-;3;-	-;3;-;1;-	-;4;-;0;-	-;2;-;1;-	-;3417;-;135;-	-;0;-;1;-	-;0;-;2;-	-;1;-;0;-	-;1;-;3;-	-;4;-;3;-	-;3;-;3;-	-;0;-;0;-	-;3;-;1;-	-;2;-;3;-	-;3275;-;128;-	-;3;-;0;-	-;4;-;1;-	-;0;-;3;-	-;4;-;3;-	-;3;-;0;-	-;105;-;2805;-	-;2;-;1;-	-;2;-;0;-	-;3075;-;129;-	-;4;-;1;-	-;2;-;2;-	-;142;-;3311;-	-;2;-;0;-	-;3;-;2;-	-;121;-;3079;-	-;148;-;3678;-	-;4;-;1;-	-;3;-;1;-	-;214;-;4356;-	-;1;-;4;-	-;1;-;3;-	-;3;-;2;-	-;1;-;1;-	-;2;-;2;-	-;4;-;6;-
503	entire	-	-	KPK_RS04555	-	-	-	-;1149;-;-;-	-;1445;-;-;-	-;0;-;-;-	-;0;-;-;-	-;0;-;-;-	-;0;-;-;-	-;1374;-;-;-	-;1;-;-;-	-;0;-;-;-	-;1;-;-;-	-;1;-;-;-	-;0;-;-;-	-;0;-;-;-	-;1;-;-;-	-;0;-;-;-	-;0;-;-;-	-;1467;-;-;-	-;0;-;-;-	-;0;-;-;-	-;0;-;-;-	-;0;-;-;-	-;1;-;-;-	-;0;-;-;-	-;0;-;-;-	-;0;-;-;-	-;1347;-;-;-	-;1;-;-;-	-;0;-;-;-	-;0;-;-;-	-;0;-;-;-	-;0;-;-;-	-;1;-;-;-	-;1;-;-;-	-;1;-;-;-	-;0;-;-;-	-;0;-;-;-	-;0;-;-;-	-;0;-;-;-	-;1;-;-;-	-;0;-;-;-	-;0;-;-;-	-;1;-;-;-
504	entire	-	-	KPK_RS04560	-	-	-	-;1107;-;-;-	-;1287;-;-;-	-;1;-;-;-	-;0;-;-;-	-;0;-;-;-	-;0;-;-;-	-;1212;-;-;-	-;0;-;-;-	-;0;-;-;-	-;0;-;-;-	-;0;-;-;-	-;0;-;-;-	-;0;-;-;-	-;0;-;-;-	-;0;-;-;-	-;0;-;-;-	-;125;-;-;-	-;0;-;-;-	-;1;-;-;-	-;1;-;-;-	-;0;-;-;-	-;0;-;-;-	-;0;-;-;-	-;0;-;-;-	-;0;-;-;-	-;190;-;-;-	-;0;-;-;-	-;1;-;-;-	-;1;-;-;-	-;0;-;-;-	-;0;-;-;-	-;1;-;-;-	-;0;-;-;-	-;1;-;-;-	-;0;-;-;-	-;0;-;-;-	-;0;-;-;-	-;0;-;-;-	-;0;-;-;-	-;1;-;-;-	-;0;-;-;-	-;0;-;-;-
505	entire	-	-	KPK_RS04565	-	-	-	-;1107;-;-;-	-;1084;-;-;-	-;0;-;-;-	-;0;-;-;-	-;1;-;-;-	-;0;-;-;-	-;1068;-;-;-	-;0;-;-;-	-;0;-;-;-	-;0;-;-;-	-;0;-;-;-	-;0;-;-;-	-;0;-;-;-	-;0;-;-;-	-;1;-;-;-	-;0;-;-;-	-;918;-;-;-	-;0;-;-;-	-;0;-;-;-	-;0;-;-;-	-;0;-;-;-	-;1;-;-;-	-;0;-;-;-	-;0;-;-;-	-;0;-;-;-	-;825;-;-;-	-;0;-;-;-	-;1;-;-;-	-;0;-;-;-	-;2;-;-;-	-;2;-;-;-	-;1;-;-;-	-;0;-;-;-	-;0;-;-;-	-;1;-;-;-	-;0;-;-;-	-;0;-;-;-	-;1;-;-;-	-;1;-;-;-	-;0;-;-;-	-;0;-;-;-	-;1;-;-;-
506	entire	-	-	KPK_RS04570	-	-	-	-;1791;-;-;-	-;1744;-;-;-	-;1;-;-;-	-;4;-;-;-	-;1;-;-;-	-;0;-;-;-	-;1695;-;-;-	-;0;-;-;-	-;1;-;-;-	-;1;-;-;-	-;2;-;-;-	-;1;-;-;-	-;0;-;-;-	-;1;-;-;-	-;0;-;-;-	-;2;-;-;-	-;1295;-;-;-	-;0;-;-;-	-;1;-;-;-	-;1;-;-;-	-;1;-;-;-	-;2;-;-;-	-;0;-;-;-	-;0;-;-;-	-;1;-;-;-	-;1280;-;-;-	-;0;-;-;-	-;0;-;-;-	-;1;-;-;-	-;0;-;-;-	-;1;-;-;-	-;1;-;-;-	-;0;-;-;-	-;0;-;-;-	-;1;-;-;-	-;0;-;-;-	-;0;-;-;-	-;0;-;-;-	-;2;-;-;-	-;2;-;-;-	-;0;-;-;-	-;1;-;-;-
507	entire	-	-	KPK_RS04575	-	-	-	-;2481;-;-;-	-;2034;-;-;-	-;0;-;-;-	-;3;-;-;-	-;2;-;-;-	-;2;-;-;-	-;2002;-;-;-	-;3;-;-;-	-;1;-;-;-	-;0;-;-;-	-;0;-;-;-	-;0;-;-;-	-;3;-;-;-	-;2;-;-;-	-;0;-;-;-	-;1;-;-;-	-;1764;-;-;-	-;2;-;-;-	-;1;-;-;-	-;2;-;-;-	-;1;-;-;-	-;1;-;-;-	-;952;-;-;-	-;0;-;-;-	-;0;-;-;-	-;1819;-;-;-	-;1;-;-;-	-;1;-;-;-	-;1065;-;-;-	-;1;-;-;-	-;0;-;-;-	-;1089;-;-;-	-;1313;-;-;-	-;1;-;-;-	-;2;-;-;-	-;1587;-;-;-	-;1;-;-;-	-;4;-;-;-	-;1;-;-;-	-;1;-;-;-	-;0;-;-;-	-;3;-;-;-
508	entire	-	-	KPK_RS04580	-	KPN_03169	-	-;1704;-;1704;-	-;1030;-;1233;-	-;2;-;0;-	-;1;-;0;-	-;1;-;1;-	-;0;-;1;-	-;983;-;1178;-	-;1;-;0;-	-;2;-;1;-	-;0;-;1;-	-;1;-;0;-	-;0;-;1;-	-;1;-;1;-	-;0;-;0;-	-;0;-;0;-	-;0;-;1;-	-;1014;-;1026;-	-;1;-;0;-	-;1;-;0;-	-;1;-;1;-	-;0;-;1;-	-;3;-;0;-	-;928;-;856;-	-;2;-;1;-	-;0;-;1;-	-;1024;-;851;-	-;0;-;1;-	-;0;-;0;-	-;1110;-;1211;-	-;2;-;0;-	-;1;-;0;-	-;1084;-;958;-	-;1274;-;1284;-	-;0;-;0;-	-;1;-;0;-	-;1430;-;1740;-	-;4;-;3;-	-;0;-;2;-	-;2;-;1;-	-;2;-;0;-	-;0;-;1;-	-;2;-;4;-
509	entire	-	-	KPK_RS04585	-	-	-	-;666;-;-;-	-;383;-;-;-	-;0;-;-;-	-;1;-;-;-	-;1;-;-;-	-;0;-;-;-	-;390;-;-;-	-;1;-;-;-	-;0;-;-;-	-;0;-;-;-	-;1;-;-;-	-;0;-;-;-	-;0;-;-;-	-;1;-;-;-	-;0;-;-;-	-;1;-;-;-	-;443;-;-;-	-;0;-;-;-	-;0;-;-;-	-;1;-;-;-	-;0;-;-;-	-;0;-;-;-	-;332;-;-;-	-;0;-;-;-	-;0;-;-;-	-;452;-;-;-	-;0;-;-;-	-;0;-;-;-	-;388;-;-;-	-;1;-;-;-	-;0;-;-;-	-;481;-;-;-	-;589;-;-;-	-;1;-;-;-	-;0;-;-;-	-;550;-;-;-	-;0;-;-;-	-;0;-;-;-	-;0;-;-;-	-;0;-;-;-	-;1;-;-;-	-;1;-;-;-
510	entire	-	-	KPK_RS04590	-	KPN_03168	-	-;1341;-;1341;-	-;839;-;1108;-	-;0;-;0;-	-;2;-;3;-	-;2;-;2;-	-;0;-;4;-	-;768;-;1092;-	-;0;-;2;-	-;1;-;0;-	-;0;-;0;-	-;0;-;0;-	-;0;-;2;-	-;0;-;1;-	-;0;-;1;-	-;1;-;0;-	-;0;-;1;-	-;701;-;984;-	-;1;-;0;-	-;0;-;0;-	-;0;-;2;-	-;1;-;2;-	-;0;-;1;-	-;633;-;894;-	-;0;-;1;-	-;0;-;2;-	-;793;-;719;-	-;0;-;1;-	-;1;-;2;-	-;793;-;1134;-	-;0;-;1;-	-;1;-;0;-	-;768;-;1038;-	-;931;-;1257;-	-;1;-;0;-	-;0;-;2;-	-;1157;-;1573;-	-;2;-;4;-	-;0;-;2;-	-;1;-;1;-	-;0;-;1;-	-;0;-;1;-	-;1;-;1;-
511	entire	-	-	KPK_RS04595	-	-	-	-;249;-;-;-	-;203;-;-;-	-;0;-;-;-	-;0;-;-;-	-;0;-;-;-	-;0;-;-;-	-;231;-;-;-	-;0;-;-;-	-;1;-;-;-	-;0;-;-;-	-;0;-;-;-	-;0;-;-;-	-;0;-;-;-	-;0;-;-;-	-;0;-;-;-	-;0;-;-;-	-;198;-;-;-	-;0;-;-;-	-;0;-;-;-	-;1;-;-;-	-;1;-;-;-	-;0;-;-;-	-;182;-;-;-	-;1;-;-;-	-;0;-;-;-	-;190;-;-;-	-;0;-;-;-	-;0;-;-;-	-;232;-;-;-	-;1;-;-;-	-;0;-;-;-	-;219;-;-;-	-;283;-;-;-	-;1;-;-;-	-;0;-;-;-	-;343;-;-;-	-;0;-;-;-	-;0;-;-;-	-;0;-;-;-	-;0;-;-;-	-;0;-;-;-	-;0;-;-;-
512	entire	-	-	KPK_RS04980	-	-	-	-;618;-;-;-	-;0;-;-;-	-;0;-;-;-	-;1;-;-;-	-;0;-;-;-	-;0;-;-;-	-;0;-;-;-	-;0;-;-;-	-;0;-;-;-	-;0;-;-;-	-;0;-;-;-	-;0;-;-;-	-;0;-;-;-	-;1;-;-;-	-;0;-;-;-	-;0;-;-;-	-;1;-;-;-	-;0;-;-;-	-;0;-;-;-	-;0;-;-;-	-;0;-;-;-	-;0;-;-;-	-;0;-;-;-	-;0;-;-;-	-;0;-;-;-	-;0;-;-;-	-;1;-;-;-	-;0;-;-;-	-;0;-;-;-	-;1;-;-;-	-;0;-;-;-	-;0;-;-;-	-;0;-;-;-	-;0;-;-;-	-;0;-;-;-	-;1;-;-;-	-;0;-;-;-	-;0;-;-;-	-;0;-;-;-	-;754;-;-;-	-;0;-;-;-	-;0;-;-;-
513	entire	-	-	KPK_RS05190	-	-	-	-;198;-;-;-	-;17;-;-;-	-;7;-;-;-	-;7;-;-;-	-;166;-;-;-	-;22;-;-;-	-;68;-;-;-	-;14;-;-;-	-;186;-;-;-	-;11;-;-;-	-;20;-;-;-	-;17;-;-;-	-;70;-;-;-	-;15;-;-;-	-;17;-;-;-	-;18;-;-;-	-;9;-;-;-	-;11;-;-;-	-;20;-;-;-	-;189;-;-;-	-;23;-;-;-	-;23;-;-;-	-;18;-;-;-	-;41;-;-;-	-;61;-;-;-	-;188;-;-;-	-;16;-;-;-	-;16;-;-;-	-;17;-;-;-	-;7;-;-;-	-;13;-;-;-	-;15;-;-;-	-;33;-;-;-	-;10;-;-;-	-;18;-;-;-	-;19;-;-;-	-;25;-;-;-	-;194;-;-;-	-;20;-;-;-	-;14;-;-;-	-;236;-;-;-	-;248;-;-;-
514	entire	-	-	KPK_RS05215	-	-	-	-;1335;-;-;-	-;1;-;-;-	-;0;-;-;-	-;1;-;-;-	-;1338;-;-;-	-;1;-;-;-	-;0;-;-;-	-;1;-;-;-	-;2;-;-;-	-;0;-;-;-	-;1;-;-;-	-;3;-;-;-	-;972;-;-;-	-;0;-;-;-	-;2;-;-;-	-;1;-;-;-	-;3;-;-;-	-;1;-;-;-	-;0;-;-;-	-;1411;-;-;-	-;0;-;-;-	-;1;-;-;-	-;0;-;-;-	-;654;-;-;-	-;1;-;-;-	-;3;-;-;-	-;3;-;-;-	-;2;-;-;-	-;0;-;-;-	-;2;-;-;-	-;0;-;-;-	-;3;-;-;-	-;0;-;-;-	-;1;-;-;-	-;0;-;-;-	-;2;-;-;-	-;1;-;-;-	-;1433;-;-;-	-;8;-;-;-	-;1;-;-;-	-;1;-;-;-	-;2;-;-;-
515	entire	-	-	KPK_RS05220	-	-	-	-;717;-;-;-	-;3;-;-;-	-;0;-;-;-	-;0;-;-;-	-;771;-;-;-	-;0;-;-;-	-;1;-;-;-	-;1;-;-;-	-;0;-;-;-	-;0;-;-;-	-;0;-;-;-	-;0;-;-;-	-;795;-;-;-	-;0;-;-;-	-;2;-;-;-	-;1;-;-;-	-;0;-;-;-	-;0;-;-;-	-;1;-;-;-	-;801;-;-;-	-;0;-;-;-	-;1;-;-;-	-;0;-;-;-	-;499;-;-;-	-;0;-;-;-	-;0;-;-;-	-;1;-;-;-	-;0;-;-;-	-;0;-;-;-	-;0;-;-;-	-;0;-;-;-	-;1;-;-;-	-;0;-;-;-	-;0;-;-;-	-;2;-;-;-	-;1;-;-;-	-;2;-;-;-	-;755;-;-;-	-;6;-;-;-	-;0;-;-;-	-;2;-;-;-	-;1;-;-;-
516	entire	-	-	KPK_RS05225	-	-	-	-;696;-;-;-	-;0;-;-;-	-;1;-;-;-	-;0;-;-;-	-;707;-;-;-	-;0;-;-;-	-;0;-;-;-	-;0;-;-;-	-;0;-;-;-	-;0;-;-;-	-;0;-;-;-	-;0;-;-;-	-;488;-;-;-	-;0;-;-;-	-;0;-;-;-	-;1;-;-;-	-;0;-;-;-	-;0;-;-;-	-;0;-;-;-	-;763;-;-;-	-;0;-;-;-	-;0;-;-;-	-;0;-;-;-	-;321;-;-;-	-;0;-;-;-	-;0;-;-;-	-;0;-;-;-	-;0;-;-;-	-;0;-;-;-	-;0;-;-;-	-;0;-;-;-	-;1;-;-;-	-;0;-;-;-	-;2;-;-;-	-;0;-;-;-	-;0;-;-;-	-;0;-;-;-	-;730;-;-;-	-;2;-;-;-	-;0;-;-;-	-;0;-;-;-	-;0;-;-;-
517	entire	-	-	KPK_RS05230	-	-	-	-;948;-;-;-	-;0;-;-;-	-;0;-;-;-	-;0;-;-;-	-;1005;-;-;-	-;0;-;-;-	-;0;-;-;-	-;0;-;-;-	-;3;-;-;-	-;1;-;-;-	-;1;-;-;-	-;1;-;-;-	-;466;-;-;-	-;1;-;-;-	-;1;-;-;-	-;0;-;-;-	-;0;-;-;-	-;0;-;-;-	-;0;-;-;-	-;1084;-;-;-	-;1;-;-;-	-;0;-;-;-	-;1;-;-;-	-;364;-;-;-	-;1;-;-;-	-;0;-;-;-	-;0;-;-;-	-;1;-;-;-	-;1;-;-;-	-;2;-;-;-	-;0;-;-;-	-;0;-;-;-	-;0;-;-;-	-;0;-;-;-	-;1;-;-;-	-;0;-;-;-	-;0;-;-;-	-;1017;-;-;-	-;7;-;-;-	-;0;-;-;-	-;0;-;-;-	-;0;-;-;-
518	entire	gutQ	-	KPK_RS05250	VK055_4472	KPN_03043	KP1_RS20115	-;966;966;966;966	-;67;358;372;370	-;53;247;317;251	-;85;237;287;315	-;828;83;85;96	-;54;321;321;323	-;66;385;354;315	-;49;284;318;302	-;700;108;137;107	-;45;154;175;162	-;61;210;262;238	-;98;374;363;395	-;262;159;156;166	-;69;247;263;257	-;62;283;227;334	-;51;208;222;242	-;58;259;278;265	-;48;191;218;213	-;45;264;343;250	-;863;87;80;94	-;70;403;332;373	-;87;271;322;311	-;50;187;211;205	-;173;101;78;74	-;56;302;353;256	-;707;57;78;61	-;57;206;206;188	-;42;260;275;310	-;50;377;452;343	-;50;307;371;250	-;47;292;367;262	-;96;295;362;247	-;103;434;460;416	-;67;318;413;279	-;65;385;437;396	-;190;533;554;441	-;79;482;394;517	-;698;128;136;112	-;105;324;347;354	-;79;351;287;333	-;825;142;162;130	-;986;109;92;123
519	entire	-	-	KPK_RS05510	-	-	-	-;597;-;-;-	-;1;-;-;-	-;0;-;-;-	-;0;-;-;-	-;598;-;-;-	-;0;-;-;-	-;1;-;-;-	-;0;-;-;-	-;15;-;-;-	-;0;-;-;-	-;0;-;-;-	-;0;-;-;-	-;486;-;-;-	-;0;-;-;-	-;0;-;-;-	-;1;-;-;-	-;1;-;-;-	-;0;-;-;-	-;0;-;-;-	-;617;-;-;-	-;1;-;-;-	-;0;-;-;-	-;0;-;-;-	-;366;-;-;-	-;0;-;-;-	-;501;-;-;-	-;0;-;-;-	-;0;-;-;-	-;0;-;-;-	-;0;-;-;-	-;0;-;-;-	-;0;-;-;-	-;0;-;-;-	-;0;-;-;-	-;2;-;-;-	-;0;-;-;-	-;1;-;-;-	-;569;-;-;-	-;4;-;-;-	-;4;-;-;-	-;660;-;-;-	-;702;-;-;-
520	entire	-	-	KPK_RS05545	-	-	-	-;690;-;-;-	-;0;-;-;-	-;614;-;-;-	-;5;-;-;-	-;667;-;-;-	-;620;-;-;-	-;1;-;-;-	-;543;-;-;-	-;656;-;-;-	-;1;-;-;-	-;652;-;-;-	-;733;-;-;-	-;263;-;-;-	-;1;-;-;-	-;369;-;-;-	-;1;-;-;-	-;4;-;-;-	-;562;-;-;-	-;629;-;-;-	-;738;-;-;-	-;0;-;-;-	-;624;-;-;-	-;2;-;-;-	-;179;-;-;-	-;4;-;-;-	-;614;-;-;-	-;597;-;-;-	-;1;-;-;-	-;1;-;-;-	-;607;-;-;-	-;552;-;-;-	-;609;-;-;-	-;770;-;-;-	-;621;-;-;-	-;738;-;-;-	-;5;-;-;-	-;4;-;-;-	-;634;-;-;-	-;655;-;-;-	-;684;-;-;-	-;789;-;-;-	-;870;-;-;-
521	entire	-	-	KPK_RS05550	-	-	-	-;552;-;-;-	-;1;-;-;-	-;520;-;-;-	-;4;-;-;-	-;584;-;-;-	-;568;-;-;-	-;1;-;-;-	-;512;-;-;-	-;582;-;-;-	-;0;-;-;-	-;547;-;-;-	-;562;-;-;-	-;59;-;-;-	-;2;-;-;-	-;481;-;-;-	-;0;-;-;-	-;1;-;-;-	-;511;-;-;-	-;567;-;-;-	-;659;-;-;-	-;0;-;-;-	-;510;-;-;-	-;3;-;-;-	-;43;-;-;-	-;4;-;-;-	-;524;-;-;-	-;503;-;-;-	-;1;-;-;-	-;0;-;-;-	-;528;-;-;-	-;556;-;-;-	-;564;-;-;-	-;656;-;-;-	-;572;-;-;-	-;634;-;-;-	-;2;-;-;-	-;3;-;-;-	-;618;-;-;-	-;531;-;-;-	-;586;-;-;-	-;669;-;-;-	-;732;-;-;-
522	entire	-	-	KPK_RS05555	-	-	-	-;180;-;-;-	-;2;-;-;-	-;14;-;-;-	-;1;-;-;-	-;242;-;-;-	-;20;-;-;-	-;0;-;-;-	-;11;-;-;-	-;228;-;-;-	-;1;-;-;-	-;15;-;-;-	-;22;-;-;-	-;1;-;-;-	-;2;-;-;-	-;12;-;-;-	-;1;-;-;-	-;2;-;-;-	-;14;-;-;-	-;16;-;-;-	-;239;-;-;-	-;3;-;-;-	-;16;-;-;-	-;2;-;-;-	-;0;-;-;-	-;1;-;-;-	-;203;-;-;-	-;20;-;-;-	-;4;-;-;-	-;2;-;-;-	-;14;-;-;-	-;19;-;-;-	-;27;-;-;-	-;23;-;-;-	-;11;-;-;-	-;21;-;-;-	-;1;-;-;-	-;1;-;-;-	-;245;-;-;-	-;18;-;-;-	-;20;-;-;-	-;141;-;-;-	-;281;-;-;-
523	entire	-	-	KPK_RS05615	-	-	-	-;2889;-;-;-	-;0;-;-;-	-;1;-;-;-	-;2;-;-;-	-;1;-;-;-	-;0;-;-;-	-;0;-;-;-	-;0;-;-;-	-;0;-;-;-	-;0;-;-;-	-;1;-;-;-	-;1;-;-;-	-;0;-;-;-	-;0;-;-;-	-;0;-;-;-	-;0;-;-;-	-;0;-;-;-	-;0;-;-;-	-;1;-;-;-	-;0;-;-;-	-;2;-;-;-	-;1;-;-;-	-;0;-;-;-	-;1;-;-;-	-;0;-;-;-	-;0;-;-;-	-;1;-;-;-	-;2;-;-;-	-;0;-;-;-	-;0;-;-;-	-;0;-;-;-	-;1;-;-;-	-;2;-;-;-	-;1;-;-;-	-;2;-;-;-	-;2;-;-;-	-;1;-;-;-	-;2818;-;-;-	-;14;-;-;-	-;2;-;-;-	-;1;-;-;-	-;3;-;-;-
524	entire	-	-	KPK_RS05655	-	-	-	-;363;-;-;-	-;0;-;-;-	-;0;-;-;-	-;0;-;-;-	-;1;-;-;-	-;0;-;-;-	-;0;-;-;-	-;0;-;-;-	-;1;-;-;-	-;0;-;-;-	-;0;-;-;-	-;0;-;-;-	-;382;-;-;-	-;0;-;-;-	-;0;-;-;-	-;0;-;-;-	-;0;-;-;-	-;0;-;-;-	-;0;-;-;-	-;0;-;-;-	-;0;-;-;-	-;0;-;-;-	-;0;-;-;-	-;12;-;-;-	-;409;-;-;-	-;0;-;-;-	-;0;-;-;-	-;0;-;-;-	-;0;-;-;-	-;0;-;-;-	-;0;-;-;-	-;0;-;-;-	-;0;-;-;-	-;0;-;-;-	-;0;-;-;-	-;0;-;-;-	-;0;-;-;-	-;0;-;-;-	-;0;-;-;-	-;0;-;-;-	-;0;-;-;-	-;0;-;-;-
525	entire	-	-	KPK_RS05660	-	-	-	-;570;-;-;-	-;0;-;-;-	-;0;-;-;-	-;0;-;-;-	-;0;-;-;-	-;0;-;-;-	-;0;-;-;-	-;0;-;-;-	-;0;-;-;-	-;0;-;-;-	-;0;-;-;-	-;0;-;-;-	-;517;-;-;-	-;1;-;-;-	-;0;-;-;-	-;0;-;-;-	-;0;-;-;-	-;0;-;-;-	-;0;-;-;-	-;0;-;-;-	-;0;-;-;-	-;0;-;-;-	-;0;-;-;-	-;0;-;-;-	-;588;-;-;-	-;0;-;-;-	-;0;-;-;-	-;0;-;-;-	-;0;-;-;-	-;0;-;-;-	-;0;-;-;-	-;0;-;-;-	-;0;-;-;-	-;0;-;-;-	-;0;-;-;-	-;1;-;-;-	-;0;-;-;-	-;0;-;-;-	-;0;-;-;-	-;0;-;-;-	-;0;-;-;-	-;0;-;-;-
526	entire	-	-	KPK_RS05665	-	-	-	-;741;-;-;-	-;0;-;-;-	-;0;-;-;-	-;0;-;-;-	-;0;-;-;-	-;1;-;-;-	-;1;-;-;-	-;0;-;-;-	-;0;-;-;-	-;0;-;-;-	-;0;-;-;-	-;1;-;-;-	-;918;-;-;-	-;0;-;-;-	-;0;-;-;-	-;0;-;-;-	-;0;-;-;-	-;0;-;-;-	-;0;-;-;-	-;0;-;-;-	-;0;-;-;-	-;1;-;-;-	-;0;-;-;-	-;0;-;-;-	-;768;-;-;-	-;0;-;-;-	-;0;-;-;-	-;0;-;-;-	-;0;-;-;-	-;0;-;-;-	-;0;-;-;-	-;0;-;-;-	-;0;-;-;-	-;0;-;-;-	-;0;-;-;-	-;0;-;-;-	-;0;-;-;-	-;1;-;-;-	-;1;-;-;-	-;0;-;-;-	-;0;-;-;-	-;0;-;-;-
527	entire	-	-	KPK_RS05670	-	-	-	-;1752;-;-;-	-;0;-;-;-	-;1;-;-;-	-;0;-;-;-	-;0;-;-;-	-;0;-;-;-	-;1;-;-;-	-;0;-;-;-	-;1;-;-;-	-;0;-;-;-	-;0;-;-;-	-;0;-;-;-	-;0;-;-;-	-;0;-;-;-	-;0;-;-;-	-;0;-;-;-	-;2;-;-;-	-;0;-;-;-	-;0;-;-;-	-;0;-;-;-	-;0;-;-;-	-;0;-;-;-	-;0;-;-;-	-;0;-;-;-	-;1713;-;-;-	-;0;-;-;-	-;0;-;-;-	-;0;-;-;-	-;0;-;-;-	-;0;-;-;-	-;0;-;-;-	-;0;-;-;-	-;0;-;-;-	-;0;-;-;-	-;0;-;-;-	-;0;-;-;-	-;0;-;-;-	-;0;-;-;-	-;1;-;-;-	-;0;-;-;-	-;0;-;-;-	-;0;-;-;-
528	entire	-	-	KPK_RS05675	-	-	-	-;1776;-;-;-	-;1;-;-;-	-;1;-;-;-	-;0;-;-;-	-;0;-;-;-	-;0;-;-;-	-;1;-;-;-	-;0;-;-;-	-;0;-;-;-	-;0;-;-;-	-;1;-;-;-	-;0;-;-;-	-;0;-;-;-	-;0;-;-;-	-;1;-;-;-	-;0;-;-;-	-;1;-;-;-	-;0;-;-;-	-;0;-;-;-	-;0;-;-;-	-;0;-;-;-	-;0;-;-;-	-;0;-;-;-	-;0;-;-;-	-;1685;-;-;-	-;0;-;-;-	-;1;-;-;-	-;0;-;-;-	-;0;-;-;-	-;0;-;-;-	-;0;-;-;-	-;0;-;-;-	-;0;-;-;-	-;0;-;-;-	-;0;-;-;-	-;0;-;-;-	-;0;-;-;-	-;0;-;-;-	-;0;-;-;-	-;0;-;-;-	-;0;-;-;-	-;1;-;-;-
529	entire	-	-	KPK_RS05680	-	-	-	-;1878;-;-;-	-;0;-;-;-	-;0;-;-;-	-;1;-;-;-	-;0;-;-;-	-;0;-;-;-	-;0;-;-;-	-;0;-;-;-	-;0;-;-;-	-;0;-;-;-	-;0;-;-;-	-;0;-;-;-	-;0;-;-;-	-;0;-;-;-	-;0;-;-;-	-;0;-;-;-	-;0;-;-;-	-;0;-;-;-	-;0;-;-;-	-;0;-;-;-	-;0;-;-;-	-;0;-;-;-	-;0;-;-;-	-;0;-;-;-	-;1919;-;-;-	-;0;-;-;-	-;0;-;-;-	-;0;-;-;-	-;0;-;-;-	-;0;-;-;-	-;0;-;-;-	-;0;-;-;-	-;0;-;-;-	-;0;-;-;-	-;1;-;-;-	-;0;-;-;-	-;1;-;-;-	-;0;-;-;-	-;1;-;-;-	-;0;-;-;-	-;0;-;-;-	-;0;-;-;-
530	entire	-	-	KPK_RS05685	-	-	-	-;810;-;-;-	-;0;-;-;-	-;1;-;-;-	-;0;-;-;-	-;0;-;-;-	-;0;-;-;-	-;1;-;-;-	-;0;-;-;-	-;0;-;-;-	-;0;-;-;-	-;0;-;-;-	-;0;-;-;-	-;0;-;-;-	-;0;-;-;-	-;0;-;-;-	-;0;-;-;-	-;1;-;-;-	-;0;-;-;-	-;0;-;-;-	-;0;-;-;-	-;0;-;-;-	-;0;-;-;-	-;0;-;-;-	-;0;-;-;-	-;820;-;-;-	-;0;-;-;-	-;0;-;-;-	-;0;-;-;-	-;0;-;-;-	-;0;-;-;-	-;0;-;-;-	-;0;-;-;-	-;0;-;-;-	-;0;-;-;-	-;0;-;-;-	-;0;-;-;-	-;0;-;-;-	-;0;-;-;-	-;0;-;-;-	-;0;-;-;-	-;0;-;-;-	-;0;-;-;-
531	entire	-	-	KPK_RS05690	-	-	-	-;759;-;-;-	-;0;-;-;-	-;0;-;-;-	-;0;-;-;-	-;0;-;-;-	-;0;-;-;-	-;0;-;-;-	-;0;-;-;-	-;0;-;-;-	-;0;-;-;-	-;1;-;-;-	-;0;-;-;-	-;1;-;-;-	-;0;-;-;-	-;0;-;-;-	-;0;-;-;-	-;0;-;-;-	-;0;-;-;-	-;0;-;-;-	-;0;-;-;-	-;1;-;-;-	-;0;-;-;-	-;0;-;-;-	-;0;-;-;-	-;776;-;-;-	-;0;-;-;-	-;0;-;-;-	-;0;-;-;-	-;1;-;-;-	-;0;-;-;-	-;0;-;-;-	-;0;-;-;-	-;0;-;-;-	-;0;-;-;-	-;0;-;-;-	-;0;-;-;-	-;0;-;-;-	-;0;-;-;-	-;0;-;-;-	-;0;-;-;-	-;0;-;-;-	-;0;-;-;-
532	entire	-	-	KPK_RS05695	-	-	-	-;915;-;-;-	-;0;-;-;-	-;0;-;-;-	-;0;-;-;-	-;0;-;-;-	-;0;-;-;-	-;0;-;-;-	-;0;-;-;-	-;0;-;-;-	-;0;-;-;-	-;0;-;-;-	-;0;-;-;-	-;0;-;-;-	-;0;-;-;-	-;0;-;-;-	-;0;-;-;-	-;0;-;-;-	-;0;-;-;-	-;1;-;-;-	-;0;-;-;-	-;0;-;-;-	-;0;-;-;-	-;0;-;-;-	-;0;-;-;-	-;952;-;-;-	-;0;-;-;-	-;0;-;-;-	-;0;-;-;-	-;0;-;-;-	-;1;-;-;-	-;0;-;-;-	-;0;-;-;-	-;0;-;-;-	-;0;-;-;-	-;0;-;-;-	-;0;-;-;-	-;0;-;-;-	-;0;-;-;-	-;0;-;-;-	-;0;-;-;-	-;0;-;-;-	-;0;-;-;-
533	entire	-	-	KPK_RS06135	-	KPN_02852	-	-;651;-;651;-	-;0;-;0;-	-;0;-;1;-	-;0;-;1;-	-;0;-;1;-	-;0;-;1;-	-;0;-;1;-	-;1;-;0;-	-;0;-;1;-	-;0;-;2;-	-;1;-;0;-	-;0;-;2;-	-;200;-;210;-	-;0;-;0;-	-;0;-;2;-	-;0;-;0;-	-;0;-;1;-	-;0;-;0;-	-;1;-;0;-	-;0;-;0;-	-;0;-;0;-	-;1;-;0;-	-;0;-;0;-	-;133;-;176;-	-;1;-;1;-	-;0;-;0;-	-;0;-;0;-	-;0;-;0;-	-;0;-;0;-	-;0;-;0;-	-;0;-;1;-	-;384;-;550;-	-;1;-;1;-	-;2;-;0;-	-;0;-;0;-	-;556;-;826;-	-;1;-;1;-	-;0;-;0;-	-;1;-;1;-	-;360;-;580;-	-;0;-;0;-	-;2;-;0;-
534	entire	-	-	KPK_RS06220	-	-	-	-;1203;-;-;-	-;1;-;-;-	-;0;-;-;-	-;0;-;-;-	-;0;-;-;-	-;0;-;-;-	-;0;-;-;-	-;0;-;-;-	-;0;-;-;-	-;0;-;-;-	-;0;-;-;-	-;0;-;-;-	-;0;-;-;-	-;0;-;-;-	-;0;-;-;-	-;0;-;-;-	-;1;-;-;-	-;0;-;-;-	-;0;-;-;-	-;0;-;-;-	-;0;-;-;-	-;0;-;-;-	-;0;-;-;-	-;0;-;-;-	-;0;-;-;-	-;0;-;-;-	-;0;-;-;-	-;0;-;-;-	-;0;-;-;-	-;0;-;-;-	-;0;-;-;-	-;0;-;-;-	-;614;-;-;-	-;0;-;-;-	-;0;-;-;-	-;0;-;-;-	-;0;-;-;-	-;0;-;-;-	-;0;-;-;-	-;0;-;-;-	-;0;-;-;-	-;0;-;-;-
535	entire	-	-	KPK_RS06225	-	-	-	-;231;-;-;-	-;0;-;-;-	-;0;-;-;-	-;0;-;-;-	-;0;-;-;-	-;0;-;-;-	-;0;-;-;-	-;0;-;-;-	-;0;-;-;-	-;0;-;-;-	-;0;-;-;-	-;0;-;-;-	-;0;-;-;-	-;0;-;-;-	-;0;-;-;-	-;0;-;-;-	-;0;-;-;-	-;0;-;-;-	-;0;-;-;-	-;0;-;-;-	-;0;-;-;-	-;0;-;-;-	-;0;-;-;-	-;0;-;-;-	-;0;-;-;-	-;0;-;-;-	-;0;-;-;-	-;0;-;-;-	-;0;-;-;-	-;0;-;-;-	-;0;-;-;-	-;0;-;-;-	-;225;-;-;-	-;0;-;-;-	-;0;-;-;-	-;0;-;-;-	-;0;-;-;-	-;0;-;-;-	-;0;-;-;-	-;0;-;-;-	-;0;-;-;-	-;0;-;-;-
536	entire	-	-	KPK_RS06230	-	-	-	-;879;-;-;-	-;0;-;-;-	-;0;-;-;-	-;0;-;-;-	-;0;-;-;-	-;0;-;-;-	-;0;-;-;-	-;0;-;-;-	-;0;-;-;-	-;0;-;-;-	-;0;-;-;-	-;0;-;-;-	-;0;-;-;-	-;0;-;-;-	-;0;-;-;-	-;0;-;-;-	-;0;-;-;-	-;0;-;-;-	-;0;-;-;-	-;0;-;-;-	-;0;-;-;-	-;0;-;-;-	-;0;-;-;-	-;0;-;-;-	-;0;-;-;-	-;0;-;-;-	-;0;-;-;-	-;0;-;-;-	-;0;-;-;-	-;0;-;-;-	-;0;-;-;-	-;0;-;-;-	-;186;-;-;-	-;0;-;-;-	-;0;-;-;-	-;0;-;-;-	-;0;-;-;-	-;0;-;-;-	-;0;-;-;-	-;0;-;-;-	-;0;-;-;-	-;0;-;-;-
537	entire	-	-	KPK_RS06235	-	-	-	-;753;-;-;-	-;0;-;-;-	-;0;-;-;-	-;0;-;-;-	-;0;-;-;-	-;0;-;-;-	-;0;-;-;-	-;0;-;-;-	-;0;-;-;-	-;0;-;-;-	-;0;-;-;-	-;0;-;-;-	-;0;-;-;-	-;0;-;-;-	-;0;-;-;-	-;0;-;-;-	-;0;-;-;-	-;0;-;-;-	-;0;-;-;-	-;0;-;-;-	-;0;-;-;-	-;0;-;-;-	-;0;-;-;-	-;0;-;-;-	-;0;-;-;-	-;0;-;-;-	-;0;-;-;-	-;0;-;-;-	-;0;-;-;-	-;0;-;-;-	-;0;-;-;-	-;0;-;-;-	-;0;-;-;-	-;0;-;-;-	-;0;-;-;-	-;0;-;-;-	-;0;-;-;-	-;0;-;-;-	-;0;-;-;-	-;0;-;-;-	-;0;-;-;-	-;0;-;-;-
538	entire	-	-	KPK_RS06240	-	-	-	-;321;-;-;-	-;0;-;-;-	-;0;-;-;-	-;0;-;-;-	-;0;-;-;-	-;0;-;-;-	-;0;-;-;-	-;0;-;-;-	-;0;-;-;-	-;0;-;-;-	-;0;-;-;-	-;0;-;-;-	-;0;-;-;-	-;0;-;-;-	-;0;-;-;-	-;0;-;-;-	-;0;-;-;-	-;0;-;-;-	-;0;-;-;-	-;0;-;-;-	-;0;-;-;-	-;0;-;-;-	-;0;-;-;-	-;0;-;-;-	-;0;-;-;-	-;0;-;-;-	-;0;-;-;-	-;0;-;-;-	-;0;-;-;-	-;0;-;-;-	-;0;-;-;-	-;0;-;-;-	-;0;-;-;-	-;0;-;-;-	-;0;-;-;-	-;0;-;-;-	-;0;-;-;-	-;0;-;-;-	-;0;-;-;-	-;0;-;-;-	-;0;-;-;-	-;0;-;-;-
539	entire	-	-	KPK_RS06245	-	-	-	-;1605;-;-;-	-;0;-;-;-	-;0;-;-;-	-;0;-;-;-	-;0;-;-;-	-;0;-;-;-	-;0;-;-;-	-;0;-;-;-	-;0;-;-;-	-;0;-;-;-	-;0;-;-;-	-;0;-;-;-	-;0;-;-;-	-;0;-;-;-	-;0;-;-;-	-;0;-;-;-	-;0;-;-;-	-;0;-;-;-	-;0;-;-;-	-;0;-;-;-	-;0;-;-;-	-;0;-;-;-	-;0;-;-;-	-;0;-;-;-	-;0;-;-;-	-;0;-;-;-	-;0;-;-;-	-;0;-;-;-	-;0;-;-;-	-;0;-;-;-	-;0;-;-;-	-;0;-;-;-	-;4;-;-;-	-;0;-;-;-	-;0;-;-;-	-;0;-;-;-	-;0;-;-;-	-;0;-;-;-	-;0;-;-;-	-;0;-;-;-	-;0;-;-;-	-;0;-;-;-
540	entire	-	-	KPK_RS06250	-	-	-	-;189;-;-;-	-;0;-;-;-	-;0;-;-;-	-;0;-;-;-	-;0;-;-;-	-;0;-;-;-	-;0;-;-;-	-;0;-;-;-	-;0;-;-;-	-;0;-;-;-	-;0;-;-;-	-;0;-;-;-	-;0;-;-;-	-;0;-;-;-	-;0;-;-;-	-;0;-;-;-	-;0;-;-;-	-;0;-;-;-	-;0;-;-;-	-;0;-;-;-	-;0;-;-;-	-;0;-;-;-	-;0;-;-;-	-;0;-;-;-	-;0;-;-;-	-;0;-;-;-	-;0;-;-;-	-;0;-;-;-	-;0;-;-;-	-;0;-;-;-	-;0;-;-;-	-;0;-;-;-	-;0;-;-;-	-;0;-;-;-	-;0;-;-;-	-;0;-;-;-	-;0;-;-;-	-;0;-;-;-	-;0;-;-;-	-;0;-;-;-	-;0;-;-;-	-;0;-;-;-
541	entire	-	-	KPK_RS06255	-	-	-	-;795;-;-;-	-;0;-;-;-	-;0;-;-;-	-;0;-;-;-	-;0;-;-;-	-;0;-;-;-	-;0;-;-;-	-;0;-;-;-	-;0;-;-;-	-;0;-;-;-	-;0;-;-;-	-;0;-;-;-	-;0;-;-;-	-;0;-;-;-	-;0;-;-;-	-;0;-;-;-	-;0;-;-;-	-;0;-;-;-	-;0;-;-;-	-;0;-;-;-	-;0;-;-;-	-;0;-;-;-	-;0;-;-;-	-;0;-;-;-	-;0;-;-;-	-;0;-;-;-	-;0;-;-;-	-;0;-;-;-	-;0;-;-;-	-;0;-;-;-	-;0;-;-;-	-;0;-;-;-	-;257;-;-;-	-;0;-;-;-	-;0;-;-;-	-;0;-;-;-	-;0;-;-;-	-;0;-;-;-	-;0;-;-;-	-;0;-;-;-	-;0;-;-;-	-;0;-;-;-
542	entire	-	-	KPK_RS06260	-	-	-	-;225;-;-;-	-;0;-;-;-	-;0;-;-;-	-;0;-;-;-	-;0;-;-;-	-;0;-;-;-	-;0;-;-;-	-;0;-;-;-	-;0;-;-;-	-;0;-;-;-	-;0;-;-;-	-;0;-;-;-	-;0;-;-;-	-;0;-;-;-	-;0;-;-;-	-;0;-;-;-	-;0;-;-;-	-;0;-;-;-	-;0;-;-;-	-;0;-;-;-	-;0;-;-;-	-;0;-;-;-	-;0;-;-;-	-;0;-;-;-	-;0;-;-;-	-;0;-;-;-	-;0;-;-;-	-;0;-;-;-	-;0;-;-;-	-;0;-;-;-	-;0;-;-;-	-;0;-;-;-	-;136;-;-;-	-;0;-;-;-	-;0;-;-;-	-;0;-;-;-	-;0;-;-;-	-;0;-;-;-	-;0;-;-;-	-;0;-;-;-	-;0;-;-;-	-;0;-;-;-
543	entire	-	-	KPK_RS06265	-	-	-	-;210;-;-;-	-;0;-;-;-	-;2;-;-;-	-;0;-;-;-	-;0;-;-;-	-;0;-;-;-	-;0;-;-;-	-;0;-;-;-	-;0;-;-;-	-;1;-;-;-	-;0;-;-;-	-;0;-;-;-	-;0;-;-;-	-;0;-;-;-	-;1;-;-;-	-;0;-;-;-	-;0;-;-;-	-;0;-;-;-	-;0;-;-;-	-;0;-;-;-	-;0;-;-;-	-;0;-;-;-	-;0;-;-;-	-;1;-;-;-	-;0;-;-;-	-;0;-;-;-	-;0;-;-;-	-;0;-;-;-	-;0;-;-;-	-;0;-;-;-	-;0;-;-;-	-;0;-;-;-	-;192;-;-;-	-;0;-;-;-	-;0;-;-;-	-;0;-;-;-	-;0;-;-;-	-;0;-;-;-	-;0;-;-;-	-;0;-;-;-	-;0;-;-;-	-;0;-;-;-
544	entire	-	-	KPK_RS06270	-	-	-	-;375;-;-;-	-;0;-;-;-	-;0;-;-;-	-;0;-;-;-	-;0;-;-;-	-;0;-;-;-	-;0;-;-;-	-;0;-;-;-	-;0;-;-;-	-;0;-;-;-	-;0;-;-;-	-;0;-;-;-	-;0;-;-;-	-;0;-;-;-	-;0;-;-;-	-;0;-;-;-	-;0;-;-;-	-;0;-;-;-	-;0;-;-;-	-;0;-;-;-	-;0;-;-;-	-;0;-;-;-	-;0;-;-;-	-;0;-;-;-	-;0;-;-;-	-;0;-;-;-	-;0;-;-;-	-;0;-;-;-	-;0;-;-;-	-;0;-;-;-	-;0;-;-;-	-;0;-;-;-	-;0;-;-;-	-;0;-;-;-	-;0;-;-;-	-;0;-;-;-	-;0;-;-;-	-;0;-;-;-	-;0;-;-;-	-;0;-;-;-	-;0;-;-;-	-;0;-;-;-
545	entire	-	-	KPK_RS06275	-	-	-	-;855;-;-;-	-;0;-;-;-	-;0;-;-;-	-;0;-;-;-	-;0;-;-;-	-;0;-;-;-	-;0;-;-;-	-;0;-;-;-	-;0;-;-;-	-;0;-;-;-	-;0;-;-;-	-;0;-;-;-	-;0;-;-;-	-;0;-;-;-	-;0;-;-;-	-;0;-;-;-	-;0;-;-;-	-;0;-;-;-	-;0;-;-;-	-;0;-;-;-	-;0;-;-;-	-;0;-;-;-	-;0;-;-;-	-;0;-;-;-	-;0;-;-;-	-;0;-;-;-	-;0;-;-;-	-;0;-;-;-	-;0;-;-;-	-;0;-;-;-	-;0;-;-;-	-;0;-;-;-	-;0;-;-;-	-;0;-;-;-	-;0;-;-;-	-;0;-;-;-	-;0;-;-;-	-;0;-;-;-	-;0;-;-;-	-;0;-;-;-	-;0;-;-;-	-;0;-;-;-
546	entire	-	-	KPK_RS06280	-	-	-	-;591;-;-;-	-;0;-;-;-	-;0;-;-;-	-;0;-;-;-	-;0;-;-;-	-;0;-;-;-	-;0;-;-;-	-;0;-;-;-	-;0;-;-;-	-;0;-;-;-	-;0;-;-;-	-;0;-;-;-	-;0;-;-;-	-;0;-;-;-	-;0;-;-;-	-;0;-;-;-	-;0;-;-;-	-;0;-;-;-	-;0;-;-;-	-;0;-;-;-	-;0;-;-;-	-;0;-;-;-	-;0;-;-;-	-;0;-;-;-	-;0;-;-;-	-;0;-;-;-	-;0;-;-;-	-;0;-;-;-	-;0;-;-;-	-;0;-;-;-	-;0;-;-;-	-;0;-;-;-	-;0;-;-;-	-;0;-;-;-	-;0;-;-;-	-;0;-;-;-	-;0;-;-;-	-;0;-;-;-	-;0;-;-;-	-;0;-;-;-	-;0;-;-;-	-;0;-;-;-
547	entire	-	-	KPK_RS06285	-	-	-	-;1755;-;-;-	-;0;-;-;-	-;0;-;-;-	-;0;-;-;-	-;0;-;-;-	-;0;-;-;-	-;0;-;-;-	-;0;-;-;-	-;0;-;-;-	-;0;-;-;-	-;0;-;-;-	-;0;-;-;-	-;0;-;-;-	-;0;-;-;-	-;0;-;-;-	-;0;-;-;-	-;0;-;-;-	-;0;-;-;-	-;0;-;-;-	-;0;-;-;-	-;0;-;-;-	-;0;-;-;-	-;0;-;-;-	-;0;-;-;-	-;0;-;-;-	-;0;-;-;-	-;0;-;-;-	-;0;-;-;-	-;0;-;-;-	-;0;-;-;-	-;0;-;-;-	-;0;-;-;-	-;0;-;-;-	-;0;-;-;-	-;0;-;-;-	-;0;-;-;-	-;0;-;-;-	-;0;-;-;-	-;0;-;-;-	-;0;-;-;-	-;0;-;-;-	-;0;-;-;-
548	entire	-	-	KPK_RS06290	-	-	-	-;198;-;-;-	-;0;-;-;-	-;0;-;-;-	-;0;-;-;-	-;0;-;-;-	-;0;-;-;-	-;0;-;-;-	-;0;-;-;-	-;0;-;-;-	-;0;-;-;-	-;0;-;-;-	-;0;-;-;-	-;0;-;-;-	-;0;-;-;-	-;0;-;-;-	-;0;-;-;-	-;0;-;-;-	-;0;-;-;-	-;0;-;-;-	-;0;-;-;-	-;0;-;-;-	-;0;-;-;-	-;0;-;-;-	-;0;-;-;-	-;0;-;-;-	-;0;-;-;-	-;0;-;-;-	-;0;-;-;-	-;0;-;-;-	-;0;-;-;-	-;0;-;-;-	-;0;-;-;-	-;2;-;-;-	-;0;-;-;-	-;0;-;-;-	-;0;-;-;-	-;0;-;-;-	-;0;-;-;-	-;0;-;-;-	-;0;-;-;-	-;0;-;-;-	-;0;-;-;-
549	entire	-	-	KPK_RS06325	-	-	-	-;1668;-;-;-	-;0;-;-;-	-;0;-;-;-	-;0;-;-;-	-;0;-;-;-	-;0;-;-;-	-;0;-;-;-	-;0;-;-;-	-;1714;-;-;-	-;0;-;-;-	-;0;-;-;-	-;1;-;-;-	-;0;-;-;-	-;0;-;-;-	-;1;-;-;-	-;0;-;-;-	-;0;-;-;-	-;1;-;-;-	-;0;-;-;-	-;1;-;-;-	-;0;-;-;-	-;0;-;-;-	-;0;-;-;-	-;0;-;-;-	-;1;-;-;-	-;2;-;-;-	-;0;-;-;-	-;0;-;-;-	-;0;-;-;-	-;0;-;-;-	-;1;-;-;-	-;0;-;-;-	-;0;-;-;-	-;0;-;-;-	-;2;-;-;-	-;0;-;-;-	-;0;-;-;-	-;1714;-;-;-	-;5;-;-;-	-;0;-;-;-	-;0;-;-;-	-;1;-;-;-
550	entire	-	-	KPK_RS06330	-	-	-	-;1098;-;-;-	-;0;-;-;-	-;0;-;-;-	-;0;-;-;-	-;0;-;-;-	-;0;-;-;-	-;0;-;-;-	-;0;-;-;-	-;1224;-;-;-	-;0;-;-;-	-;0;-;-;-	-;0;-;-;-	-;0;-;-;-	-;1;-;-;-	-;0;-;-;-	-;0;-;-;-	-;1;-;-;-	-;0;-;-;-	-;0;-;-;-	-;1;-;-;-	-;0;-;-;-	-;0;-;-;-	-;0;-;-;-	-;0;-;-;-	-;0;-;-;-	-;0;-;-;-	-;0;-;-;-	-;0;-;-;-	-;0;-;-;-	-;0;-;-;-	-;0;-;-;-	-;0;-;-;-	-;0;-;-;-	-;0;-;-;-	-;2;-;-;-	-;0;-;-;-	-;0;-;-;-	-;1181;-;-;-	-;4;-;-;-	-;0;-;-;-	-;0;-;-;-	-;1;-;-;-
551	entire	-	-	KPK_RS06335	-	-	-	-;1449;-;-;-	-;0;-;-;-	-;0;-;-;-	-;0;-;-;-	-;0;-;-;-	-;0;-;-;-	-;0;-;-;-	-;1;-;-;-	-;1435;-;-;-	-;0;-;-;-	-;0;-;-;-	-;0;-;-;-	-;1;-;-;-	-;0;-;-;-	-;0;-;-;-	-;0;-;-;-	-;1;-;-;-	-;0;-;-;-	-;0;-;-;-	-;0;-;-;-	-;0;-;-;-	-;0;-;-;-	-;0;-;-;-	-;0;-;-;-	-;1;-;-;-	-;0;-;-;-	-;1;-;-;-	-;0;-;-;-	-;0;-;-;-	-;0;-;-;-	-;0;-;-;-	-;0;-;-;-	-;0;-;-;-	-;0;-;-;-	-;1;-;-;-	-;1;-;-;-	-;0;-;-;-	-;1487;-;-;-	-;11;-;-;-	-;0;-;-;-	-;1;-;-;-	-;0;-;-;-
552	entire	-	-	KPK_RS06340	-	-	-	-;1341;-;-;-	-;0;-;-;-	-;0;-;-;-	-;0;-;-;-	-;0;-;-;-	-;0;-;-;-	-;0;-;-;-	-;0;-;-;-	-;1357;-;-;-	-;0;-;-;-	-;0;-;-;-	-;1;-;-;-	-;0;-;-;-	-;0;-;-;-	-;0;-;-;-	-;1;-;-;-	-;0;-;-;-	-;0;-;-;-	-;0;-;-;-	-;1;-;-;-	-;0;-;-;-	-;1;-;-;-	-;1;-;-;-	-;0;-;-;-	-;0;-;-;-	-;0;-;-;-	-;0;-;-;-	-;0;-;-;-	-;0;-;-;-	-;0;-;-;-	-;1;-;-;-	-;1;-;-;-	-;0;-;-;-	-;1;-;-;-	-;1;-;-;-	-;1;-;-;-	-;0;-;-;-	-;1339;-;-;-	-;0;-;-;-	-;1;-;-;-	-;0;-;-;-	-;0;-;-;-
553	entire	-	-	KPK_RS06915	-	-	-	-;738;-;-;-	-;1;-;-;-	-;1;-;-;-	-;0;-;-;-	-;801;-;-;-	-;1;-;-;-	-;0;-;-;-	-;0;-;-;-	-;796;-;-;-	-;1;-;-;-	-;0;-;-;-	-;0;-;-;-	-;0;-;-;-	-;0;-;-;-	-;0;-;-;-	-;0;-;-;-	-;0;-;-;-	-;0;-;-;-	-;0;-;-;-	-;827;-;-;-	-;0;-;-;-	-;0;-;-;-	-;0;-;-;-	-;1;-;-;-	-;0;-;-;-	-;782;-;-;-	-;0;-;-;-	-;2;-;-;-	-;1;-;-;-	-;0;-;-;-	-;0;-;-;-	-;0;-;-;-	-;3;-;-;-	-;1;-;-;-	-;0;-;-;-	-;0;-;-;-	-;0;-;-;-	-;869;-;-;-	-;8;-;-;-	-;0;-;-;-	-;912;-;-;-	-;1006;-;-;-
554	entire	-	-	KPK_RS06920	-	-	-	-;315;-;-;-	-;0;-;-;-	-;0;-;-;-	-;1;-;-;-	-;391;-;-;-	-;0;-;-;-	-;0;-;-;-	-;0;-;-;-	-;403;-;-;-	-;0;-;-;-	-;0;-;-;-	-;0;-;-;-	-;0;-;-;-	-;1;-;-;-	-;0;-;-;-	-;0;-;-;-	-;1;-;-;-	-;1;-;-;-	-;0;-;-;-	-;385;-;-;-	-;0;-;-;-	-;0;-;-;-	-;0;-;-;-	-;1;-;-;-	-;0;-;-;-	-;397;-;-;-	-;2;-;-;-	-;0;-;-;-	-;1;-;-;-	-;0;-;-;-	-;0;-;-;-	-;1;-;-;-	-;2;-;-;-	-;0;-;-;-	-;0;-;-;-	-;0;-;-;-	-;2;-;-;-	-;406;-;-;-	-;4;-;-;-	-;0;-;-;-	-;459;-;-;-	-;509;-;-;-
555	entire	-	-	KPK_RS06925	-	-	-	-;1347;-;-;-	-;2;-;-;-	-;0;-;-;-	-;2;-;-;-	-;1309;-;-;-	-;1;-;-;-	-;1;-;-;-	-;1;-;-;-	-;1390;-;-;-	-;2;-;-;-	-;2;-;-;-	-;1;-;-;-	-;0;-;-;-	-;0;-;-;-	-;0;-;-;-	-;1;-;-;-	-;0;-;-;-	-;0;-;-;-	-;3;-;-;-	-;1427;-;-;-	-;1;-;-;-	-;2;-;-;-	-;2;-;-;-	-;0;-;-;-	-;0;-;-;-	-;1266;-;-;-	-;0;-;-;-	-;3;-;-;-	-;3;-;-;-	-;1;-;-;-	-;2;-;-;-	-;1;-;-;-	-;2;-;-;-	-;1;-;-;-	-;1;-;-;-	-;2;-;-;-	-;2;-;-;-	-;1436;-;-;-	-;11;-;-;-	-;4;-;-;-	-;1663;-;-;-	-;1798;-;-;-
556	entire	-	-	KPK_RS06930	-	-	-	-;312;-;-;-	-;0;-;-;-	-;0;-;-;-	-;0;-;-;-	-;335;-;-;-	-;0;-;-;-	-;0;-;-;-	-;0;-;-;-	-;339;-;-;-	-;0;-;-;-	-;1;-;-;-	-;0;-;-;-	-;0;-;-;-	-;1;-;-;-	-;0;-;-;-	-;1;-;-;-	-;0;-;-;-	-;0;-;-;-	-;0;-;-;-	-;363;-;-;-	-;0;-;-;-	-;0;-;-;-	-;0;-;-;-	-;0;-;-;-	-;1;-;-;-	-;344;-;-;-	-;0;-;-;-	-;0;-;-;-	-;0;-;-;-	-;1;-;-;-	-;0;-;-;-	-;0;-;-;-	-;0;-;-;-	-;0;-;-;-	-;0;-;-;-	-;0;-;-;-	-;0;-;-;-	-;390;-;-;-	-;2;-;-;-	-;0;-;-;-	-;435;-;-;-	-;420;-;-;-
557	entire	-	-	KPK_RS06935	-	-	-	-;1674;-;-;-	-;1;-;-;-	-;2;-;-;-	-;0;-;-;-	-;1643;-;-;-	-;1;-;-;-	-;0;-;-;-	-;0;-;-;-	-;1666;-;-;-	-;1;-;-;-	-;2;-;-;-	-;0;-;-;-	-;2;-;-;-	-;0;-;-;-	-;1;-;-;-	-;0;-;-;-	-;1;-;-;-	-;3;-;-;-	-;2;-;-;-	-;1725;-;-;-	-;0;-;-;-	-;1;-;-;-	-;0;-;-;-	-;1;-;-;-	-;1;-;-;-	-;1583;-;-;-	-;0;-;-;-	-;1;-;-;-	-;0;-;-;-	-;1;-;-;-	-;0;-;-;-	-;2;-;-;-	-;2;-;-;-	-;1;-;-;-	-;2;-;-;-	-;1;-;-;-	-;3;-;-;-	-;1706;-;-;-	-;6;-;-;-	-;2;-;-;-	-;1948;-;-;-	-;2102;-;-;-
558	entire	-	-	KPK_RS07360	-	-	-	-;189;-;-;-	-;0;-;-;-	-;2;-;-;-	-;0;-;-;-	-;245;-;-;-	-;0;-;-;-	-;0;-;-;-	-;0;-;-;-	-;245;-;-;-	-;0;-;-;-	-;0;-;-;-	-;0;-;-;-	-;0;-;-;-	-;0;-;-;-	-;0;-;-;-	-;0;-;-;-	-;0;-;-;-	-;0;-;-;-	-;0;-;-;-	-;257;-;-;-	-;0;-;-;-	-;0;-;-;-	-;0;-;-;-	-;0;-;-;-	-;1;-;-;-	-;241;-;-;-	-;0;-;-;-	-;0;-;-;-	-;0;-;-;-	-;1;-;-;-	-;0;-;-;-	-;1;-;-;-	-;2;-;-;-	-;1;-;-;-	-;0;-;-;-	-;1;-;-;-	-;0;-;-;-	-;254;-;-;-	-;0;-;-;-	-;0;-;-;-	-;281;-;-;-	-;282;-;-;-
559	entire	-	-	KPK_RS07365	-	-	-	-;210;-;-;-	-;0;-;-;-	-;1;-;-;-	-;1;-;-;-	-;274;-;-;-	-;0;-;-;-	-;0;-;-;-	-;0;-;-;-	-;257;-;-;-	-;0;-;-;-	-;0;-;-;-	-;0;-;-;-	-;0;-;-;-	-;0;-;-;-	-;0;-;-;-	-;0;-;-;-	-;0;-;-;-	-;0;-;-;-	-;0;-;-;-	-;256;-;-;-	-;0;-;-;-	-;21;-;-;-	-;0;-;-;-	-;0;-;-;-	-;0;-;-;-	-;262;-;-;-	-;1;-;-;-	-;1;-;-;-	-;0;-;-;-	-;1;-;-;-	-;24;-;-;-	-;0;-;-;-	-;0;-;-;-	-;0;-;-;-	-;0;-;-;-	-;0;-;-;-	-;0;-;-;-	-;277;-;-;-	-;1;-;-;-	-;0;-;-;-	-;310;-;-;-	-;320;-;-;-
560	entire	-	-	KPK_RS07370	-	-	-	-;741;-;-;-	-;0;-;-;-	-;1;-;-;-	-;0;-;-;-	-;778;-;-;-	-;2;-;-;-	-;1;-;-;-	-;0;-;-;-	-;811;-;-;-	-;0;-;-;-	-;0;-;-;-	-;1;-;-;-	-;2;-;-;-	-;0;-;-;-	-;0;-;-;-	-;0;-;-;-	-;0;-;-;-	-;0;-;-;-	-;0;-;-;-	-;810;-;-;-	-;0;-;-;-	-;3;-;-;-	-;0;-;-;-	-;0;-;-;-	-;1;-;-;-	-;781;-;-;-	-;1;-;-;-	-;0;-;-;-	-;0;-;-;-	-;1;-;-;-	-;1;-;-;-	-;0;-;-;-	-;1;-;-;-	-;0;-;-;-	-;0;-;-;-	-;1;-;-;-	-;0;-;-;-	-;766;-;-;-	-;2;-;-;-	-;1;-;-;-	-;908;-;-;-	-;1022;-;-;-
561	entire	-	-	KPK_RS07375	-	-	-	-;699;-;-;-	-;1;-;-;-	-;0;-;-;-	-;0;-;-;-	-;758;-;-;-	-;0;-;-;-	-;0;-;-;-	-;0;-;-;-	-;831;-;-;-	-;1;-;-;-	-;1;-;-;-	-;0;-;-;-	-;0;-;-;-	-;0;-;-;-	-;0;-;-;-	-;0;-;-;-	-;0;-;-;-	-;0;-;-;-	-;0;-;-;-	-;827;-;-;-	-;1;-;-;-	-;1;-;-;-	-;0;-;-;-	-;0;-;-;-	-;1;-;-;-	-;779;-;-;-	-;1;-;-;-	-;0;-;-;-	-;1;-;-;-	-;0;-;-;-	-;0;-;-;-	-;0;-;-;-	-;3;-;-;-	-;0;-;-;-	-;0;-;-;-	-;0;-;-;-	-;1;-;-;-	-;856;-;-;-	-;1;-;-;-	-;2;-;-;-	-;916;-;-;-	-;1007;-;-;-
562	entire	-	-	KPK_RS07380	-	-	-	-;753;-;-;-	-;3;-;-;-	-;0;-;-;-	-;0;-;-;-	-;814;-;-;-	-;2;-;-;-	-;0;-;-;-	-;0;-;-;-	-;806;-;-;-	-;1;-;-;-	-;1;-;-;-	-;0;-;-;-	-;0;-;-;-	-;0;-;-;-	-;1;-;-;-	-;1;-;-;-	-;0;-;-;-	-;0;-;-;-	-;0;-;-;-	-;844;-;-;-	-;1;-;-;-	-;4;-;-;-	-;0;-;-;-	-;0;-;-;-	-;1;-;-;-	-;782;-;-;-	-;3;-;-;-	-;2;-;-;-	-;2;-;-;-	-;0;-;-;-	-;0;-;-;-	-;1;-;-;-	-;1;-;-;-	-;1;-;-;-	-;3;-;-;-	-;1;-;-;-	-;4;-;-;-	-;856;-;-;-	-;5;-;-;-	-;1;-;-;-	-;963;-;-;-	-;1015;-;-;-
563	entire	-	-	KPK_RS07385	-	-	-	-;843;-;-;-	-;3;-;-;-	-;1;-;-;-	-;1;-;-;-	-;829;-;-;-	-;1;-;-;-	-;4;-;-;-	-;3;-;-;-	-;855;-;-;-	-;1;-;-;-	-;1;-;-;-	-;1;-;-;-	-;1;-;-;-	-;2;-;-;-	-;2;-;-;-	-;2;-;-;-	-;2;-;-;-	-;2;-;-;-	-;0;-;-;-	-;904;-;-;-	-;3;-;-;-	-;1;-;-;-	-;1;-;-;-	-;1;-;-;-	-;1;-;-;-	-;822;-;-;-	-;4;-;-;-	-;3;-;-;-	-;4;-;-;-	-;0;-;-;-	-;0;-;-;-	-;1;-;-;-	-;1;-;-;-	-;2;-;-;-	-;2;-;-;-	-;5;-;-;-	-;2;-;-;-	-;873;-;-;-	-;2;-;-;-	-;2;-;-;-	-;1024;-;-;-	-;1122;-;-;-
564	entire	-	-	KPK_RS07390	-	-	-	-;540;-;-;-	-;0;-;-;-	-;0;-;-;-	-;0;-;-;-	-;534;-;-;-	-;0;-;-;-	-;1;-;-;-	-;1;-;-;-	-;604;-;-;-	-;0;-;-;-	-;1;-;-;-	-;1;-;-;-	-;0;-;-;-	-;1;-;-;-	-;0;-;-;-	-;1;-;-;-	-;1;-;-;-	-;0;-;-;-	-;1;-;-;-	-;602;-;-;-	-;1;-;-;-	-;0;-;-;-	-;0;-;-;-	-;0;-;-;-	-;1;-;-;-	-;535;-;-;-	-;0;-;-;-	-;2;-;-;-	-;2;-;-;-	-;0;-;-;-	-;0;-;-;-	-;0;-;-;-	-;1;-;-;-	-;0;-;-;-	-;1;-;-;-	-;3;-;-;-	-;0;-;-;-	-;565;-;-;-	-;4;-;-;-	-;0;-;-;-	-;657;-;-;-	-;699;-;-;-
565	entire	-	-	KPK_RS07395	-	-	-	-;789;-;-;-	-;1;-;-;-	-;0;-;-;-	-;0;-;-;-	-;752;-;-;-	-;2;-;-;-	-;1;-;-;-	-;1;-;-;-	-;847;-;-;-	-;0;-;-;-	-;0;-;-;-	-;2;-;-;-	-;0;-;-;-	-;0;-;-;-	-;0;-;-;-	-;0;-;-;-	-;0;-;-;-	-;0;-;-;-	-;1;-;-;-	-;796;-;-;-	-;0;-;-;-	-;0;-;-;-	-;0;-;-;-	-;0;-;-;-	-;1;-;-;-	-;707;-;-;-	-;2;-;-;-	-;0;-;-;-	-;1;-;-;-	-;1;-;-;-	-;0;-;-;-	-;1;-;-;-	-;0;-;-;-	-;1;-;-;-	-;4;-;-;-	-;0;-;-;-	-;0;-;-;-	-;836;-;-;-	-;7;-;-;-	-;2;-;-;-	-;937;-;-;-	-;1020;-;-;-
566	entire	-	-	KPK_RS07520	-	KPN_02602	KP1_RS17830	-;255;-;189;255	-;0;-;134;180	-;2;-;108;173	-;2;-;123;148	-;306;-;0;1	-;1;-;9;35	-;1;-;150;168	-;0;-;8;30	-;260;-;1;27	-;0;-;4;24	-;0;-;135;150	-;2;-;140;189	-;99;-;38;40	-;0;-;65;160	-;1;-;121;140	-;2;-;6;24	-;0;-;12;35	-;1;-;7;30	-;0;-;137;161	-;331;-;0;1	-;2;-;133;166	-;0;-;180;89	-;0;-;4;22	-;65;-;34;19	-;0;-;6;20	-;279;-;0;2	-;0;-;10;30	-;1;-;105;113	-;1;-;134;160	-;0;-;171;88	-;1;-;2;31	-;1;-;178;100	-;0;-;228;135	-;0;-;173;100	-;0;-;9;33	-;62;-;172;109	-;1;-;166;197	-;296;-;0;0	-;3;-;144;179	-;1;-;4;37	-;354;-;0;2	-;378;-;1;1
567	entire	-	-	KPK_RS07525	-	-	-	-;933;-;-;-	-;0;-;-;-	-;3;-;-;-	-;4;-;-;-	-;948;-;-;-	-;3;-;-;-	-;2;-;-;-	-;1;-;-;-	-;986;-;-;-	-;0;-;-;-	-;7;-;-;-	-;2;-;-;-	-;632;-;-;-	-;3;-;-;-	-;1;-;-;-	-;2;-;-;-	-;2;-;-;-	-;2;-;-;-	-;1;-;-;-	-;1090;-;-;-	-;4;-;-;-	-;0;-;-;-	-;1;-;-;-	-;428;-;-;-	-;2;-;-;-	-;912;-;-;-	-;6;-;-;-	-;2;-;-;-	-;2;-;-;-	-;1;-;-;-	-;1;-;-;-	-;3;-;-;-	-;2;-;-;-	-;3;-;-;-	-;1;-;-;-	-;2;-;-;-	-;2;-;-;-	-;956;-;-;-	-;13;-;-;-	-;2;-;-;-	-;901;-;-;-	-;1215;-;-;-
568	entire	-	-	KPK_RS07530	-	-	-	-;345;-;-;-	-;0;-;-;-	-;0;-;-;-	-;0;-;-;-	-;402;-;-;-	-;0;-;-;-	-;0;-;-;-	-;0;-;-;-	-;418;-;-;-	-;0;-;-;-	-;0;-;-;-	-;0;-;-;-	-;272;-;-;-	-;0;-;-;-	-;1;-;-;-	-;1;-;-;-	-;1;-;-;-	-;0;-;-;-	-;0;-;-;-	-;425;-;-;-	-;1;-;-;-	-;0;-;-;-	-;0;-;-;-	-;194;-;-;-	-;1;-;-;-	-;408;-;-;-	-;0;-;-;-	-;0;-;-;-	-;0;-;-;-	-;0;-;-;-	-;0;-;-;-	-;1;-;-;-	-;0;-;-;-	-;0;-;-;-	-;0;-;-;-	-;2;-;-;-	-;0;-;-;-	-;448;-;-;-	-;1;-;-;-	-;0;-;-;-	-;509;-;-;-	-;531;-;-;-
569	entire	-	-	KPK_RS07535	-	-	-	-;1137;-;-;-	-;0;-;-;-	-;1;-;-;-	-;1;-;-;-	-;1249;-;-;-	-;2;-;-;-	-;1;-;-;-	-;1;-;-;-	-;1120;-;-;-	-;0;-;-;-	-;0;-;-;-	-;1;-;-;-	-;515;-;-;-	-;1;-;-;-	-;3;-;-;-	-;2;-;-;-	-;5;-;-;-	-;1;-;-;-	-;1;-;-;-	-;1299;-;-;-	-;0;-;-;-	-;0;-;-;-	-;1;-;-;-	-;297;-;-;-	-;1;-;-;-	-;974;-;-;-	-;2;-;-;-	-;2;-;-;-	-;1;-;-;-	-;1;-;-;-	-;1;-;-;-	-;2;-;-;-	-;1;-;-;-	-;1;-;-;-	-;3;-;-;-	-;4;-;-;-	-;1;-;-;-	-;1264;-;-;-	-;7;-;-;-	-;3;-;-;-	-;1332;-;-;-	-;1497;-;-;-
570	entire	-	-	KPK_RS07620	-	-	-	-;447;-;-;-	-;1;-;-;-	-;1;-;-;-	-;1;-;-;-	-;462;-;-;-	-;0;-;-;-	-;0;-;-;-	-;0;-;-;-	-;482;-;-;-	-;0;-;-;-	-;0;-;-;-	-;1;-;-;-	-;0;-;-;-	-;0;-;-;-	-;0;-;-;-	-;0;-;-;-	-;0;-;-;-	-;0;-;-;-	-;1;-;-;-	-;529;-;-;-	-;0;-;-;-	-;0;-;-;-	-;0;-;-;-	-;445;-;-;-	-;0;-;-;-	-;483;-;-;-	-;0;-;-;-	-;1;-;-;-	-;0;-;-;-	-;1;-;-;-	-;1;-;-;-	-;0;-;-;-	-;0;-;-;-	-;1;-;-;-	-;0;-;-;-	-;2;-;-;-	-;1;-;-;-	-;550;-;-;-	-;4;-;-;-	-;2;-;-;-	-;598;-;-;-	-;642;-;-;-
571	entire	-	-	KPK_RS07625	-	-	-	-;543;-;-;-	-;1;-;-;-	-;0;-;-;-	-;1;-;-;-	-;589;-;-;-	-;0;-;-;-	-;1;-;-;-	-;1;-;-;-	-;604;-;-;-	-;0;-;-;-	-;0;-;-;-	-;0;-;-;-	-;0;-;-;-	-;0;-;-;-	-;1;-;-;-	-;0;-;-;-	-;2;-;-;-	-;0;-;-;-	-;0;-;-;-	-;666;-;-;-	-;1;-;-;-	-;0;-;-;-	-;1;-;-;-	-;563;-;-;-	-;0;-;-;-	-;615;-;-;-	-;1;-;-;-	-;0;-;-;-	-;0;-;-;-	-;0;-;-;-	-;0;-;-;-	-;2;-;-;-	-;0;-;-;-	-;0;-;-;-	-;0;-;-;-	-;1;-;-;-	-;1;-;-;-	-;668;-;-;-	-;8;-;-;-	-;0;-;-;-	-;746;-;-;-	-;801;-;-;-
572	entire	-	-	KPK_RS07630	-	-	-	-;522;-;-;-	-;0;-;-;-	-;2;-;-;-	-;0;-;-;-	-;515;-;-;-	-;1;-;-;-	-;0;-;-;-	-;1;-;-;-	-;548;-;-;-	-;0;-;-;-	-;2;-;-;-	-;1;-;-;-	-;0;-;-;-	-;0;-;-;-	-;0;-;-;-	-;0;-;-;-	-;0;-;-;-	-;0;-;-;-	-;0;-;-;-	-;620;-;-;-	-;1;-;-;-	-;1;-;-;-	-;0;-;-;-	-;457;-;-;-	-;1;-;-;-	-;551;-;-;-	-;0;-;-;-	-;0;-;-;-	-;0;-;-;-	-;0;-;-;-	-;1;-;-;-	-;0;-;-;-	-;0;-;-;-	-;0;-;-;-	-;1;-;-;-	-;3;-;-;-	-;3;-;-;-	-;609;-;-;-	-;4;-;-;-	-;0;-;-;-	-;658;-;-;-	-;725;-;-;-
573	entire	-	-	KPK_RS07980	-	-	-	-;2172;-;-;-	-;0;-;-;-	-;0;-;-;-	-;0;-;-;-	-;0;-;-;-	-;0;-;-;-	-;0;-;-;-	-;0;-;-;-	-;0;-;-;-	-;0;-;-;-	-;0;-;-;-	-;0;-;-;-	-;0;-;-;-	-;0;-;-;-	-;1;-;-;-	-;0;-;-;-	-;0;-;-;-	-;0;-;-;-	-;0;-;-;-	-;0;-;-;-	-;0;-;-;-	-;1;-;-;-	-;0;-;-;-	-;0;-;-;-	-;3;-;-;-	-;0;-;-;-	-;1;-;-;-	-;0;-;-;-	-;0;-;-;-	-;0;-;-;-	-;0;-;-;-	-;0;-;-;-	-;0;-;-;-	-;1;-;-;-	-;0;-;-;-	-;5;-;-;-	-;1815;-;-;-	-;0;-;-;-	-;0;-;-;-	-;0;-;-;-	-;0;-;-;-	-;0;-;-;-
574	entire	-	-	KPK_RS07985	-	-	-	-;951;-;-;-	-;0;-;-;-	-;0;-;-;-	-;0;-;-;-	-;0;-;-;-	-;0;-;-;-	-;0;-;-;-	-;1;-;-;-	-;1;-;-;-	-;1;-;-;-	-;0;-;-;-	-;0;-;-;-	-;0;-;-;-	-;0;-;-;-	-;0;-;-;-	-;0;-;-;-	-;0;-;-;-	-;1;-;-;-	-;1;-;-;-	-;0;-;-;-	-;0;-;-;-	-;0;-;-;-	-;0;-;-;-	-;0;-;-;-	-;4;-;-;-	-;0;-;-;-	-;0;-;-;-	-;0;-;-;-	-;0;-;-;-	-;0;-;-;-	-;0;-;-;-	-;2;-;-;-	-;0;-;-;-	-;0;-;-;-	-;1;-;-;-	-;4;-;-;-	-;1014;-;-;-	-;0;-;-;-	-;1;-;-;-	-;0;-;-;-	-;0;-;-;-	-;0;-;-;-
575	entire	-	-	KPK_RS07990	-	-	-	-;1167;-;-;-	-;0;-;-;-	-;0;-;-;-	-;0;-;-;-	-;0;-;-;-	-;1;-;-;-	-;0;-;-;-	-;0;-;-;-	-;0;-;-;-	-;0;-;-;-	-;0;-;-;-	-;0;-;-;-	-;0;-;-;-	-;0;-;-;-	-;0;-;-;-	-;0;-;-;-	-;0;-;-;-	-;0;-;-;-	-;0;-;-;-	-;0;-;-;-	-;0;-;-;-	-;0;-;-;-	-;0;-;-;-	-;0;-;-;-	-;2;-;-;-	-;0;-;-;-	-;0;-;-;-	-;0;-;-;-	-;0;-;-;-	-;0;-;-;-	-;0;-;-;-	-;0;-;-;-	-;0;-;-;-	-;1;-;-;-	-;0;-;-;-	-;3;-;-;-	-;1240;-;-;-	-;0;-;-;-	-;0;-;-;-	-;0;-;-;-	-;0;-;-;-	-;1;-;-;-
576	entire	-	-	KPK_RS07995	-	-	-	-;1155;-;-;-	-;0;-;-;-	-;1;-;-;-	-;0;-;-;-	-;1;-;-;-	-;0;-;-;-	-;0;-;-;-	-;0;-;-;-	-;1;-;-;-	-;0;-;-;-	-;0;-;-;-	-;1;-;-;-	-;0;-;-;-	-;0;-;-;-	-;0;-;-;-	-;0;-;-;-	-;0;-;-;-	-;1;-;-;-	-;1;-;-;-	-;0;-;-;-	-;0;-;-;-	-;0;-;-;-	-;0;-;-;-	-;0;-;-;-	-;0;-;-;-	-;0;-;-;-	-;0;-;-;-	-;0;-;-;-	-;0;-;-;-	-;0;-;-;-	-;0;-;-;-	-;0;-;-;-	-;1;-;-;-	-;0;-;-;-	-;0;-;-;-	-;1;-;-;-	-;1108;-;-;-	-;0;-;-;-	-;0;-;-;-	-;0;-;-;-	-;0;-;-;-	-;1;-;-;-
577	entire	-	-	KPK_RS08000	-	-	-	-;1293;-;-;-	-;0;-;-;-	-;0;-;-;-	-;0;-;-;-	-;1;-;-;-	-;0;-;-;-	-;0;-;-;-	-;0;-;-;-	-;0;-;-;-	-;0;-;-;-	-;0;-;-;-	-;1;-;-;-	-;0;-;-;-	-;0;-;-;-	-;0;-;-;-	-;0;-;-;-	-;0;-;-;-	-;0;-;-;-	-;0;-;-;-	-;0;-;-;-	-;0;-;-;-	-;0;-;-;-	-;0;-;-;-	-;0;-;-;-	-;1;-;-;-	-;0;-;-;-	-;0;-;-;-	-;0;-;-;-	-;0;-;-;-	-;0;-;-;-	-;0;-;-;-	-;0;-;-;-	-;0;-;-;-	-;0;-;-;-	-;0;-;-;-	-;2;-;-;-	-;489;-;-;-	-;0;-;-;-	-;0;-;-;-	-;0;-;-;-	-;0;-;-;-	-;0;-;-;-
578	entire	-	-	KPK_RS08005	-	-	-	-;1089;-;-;-	-;0;-;-;-	-;0;-;-;-	-;0;-;-;-	-;1;-;-;-	-;0;-;-;-	-;1;-;-;-	-;1;-;-;-	-;0;-;-;-	-;0;-;-;-	-;1;-;-;-	-;0;-;-;-	-;1;-;-;-	-;1;-;-;-	-;0;-;-;-	-;1;-;-;-	-;0;-;-;-	-;0;-;-;-	-;0;-;-;-	-;0;-;-;-	-;2;-;-;-	-;0;-;-;-	-;0;-;-;-	-;0;-;-;-	-;1;-;-;-	-;1;-;-;-	-;1;-;-;-	-;1;-;-;-	-;0;-;-;-	-;0;-;-;-	-;0;-;-;-	-;0;-;-;-	-;0;-;-;-	-;0;-;-;-	-;1;-;-;-	-;5;-;-;-	-;463;-;-;-	-;0;-;-;-	-;0;-;-;-	-;0;-;-;-	-;0;-;-;-	-;1;-;-;-
579	entire	-	-	KPK_RS08010	-	-	-	-;1170;-;-;-	-;0;-;-;-	-;0;-;-;-	-;0;-;-;-	-;0;-;-;-	-;0;-;-;-	-;0;-;-;-	-;0;-;-;-	-;1;-;-;-	-;0;-;-;-	-;0;-;-;-	-;0;-;-;-	-;0;-;-;-	-;0;-;-;-	-;0;-;-;-	-;1;-;-;-	-;0;-;-;-	-;0;-;-;-	-;0;-;-;-	-;1;-;-;-	-;0;-;-;-	-;0;-;-;-	-;0;-;-;-	-;1;-;-;-	-;1;-;-;-	-;0;-;-;-	-;0;-;-;-	-;0;-;-;-	-;0;-;-;-	-;0;-;-;-	-;0;-;-;-	-;0;-;-;-	-;0;-;-;-	-;0;-;-;-	-;0;-;-;-	-;1;-;-;-	-;543;-;-;-	-;0;-;-;-	-;0;-;-;-	-;0;-;-;-	-;0;-;-;-	-;1;-;-;-
580	entire	-	-	KPK_RS08015	-	-	-	-;1749;-;-;-	-;2;-;-;-	-;0;-;-;-	-;0;-;-;-	-;0;-;-;-	-;1;-;-;-	-;0;-;-;-	-;0;-;-;-	-;1;-;-;-	-;0;-;-;-	-;1;-;-;-	-;0;-;-;-	-;0;-;-;-	-;2;-;-;-	-;0;-;-;-	-;0;-;-;-	-;1;-;-;-	-;0;-;-;-	-;0;-;-;-	-;1;-;-;-	-;1;-;-;-	-;0;-;-;-	-;1;-;-;-	-;0;-;-;-	-;3;-;-;-	-;0;-;-;-	-;2;-;-;-	-;0;-;-;-	-;0;-;-;-	-;0;-;-;-	-;0;-;-;-	-;0;-;-;-	-;0;-;-;-	-;0;-;-;-	-;2;-;-;-	-;2;-;-;-	-;1005;-;-;-	-;0;-;-;-	-;1;-;-;-	-;0;-;-;-	-;1;-;-;-	-;0;-;-;-
581	entire	-	-	KPK_RS08020	-	-	-	-;1008;-;-;-	-;1;-;-;-	-;1;-;-;-	-;0;-;-;-	-;0;-;-;-	-;1;-;-;-	-;0;-;-;-	-;0;-;-;-	-;0;-;-;-	-;0;-;-;-	-;0;-;-;-	-;0;-;-;-	-;1;-;-;-	-;1;-;-;-	-;2;-;-;-	-;0;-;-;-	-;1;-;-;-	-;0;-;-;-	-;0;-;-;-	-;3;-;-;-	-;1;-;-;-	-;0;-;-;-	-;1;-;-;-	-;1;-;-;-	-;2;-;-;-	-;0;-;-;-	-;5;-;-;-	-;0;-;-;-	-;0;-;-;-	-;0;-;-;-	-;0;-;-;-	-;0;-;-;-	-;2;-;-;-	-;0;-;-;-	-;0;-;-;-	-;3;-;-;-	-;680;-;-;-	-;0;-;-;-	-;3;-;-;-	-;1;-;-;-	-;2;-;-;-	-;0;-;-;-
582	entire	-	-	KPK_RS08025	-	-	-	-;1398;-;-;-	-;0;-;-;-	-;0;-;-;-	-;1;-;-;-	-;0;-;-;-	-;0;-;-;-	-;0;-;-;-	-;0;-;-;-	-;0;-;-;-	-;1;-;-;-	-;1;-;-;-	-;0;-;-;-	-;0;-;-;-	-;0;-;-;-	-;0;-;-;-	-;0;-;-;-	-;0;-;-;-	-;0;-;-;-	-;0;-;-;-	-;0;-;-;-	-;0;-;-;-	-;0;-;-;-	-;0;-;-;-	-;1;-;-;-	-;2;-;-;-	-;0;-;-;-	-;0;-;-;-	-;0;-;-;-	-;0;-;-;-	-;0;-;-;-	-;0;-;-;-	-;0;-;-;-	-;1;-;-;-	-;0;-;-;-	-;0;-;-;-	-;4;-;-;-	-;1589;-;-;-	-;0;-;-;-	-;0;-;-;-	-;0;-;-;-	-;1;-;-;-	-;0;-;-;-
583	entire	manC,cpsB	-	KPK_RS08035	VK055_5027	-	KP1_RS17280	-;1416;1416;-;1416	-;1;0;-;3	-;459;478;-;314	-;466;355;-;481	-;795;580;-;491	-;356;429;-;331	-;817;816;-;780	-;603;629;-;589	-;1186;867;-;535	-;269;324;-;301	-;423;494;-;376	-;887;816;-;685	-;778;861;-;723	-;0;0;-;0	-;2;0;-;3	-;2;2;-;3	-;403;359;-;363	-;2;2;-;2	-;525;534;-;338	-;837;653;-;516	-;461;528;-;416	-;472;376;-;238	-;0;4;-;0	-;655;639;-;493	-;555;752;-;793	-;831;567;-;348	-;0;1;-;3	-;324;286;-;403	-;471;517;-;480	-;2;1;-;0	-;481;424;-;283	-;830;716;-;679	-;486;438;-;455	-;447;530;-;325	-;5;4;-;2	-;1027;1072;-;1134	-;539;565;-;446	-;823;687;-;442	-;5;8;-;4	-;1;4;-;0	-;622;510;-;314	-;756;403;-;282
584	entire	manB	-	KPK_RS08040	VK055_5028	-	KP1_RS17275	-;1371;1371;-;1371	-;1;1;-;2	-;348;452;-;335	-;312;222;-;771	-;943;489;-;665	-;321;423;-;336	-;679;846;-;720	-;592;749;-;598	-;1137;911;-;705	-;233;338;-;297	-;419;285;-;575	-;754;906;-;764	-;874;664;-;910	-;1;3;-;3	-;1;2;-;1	-;64;59;-;38	-;360;397;-;333	-;51;65;-;35	-;353;504;-;353	-;985;534;-;713	-;455;429;-;437	-;433;317;-;395	-;2;1;-;1	-;563;485;-;721	-;491;668;-;684	-;848;526;-;499	-;61;62;-;49	-;239;307;-;398	-;465;508;-;403	-;0;3;-;2	-;380;327;-;367	-;607;763;-;693	-;469;582;-;471	-;440;326;-;478	-;4;2;-;2	-;1242;1068;-;852	-;577;396;-;620	-;906;542;-;567	-;0;7;-;2	-;1;0;-;4	-;639;406;-;321	-;574;449;-;505
585	entire	-	-	KPK_RS08045	-	-	-	-;1167;-;-;-	-;128;-;-;-	-;219;-;-;-	-;91;-;-;-	-;414;-;-;-	-;445;-;-;-	-;163;-;-;-	-;159;-;-;-	-;936;-;-;-	-;386;-;-;-	-;189;-;-;-	-;294;-;-;-	-;486;-;-;-	-;110;-;-;-	-;74;-;-;-	-;30;-;-;-	-;284;-;-;-	-;19;-;-;-	-;240;-;-;-	-;443;-;-;-	-;116;-;-;-	-;156;-;-;-	-;180;-;-;-	-;259;-;-;-	-;104;-;-;-	-;564;-;-;-	-;26;-;-;-	-;151;-;-;-	-;216;-;-;-	-;436;-;-;-	-;270;-;-;-	-;182;-;-;-	-;85;-;-;-	-;568;-;-;-	-;183;-;-;-	-;109;-;-;-	-;205;-;-;-	-;667;-;-;-	-;198;-;-;-	-;83;-;-;-	-;876;-;-;-	-;599;-;-;-
586	entire	-	-	KPK_RS08050	-	-	-	-;1005;-;-;-	-;0;-;-;-	-;0;-;-;-	-;0;-;-;-	-;0;-;-;-	-;0;-;-;-	-;0;-;-;-	-;0;-;-;-	-;0;-;-;-	-;0;-;-;-	-;0;-;-;-	-;0;-;-;-	-;0;-;-;-	-;0;-;-;-	-;0;-;-;-	-;0;-;-;-	-;0;-;-;-	-;0;-;-;-	-;0;-;-;-	-;0;-;-;-	-;0;-;-;-	-;0;-;-;-	-;0;-;-;-	-;0;-;-;-	-;0;-;-;-	-;0;-;-;-	-;0;-;-;-	-;0;-;-;-	-;0;-;-;-	-;0;-;-;-	-;0;-;-;-	-;0;-;-;-	-;0;-;-;-	-;0;-;-;-	-;0;-;-;-	-;0;-;-;-	-;0;-;-;-	-;0;-;-;-	-;0;-;-;-	-;0;-;-;-	-;0;-;-;-	-;0;-;-;-
587	entire	cpsB	-	KPK_RS08060	-	-	-	-;1416;-;-;-	-;4;-;-;-	-;352;-;-;-	-;299;-;-;-	-;972;-;-;-	-;416;-;-;-	-;609;-;-;-	-;653;-;-;-	-;1145;-;-;-	-;350;-;-;-	-;371;-;-;-	-;817;-;-;-	-;952;-;-;-	-;2;-;-;-	-;1;-;-;-	-;3;-;-;-	-;331;-;-;-	-;3;-;-;-	-;359;-;-;-	-;1093;-;-;-	-;342;-;-;-	-;388;-;-;-	-;2;-;-;-	-;606;-;-;-	-;609;-;-;-	-;847;-;-;-	-;2;-;-;-	-;262;-;-;-	-;396;-;-;-	-;0;-;-;-	-;303;-;-;-	-;611;-;-;-	-;659;-;-;-	-;397;-;-;-	-;2;-;-;-	-;1004;-;-;-	-;430;-;-;-	-;991;-;-;-	-;2;-;-;-	-;5;-;-;-	-;526;-;-;-	-;700;-;-;-
588	entire	-	-	KPK_RS08065	-	-	-	-;1383;-;-;-	-;0;-;-;-	-;316;-;-;-	-;228;-;-;-	-;606;-;-;-	-;387;-;-;-	-;643;-;-;-	-;550;-;-;-	-;858;-;-;-	-;300;-;-;-	-;347;-;-;-	-;749;-;-;-	-;746;-;-;-	-;4;-;-;-	-;1;-;-;-	-;70;-;-;-	-;292;-;-;-	-;58;-;-;-	-;354;-;-;-	-;657;-;-;-	-;304;-;-;-	-;279;-;-;-	-;0;-;-;-	-;534;-;-;-	-;553;-;-;-	-;638;-;-;-	-;56;-;-;-	-;192;-;-;-	-;311;-;-;-	-;1;-;-;-	-;271;-;-;-	-;575;-;-;-	-;523;-;-;-	-;379;-;-;-	-;1;-;-;-	-;934;-;-;-	-;368;-;-;-	-;621;-;-;-	-;2;-;-;-	-;4;-;-;-	-;524;-;-;-	-;499;-;-;-
589	entire	-	-	KPK_RS08070	-	-	-	-;786;-;-;-	-;0;-;-;-	-;1;-;-;-	-;1;-;-;-	-;1;-;-;-	-;469;-;-;-	-;516;-;-;-	-;414;-;-;-	-;0;-;-;-	-;393;-;-;-	-;0;-;-;-	-;580;-;-;-	-;641;-;-;-	-;2;-;-;-	-;0;-;-;-	-;2;-;-;-	-;0;-;-;-	-;4;-;-;-	-;3;-;-;-	-;0;-;-;-	-;3;-;-;-	-;0;-;-;-	-;0;-;-;-	-;434;-;-;-	-;687;-;-;-	-;757;-;-;-	-;1;-;-;-	-;0;-;-;-	-;1;-;-;-	-;1;-;-;-	-;1;-;-;-	-;477;-;-;-	-;561;-;-;-	-;0;-;-;-	-;1;-;-;-	-;1;-;-;-	-;1;-;-;-	-;1;-;-;-	-;1;-;-;-	-;1;-;-;-	-;0;-;-;-	-;1;-;-;-
590	entire	-	-	KPK_RS08075	-	-	-	-;1296;-;-;-	-;0;-;-;-	-;1;-;-;-	-;1;-;-;-	-;2;-;-;-	-;561;-;-;-	-;570;-;-;-	-;522;-;-;-	-;3;-;-;-	-;485;-;-;-	-;0;-;-;-	-;693;-;-;-	-;1104;-;-;-	-;2;-;-;-	-;2;-;-;-	-;1;-;-;-	-;0;-;-;-	-;2;-;-;-	-;1;-;-;-	-;2;-;-;-	-;1;-;-;-	-;1;-;-;-	-;1;-;-;-	-;778;-;-;-	-;532;-;-;-	-;1262;-;-;-	-;5;-;-;-	-;0;-;-;-	-;0;-;-;-	-;3;-;-;-	-;3;-;-;-	-;537;-;-;-	-;701;-;-;-	-;1;-;-;-	-;3;-;-;-	-;0;-;-;-	-;2;-;-;-	-;1;-;-;-	-;4;-;-;-	-;1;-;-;-	-;1;-;-;-	-;4;-;-;-
591	entire	-	-	KPK_RS08080	-	-	-	-;2127;-;-;-	-;2;-;-;-	-;0;-;-;-	-;2;-;-;-	-;3;-;-;-	-;0;-;-;-	-;3;-;-;-	-;2;-;-;-	-;4;-;-;-	-;0;-;-;-	-;3;-;-;-	-;2;-;-;-	-;1578;-;-;-	-;3;-;-;-	-;4;-;-;-	-;1;-;-;-	-;3;-;-;-	-;0;-;-;-	-;1;-;-;-	-;3;-;-;-	-;1;-;-;-	-;0;-;-;-	-;0;-;-;-	-;1112;-;-;-	-;3;-;-;-	-;1964;-;-;-	-;4;-;-;-	-;4;-;-;-	-;1;-;-;-	-;0;-;-;-	-;2;-;-;-	-;4;-;-;-	-;2;-;-;-	-;3;-;-;-	-;1;-;-;-	-;1;-;-;-	-;0;-;-;-	-;0;-;-;-	-;5;-;-;-	-;1;-;-;-	-;2;-;-;-	-;3;-;-;-
592	entire	-	-	KPK_RS08085	-	-	-	-;2523;-;-;-	-;5;-;-;-	-;3;-;-;-	-;3;-;-;-	-;0;-;-;-	-;265;-;-;-	-;282;-;-;-	-;239;-;-;-	-;1;-;-;-	-;230;-;-;-	-;4;-;-;-	-;312;-;-;-	-;1734;-;-;-	-;2;-;-;-	-;2;-;-;-	-;2;-;-;-	-;1;-;-;-	-;1;-;-;-	-;4;-;-;-	-;1;-;-;-	-;2;-;-;-	-;2;-;-;-	-;0;-;-;-	-;1205;-;-;-	-;274;-;-;-	-;2047;-;-;-	-;0;-;-;-	-;1;-;-;-	-;2;-;-;-	-;0;-;-;-	-;3;-;-;-	-;304;-;-;-	-;336;-;-;-	-;1;-;-;-	-;2;-;-;-	-;1;-;-;-	-;4;-;-;-	-;0;-;-;-	-;5;-;-;-	-;1;-;-;-	-;2;-;-;-	-;4;-;-;-
593	entire	-	-	KPK_RS08090	-	-	-	-;1146;-;-;-	-;9;-;-;-	-;6;-;-;-	-;6;-;-;-	-;1144;-;-;-	-;1093;-;-;-	-;1222;-;-;-	-;1000;-;-;-	-;1143;-;-;-	-;930;-;-;-	-;7;-;-;-	-;1253;-;-;-	-;1408;-;-;-	-;3;-;-;-	-;4;-;-;-	-;0;-;-;-	-;4;-;-;-	-;2;-;-;-	-;4;-;-;-	-;1223;-;-;-	-;7;-;-;-	-;4;-;-;-	-;1;-;-;-	-;984;-;-;-	-;1048;-;-;-	-;1129;-;-;-	-;3;-;-;-	-;3;-;-;-	-;5;-;-;-	-;2;-;-;-	-;3;-;-;-	-;1105;-;-;-	-;1376;-;-;-	-;1;-;-;-	-;6;-;-;-	-;1530;-;-;-	-;7;-;-;-	-;1190;-;-;-	-;9;-;-;-	-;1;-;-;-	-;1359;-;-;-	-;1423;-;-;-
594	entire	-	-	KPK_RS08095	-	-	-	-;1116;-;-;-	-;4;-;-;-	-;2;-;-;-	-;1;-;-;-	-;1106;-;-;-	-;975;-;-;-	-;1082;-;-;-	-;953;-;-;-	-;1154;-;-;-	-;906;-;-;-	-;5;-;-;-	-;1205;-;-;-	-;1322;-;-;-	-;0;-;-;-	-;4;-;-;-	-;0;-;-;-	-;5;-;-;-	-;6;-;-;-	-;3;-;-;-	-;1238;-;-;-	-;2;-;-;-	-;2;-;-;-	-;3;-;-;-	-;961;-;-;-	-;973;-;-;-	-;1056;-;-;-	-;3;-;-;-	-;2;-;-;-	-;5;-;-;-	-;2;-;-;-	-;0;-;-;-	-;1061;-;-;-	-;1281;-;-;-	-;2;-;-;-	-;3;-;-;-	-;1481;-;-;-	-;8;-;-;-	-;1202;-;-;-	-;8;-;-;-	-;3;-;-;-	-;1270;-;-;-	-;1430;-;-;-
595	entire	-	-	KPK_RS08155	-	-	-	-;516;-;-;-	-;1;-;-;-	-;0;-;-;-	-;0;-;-;-	-;563;-;-;-	-;0;-;-;-	-;0;-;-;-	-;0;-;-;-	-;572;-;-;-	-;0;-;-;-	-;0;-;-;-	-;0;-;-;-	-;265;-;-;-	-;1;-;-;-	-;1;-;-;-	-;1;-;-;-	-;1;-;-;-	-;0;-;-;-	-;0;-;-;-	-;602;-;-;-	-;1;-;-;-	-;0;-;-;-	-;0;-;-;-	-;0;-;-;-	-;1;-;-;-	-;511;-;-;-	-;0;-;-;-	-;1;-;-;-	-;1;-;-;-	-;0;-;-;-	-;0;-;-;-	-;0;-;-;-	-;1;-;-;-	-;0;-;-;-	-;1;-;-;-	-;0;-;-;-	-;1;-;-;-	-;513;-;-;-	-;2;-;-;-	-;0;-;-;-	-;660;-;-;-	-;650;-;-;-
596	entire	-	-	KPK_RS08160	-	-	-	-;1407;-;-;-	-;3;-;-;-	-;2;-;-;-	-;0;-;-;-	-;1342;-;-;-	-;1;-;-;-	-;1;-;-;-	-;0;-;-;-	-;1345;-;-;-	-;1;-;-;-	-;0;-;-;-	-;0;-;-;-	-;1031;-;-;-	-;2;-;-;-	-;3;-;-;-	-;0;-;-;-	-;1;-;-;-	-;0;-;-;-	-;1;-;-;-	-;1447;-;-;-	-;2;-;-;-	-;0;-;-;-	-;0;-;-;-	-;1;-;-;-	-;0;-;-;-	-;1201;-;-;-	-;0;-;-;-	-;3;-;-;-	-;1;-;-;-	-;0;-;-;-	-;2;-;-;-	-;1;-;-;-	-;2;-;-;-	-;0;-;-;-	-;7;-;-;-	-;2;-;-;-	-;3;-;-;-	-;1321;-;-;-	-;6;-;-;-	-;2;-;-;-	-;1611;-;-;-	-;1663;-;-;-
597	entire	-	-	KPK_RS08165	-	-	-	-;1575;-;-;-	-;0;-;-;-	-;0;-;-;-	-;0;-;-;-	-;1563;-;-;-	-;1;-;-;-	-;2;-;-;-	-;1;-;-;-	-;1619;-;-;-	-;1;-;-;-	-;2;-;-;-	-;1;-;-;-	-;1252;-;-;-	-;1;-;-;-	-;1;-;-;-	-;0;-;-;-	-;2;-;-;-	-;0;-;-;-	-;4;-;-;-	-;1749;-;-;-	-;0;-;-;-	-;0;-;-;-	-;0;-;-;-	-;0;-;-;-	-;1;-;-;-	-;1390;-;-;-	-;2;-;-;-	-;4;-;-;-	-;1;-;-;-	-;1;-;-;-	-;1;-;-;-	-;1;-;-;-	-;3;-;-;-	-;1;-;-;-	-;1;-;-;-	-;2;-;-;-	-;4;-;-;-	-;1631;-;-;-	-;6;-;-;-	-;2;-;-;-	-;1846;-;-;-	-;1939;-;-;-
598	entire	-	-	KPK_RS08170	-	-	-	-;1485;-;-;-	-;0;-;-;-	-;0;-;-;-	-;0;-;-;-	-;1548;-;-;-	-;1;-;-;-	-;1;-;-;-	-;2;-;-;-	-;1510;-;-;-	-;0;-;-;-	-;1;-;-;-	-;1;-;-;-	-;1111;-;-;-	-;0;-;-;-	-;1;-;-;-	-;0;-;-;-	-;1;-;-;-	-;2;-;-;-	-;2;-;-;-	-;1694;-;-;-	-;2;-;-;-	-;0;-;-;-	-;0;-;-;-	-;0;-;-;-	-;2;-;-;-	-;1367;-;-;-	-;1;-;-;-	-;2;-;-;-	-;3;-;-;-	-;1;-;-;-	-;1;-;-;-	-;0;-;-;-	-;4;-;-;-	-;1;-;-;-	-;0;-;-;-	-;4;-;-;-	-;2;-;-;-	-;1482;-;-;-	-;10;-;-;-	-;0;-;-;-	-;1803;-;-;-	-;1862;-;-;-
599	entire	-	-	KPK_RS08175	-	-	-	-;531;-;-;-	-;2;-;-;-	-;1;-;-;-	-;1;-;-;-	-;565;-;-;-	-;0;-;-;-	-;0;-;-;-	-;0;-;-;-	-;542;-;-;-	-;1;-;-;-	-;0;-;-;-	-;0;-;-;-	-;411;-;-;-	-;0;-;-;-	-;2;-;-;-	-;0;-;-;-	-;1;-;-;-	-;1;-;-;-	-;0;-;-;-	-;625;-;-;-	-;1;-;-;-	-;1;-;-;-	-;0;-;-;-	-;0;-;-;-	-;0;-;-;-	-;514;-;-;-	-;0;-;-;-	-;0;-;-;-	-;0;-;-;-	-;0;-;-;-	-;0;-;-;-	-;1;-;-;-	-;0;-;-;-	-;1;-;-;-	-;0;-;-;-	-;1;-;-;-	-;0;-;-;-	-;569;-;-;-	-;1;-;-;-	-;0;-;-;-	-;640;-;-;-	-;701;-;-;-
600	entire	-	-	KPK_RS08180	-	-	-	-;801;-;-;-	-;0;-;-;-	-;1;-;-;-	-;0;-;-;-	-;724;-;-;-	-;0;-;-;-	-;0;-;-;-	-;0;-;-;-	-;744;-;-;-	-;1;-;-;-	-;0;-;-;-	-;1;-;-;-	-;452;-;-;-	-;0;-;-;-	-;0;-;-;-	-;0;-;-;-	-;0;-;-;-	-;0;-;-;-	-;2;-;-;-	-;798;-;-;-	-;1;-;-;-	-;0;-;-;-	-;1;-;-;-	-;0;-;-;-	-;1;-;-;-	-;698;-;-;-	-;2;-;-;-	-;1;-;-;-	-;1;-;-;-	-;0;-;-;-	-;1;-;-;-	-;1;-;-;-	-;1;-;-;-	-;0;-;-;-	-;2;-;-;-	-;1;-;-;-	-;1;-;-;-	-;744;-;-;-	-;2;-;-;-	-;0;-;-;-	-;916;-;-;-	-;956;-;-;-
601	entire	-	-	KPK_RS08185	-	-	-	-;444;-;-;-	-;1;-;-;-	-;1;-;-;-	-;0;-;-;-	-;488;-;-;-	-;0;-;-;-	-;0;-;-;-	-;1;-;-;-	-;491;-;-;-	-;0;-;-;-	-;0;-;-;-	-;1;-;-;-	-;296;-;-;-	-;0;-;-;-	-;0;-;-;-	-;0;-;-;-	-;0;-;-;-	-;1;-;-;-	-;0;-;-;-	-;503;-;-;-	-;0;-;-;-	-;0;-;-;-	-;0;-;-;-	-;0;-;-;-	-;0;-;-;-	-;435;-;-;-	-;0;-;-;-	-;1;-;-;-	-;0;-;-;-	-;1;-;-;-	-;1;-;-;-	-;1;-;-;-	-;1;-;-;-	-;0;-;-;-	-;1;-;-;-	-;1;-;-;-	-;1;-;-;-	-;473;-;-;-	-;3;-;-;-	-;2;-;-;-	-;536;-;-;-	-;589;-;-;-
602	entire	-	-	KPK_RS08190	-	-	-	-;258;-;-;-	-;0;-;-;-	-;1;-;-;-	-;0;-;-;-	-;319;-;-;-	-;0;-;-;-	-;0;-;-;-	-;1;-;-;-	-;287;-;-;-	-;0;-;-;-	-;0;-;-;-	-;0;-;-;-	-;219;-;-;-	-;0;-;-;-	-;1;-;-;-	-;1;-;-;-	-;1;-;-;-	-;0;-;-;-	-;0;-;-;-	-;317;-;-;-	-;0;-;-;-	-;0;-;-;-	-;0;-;-;-	-;0;-;-;-	-;0;-;-;-	-;270;-;-;-	-;0;-;-;-	-;1;-;-;-	-;0;-;-;-	-;1;-;-;-	-;1;-;-;-	-;0;-;-;-	-;0;-;-;-	-;0;-;-;-	-;2;-;-;-	-;1;-;-;-	-;0;-;-;-	-;306;-;-;-	-;0;-;-;-	-;2;-;-;-	-;385;-;-;-	-;369;-;-;-
603	entire	-	-	KPK_RS08195	-	-	-	-;1143;-;-;-	-;0;-;-;-	-;2;-;-;-	-;2;-;-;-	-;1153;-;-;-	-;1;-;-;-	-;2;-;-;-	-;0;-;-;-	-;1140;-;-;-	-;2;-;-;-	-;1;-;-;-	-;2;-;-;-	-;953;-;-;-	-;0;-;-;-	-;2;-;-;-	-;0;-;-;-	-;2;-;-;-	-;1;-;-;-	-;0;-;-;-	-;1296;-;-;-	-;1;-;-;-	-;0;-;-;-	-;0;-;-;-	-;1;-;-;-	-;1;-;-;-	-;1042;-;-;-	-;3;-;-;-	-;0;-;-;-	-;0;-;-;-	-;1;-;-;-	-;1;-;-;-	-;0;-;-;-	-;1;-;-;-	-;0;-;-;-	-;0;-;-;-	-;5;-;-;-	-;2;-;-;-	-;1124;-;-;-	-;3;-;-;-	-;0;-;-;-	-;1332;-;-;-	-;1341;-;-;-
604	entire	-	-	KPK_RS08200	-	-	-	-;1203;-;-;-	-;1;-;-;-	-;0;-;-;-	-;1;-;-;-	-;1251;-;-;-	-;2;-;-;-	-;2;-;-;-	-;2;-;-;-	-;1179;-;-;-	-;0;-;-;-	-;1;-;-;-	-;0;-;-;-	-;1058;-;-;-	-;1;-;-;-	-;1;-;-;-	-;2;-;-;-	-;2;-;-;-	-;1;-;-;-	-;1;-;-;-	-;1296;-;-;-	-;2;-;-;-	-;0;-;-;-	-;1;-;-;-	-;0;-;-;-	-;2;-;-;-	-;1088;-;-;-	-;3;-;-;-	-;2;-;-;-	-;0;-;-;-	-;0;-;-;-	-;0;-;-;-	-;1;-;-;-	-;3;-;-;-	-;3;-;-;-	-;0;-;-;-	-;3;-;-;-	-;1;-;-;-	-;1190;-;-;-	-;4;-;-;-	-;2;-;-;-	-;1417;-;-;-	-;1437;-;-;-
605	entire	-	-	KPK_RS08205	-	-	-	-;840;-;-;-	-;2;-;-;-	-;1;-;-;-	-;2;-;-;-	-;862;-;-;-	-;0;-;-;-	-;3;-;-;-	-;0;-;-;-	-;810;-;-;-	-;0;-;-;-	-;0;-;-;-	-;4;-;-;-	-;872;-;-;-	-;3;-;-;-	-;3;-;-;-	-;3;-;-;-	-;1;-;-;-	-;2;-;-;-	-;2;-;-;-	-;909;-;-;-	-;2;-;-;-	-;2;-;-;-	-;3;-;-;-	-;1;-;-;-	-;2;-;-;-	-;825;-;-;-	-;3;-;-;-	-;7;-;-;-	-;0;-;-;-	-;2;-;-;-	-;3;-;-;-	-;6;-;-;-	-;2;-;-;-	-;1;-;-;-	-;3;-;-;-	-;2;-;-;-	-;2;-;-;-	-;823;-;-;-	-;5;-;-;-	-;3;-;-;-	-;986;-;-;-	-;1033;-;-;-
606	entire	-	-	KPK_RS08210	-	-	-	-;471;-;-;-	-;0;-;-;-	-;0;-;-;-	-;0;-;-;-	-;510;-;-;-	-;0;-;-;-	-;0;-;-;-	-;0;-;-;-	-;493;-;-;-	-;1;-;-;-	-;0;-;-;-	-;1;-;-;-	-;338;-;-;-	-;0;-;-;-	-;0;-;-;-	-;0;-;-;-	-;0;-;-;-	-;0;-;-;-	-;0;-;-;-	-;559;-;-;-	-;0;-;-;-	-;0;-;-;-	-;0;-;-;-	-;0;-;-;-	-;0;-;-;-	-;427;-;-;-	-;0;-;-;-	-;0;-;-;-	-;0;-;-;-	-;0;-;-;-	-;0;-;-;-	-;1;-;-;-	-;0;-;-;-	-;0;-;-;-	-;0;-;-;-	-;1;-;-;-	-;0;-;-;-	-;519;-;-;-	-;2;-;-;-	-;0;-;-;-	-;560;-;-;-	-;603;-;-;-
607	entire	-	-	KPK_RS08215	-	-	-	-;1386;-;-;-	-;1;-;-;-	-;0;-;-;-	-;2;-;-;-	-;1456;-;-;-	-;0;-;-;-	-;0;-;-;-	-;2;-;-;-	-;1404;-;-;-	-;1;-;-;-	-;0;-;-;-	-;1;-;-;-	-;1179;-;-;-	-;1;-;-;-	-;0;-;-;-	-;1;-;-;-	-;0;-;-;-	-;2;-;-;-	-;0;-;-;-	-;1537;-;-;-	-;2;-;-;-	-;2;-;-;-	-;0;-;-;-	-;3;-;-;-	-;0;-;-;-	-;1237;-;-;-	-;1;-;-;-	-;1;-;-;-	-;2;-;-;-	-;0;-;-;-	-;1;-;-;-	-;0;-;-;-	-;0;-;-;-	-;0;-;-;-	-;2;-;-;-	-;2;-;-;-	-;0;-;-;-	-;1373;-;-;-	-;7;-;-;-	-;1;-;-;-	-;1633;-;-;-	-;1711;-;-;-
608	entire	-	-	KPK_RS08220	-	-	-	-;1374;-;-;-	-;1;-;-;-	-;2;-;-;-	-;1;-;-;-	-;1235;-;-;-	-;0;-;-;-	-;0;-;-;-	-;1;-;-;-	-;1296;-;-;-	-;1;-;-;-	-;0;-;-;-	-;0;-;-;-	-;1343;-;-;-	-;0;-;-;-	-;1;-;-;-	-;0;-;-;-	-;3;-;-;-	-;2;-;-;-	-;1;-;-;-	-;1334;-;-;-	-;0;-;-;-	-;0;-;-;-	-;0;-;-;-	-;0;-;-;-	-;1;-;-;-	-;1036;-;-;-	-;0;-;-;-	-;0;-;-;-	-;0;-;-;-	-;0;-;-;-	-;1;-;-;-	-;1;-;-;-	-;2;-;-;-	-;3;-;-;-	-;3;-;-;-	-;1;-;-;-	-;3;-;-;-	-;1234;-;-;-	-;6;-;-;-	-;0;-;-;-	-;1415;-;-;-	-;1480;-;-;-
609	entire	-	-	KPK_RS08225	-	-	-	-;663;-;-;-	-;0;-;-;-	-;2;-;-;-	-;0;-;-;-	-;721;-;-;-	-;0;-;-;-	-;0;-;-;-	-;0;-;-;-	-;715;-;-;-	-;1;-;-;-	-;0;-;-;-	-;0;-;-;-	-;725;-;-;-	-;0;-;-;-	-;0;-;-;-	-;0;-;-;-	-;1;-;-;-	-;1;-;-;-	-;2;-;-;-	-;775;-;-;-	-;2;-;-;-	-;0;-;-;-	-;0;-;-;-	-;1;-;-;-	-;2;-;-;-	-;604;-;-;-	-;1;-;-;-	-;1;-;-;-	-;1;-;-;-	-;0;-;-;-	-;0;-;-;-	-;0;-;-;-	-;1;-;-;-	-;0;-;-;-	-;2;-;-;-	-;2;-;-;-	-;0;-;-;-	-;685;-;-;-	-;4;-;-;-	-;0;-;-;-	-;773;-;-;-	-;839;-;-;-
610	entire	-	-	KPK_RS08230	-	-	-	-;219;-;-;-	-;0;-;-;-	-;0;-;-;-	-;0;-;-;-	-;243;-;-;-	-;0;-;-;-	-;0;-;-;-	-;0;-;-;-	-;252;-;-;-	-;0;-;-;-	-;0;-;-;-	-;1;-;-;-	-;273;-;-;-	-;0;-;-;-	-;0;-;-;-	-;0;-;-;-	-;0;-;-;-	-;1;-;-;-	-;1;-;-;-	-;277;-;-;-	-;0;-;-;-	-;0;-;-;-	-;0;-;-;-	-;0;-;-;-	-;0;-;-;-	-;224;-;-;-	-;0;-;-;-	-;0;-;-;-	-;1;-;-;-	-;1;-;-;-	-;0;-;-;-	-;0;-;-;-	-;0;-;-;-	-;0;-;-;-	-;0;-;-;-	-;2;-;-;-	-;0;-;-;-	-;246;-;-;-	-;0;-;-;-	-;0;-;-;-	-;283;-;-;-	-;319;-;-;-
611	entire	-	-	KPK_RS08235	-	-	-	-;1563;-;-;-	-;3;-;-;-	-;1;-;-;-	-;3;-;-;-	-;1595;-;-;-	-;0;-;-;-	-;1;-;-;-	-;2;-;-;-	-;1564;-;-;-	-;1;-;-;-	-;0;-;-;-	-;2;-;-;-	-;1779;-;-;-	-;1;-;-;-	-;0;-;-;-	-;1;-;-;-	-;1;-;-;-	-;0;-;-;-	-;0;-;-;-	-;1741;-;-;-	-;1;-;-;-	-;3;-;-;-	-;2;-;-;-	-;0;-;-;-	-;0;-;-;-	-;1397;-;-;-	-;3;-;-;-	-;1;-;-;-	-;2;-;-;-	-;1;-;-;-	-;1;-;-;-	-;0;-;-;-	-;3;-;-;-	-;0;-;-;-	-;7;-;-;-	-;2;-;-;-	-;1;-;-;-	-;1585;-;-;-	-;6;-;-;-	-;3;-;-;-	-;1829;-;-;-	-;1911;-;-;-
612	entire	-	-	KPK_RS08240	-	-	-	-;1449;-;-;-	-;2;-;-;-	-;2;-;-;-	-;2;-;-;-	-;1456;-;-;-	-;1;-;-;-	-;1;-;-;-	-;1;-;-;-	-;1466;-;-;-	-;3;-;-;-	-;1;-;-;-	-;2;-;-;-	-;1682;-;-;-	-;1;-;-;-	-;1;-;-;-	-;0;-;-;-	-;3;-;-;-	-;1;-;-;-	-;0;-;-;-	-;1578;-;-;-	-;1;-;-;-	-;0;-;-;-	-;2;-;-;-	-;0;-;-;-	-;6;-;-;-	-;1341;-;-;-	-;1;-;-;-	-;0;-;-;-	-;2;-;-;-	-;0;-;-;-	-;2;-;-;-	-;1;-;-;-	-;2;-;-;-	-;1;-;-;-	-;7;-;-;-	-;4;-;-;-	-;4;-;-;-	-;1531;-;-;-	-;8;-;-;-	-;1;-;-;-	-;1749;-;-;-	-;1769;-;-;-
613	entire	nifH	-	KPK_RS08245	-	-	-	-;882;-;-;-	-;2;-;-;-	-;2;-;-;-	-;2;-;-;-	-;912;-;-;-	-;0;-;-;-	-;2;-;-;-	-;1;-;-;-	-;836;-;-;-	-;0;-;-;-	-;0;-;-;-	-;0;-;-;-	-;1016;-;-;-	-;0;-;-;-	-;2;-;-;-	-;0;-;-;-	-;3;-;-;-	-;1;-;-;-	-;0;-;-;-	-;980;-;-;-	-;1;-;-;-	-;2;-;-;-	-;1;-;-;-	-;2;-;-;-	-;2;-;-;-	-;875;-;-;-	-;2;-;-;-	-;2;-;-;-	-;3;-;-;-	-;1;-;-;-	-;2;-;-;-	-;1;-;-;-	-;3;-;-;-	-;2;-;-;-	-;1;-;-;-	-;1;-;-;-	-;3;-;-;-	-;931;-;-;-	-;7;-;-;-	-;1;-;-;-	-;1054;-;-;-	-;1144;-;-;-
614	entire	-	-	KPK_RS08250	-	-	-	-;3516;-;-;-	-;3;-;-;-	-;2;-;-;-	-;3;-;-;-	-;3413;-;-;-	-;2;-;-;-	-;3;-;-;-	-;1;-;-;-	-;3254;-;-;-	-;3;-;-;-	-;1;-;-;-	-;1;-;-;-	-;3596;-;-;-	-;5;-;-;-	-;2;-;-;-	-;5;-;-;-	-;6;-;-;-	-;2;-;-;-	-;3;-;-;-	-;3761;-;-;-	-;3;-;-;-	-;1;-;-;-	-;1;-;-;-	-;6;-;-;-	-;8;-;-;-	-;2919;-;-;-	-;5;-;-;-	-;7;-;-;-	-;2;-;-;-	-;2;-;-;-	-;1;-;-;-	-;3;-;-;-	-;5;-;-;-	-;3;-;-;-	-;4;-;-;-	-;10;-;-;-	-;5;-;-;-	-;3430;-;-;-	-;14;-;-;-	-;2;-;-;-	-;3880;-;-;-	-;4163;-;-;-
615	entire	-	-	KPK_RS08375	-	-	-	-;258;-;-;-	-;0;-;-;-	-;0;-;-;-	-;0;-;-;-	-;290;-;-;-	-;1;-;-;-	-;225;-;-;-	-;1;-;-;-	-;306;-;-;-	-;0;-;-;-	-;0;-;-;-	-;1;-;-;-	-;0;-;-;-	-;0;-;-;-	-;0;-;-;-	-;0;-;-;-	-;0;-;-;-	-;0;-;-;-	-;0;-;-;-	-;339;-;-;-	-;0;-;-;-	-;0;-;-;-	-;0;-;-;-	-;0;-;-;-	-;0;-;-;-	-;282;-;-;-	-;1;-;-;-	-;19;-;-;-	-;0;-;-;-	-;228;-;-;-	-;1;-;-;-	-;0;-;-;-	-;1;-;-;-	-;1;-;-;-	-;234;-;-;-	-;0;-;-;-	-;0;-;-;-	-;326;-;-;-	-;2;-;-;-	-;0;-;-;-	-;375;-;-;-	-;387;-;-;-
616	entire	-	-	KPK_RS08380	-	-	-	-;333;-;-;-	-;0;-;-;-	-;1;-;-;-	-;14;-;-;-	-;378;-;-;-	-;0;-;-;-	-;331;-;-;-	-;1;-;-;-	-;346;-;-;-	-;0;-;-;-	-;0;-;-;-	-;2;-;-;-	-;6;-;-;-	-;21;-;-;-	-;1;-;-;-	-;0;-;-;-	-;1;-;-;-	-;0;-;-;-	-;0;-;-;-	-;403;-;-;-	-;1;-;-;-	-;1;-;-;-	-;1;-;-;-	-;6;-;-;-	-;0;-;-;-	-;351;-;-;-	-;0;-;-;-	-;101;-;-;-	-;0;-;-;-	-;276;-;-;-	-;0;-;-;-	-;1;-;-;-	-;1;-;-;-	-;1;-;-;-	-;333;-;-;-	-;0;-;-;-	-;9;-;-;-	-;399;-;-;-	-;4;-;-;-	-;1;-;-;-	-;472;-;-;-	-;462;-;-;-
617	entire	-	-	KPK_RS08445	-	-	-	-;906;-;-;-	-;0;-;-;-	-;1;-;-;-	-;0;-;-;-	-;823;-;-;-	-;0;-;-;-	-;1;-;-;-	-;0;-;-;-	-;830;-;-;-	-;0;-;-;-	-;0;-;-;-	-;0;-;-;-	-;0;-;-;-	-;1;-;-;-	-;1;-;-;-	-;0;-;-;-	-;0;-;-;-	-;2;-;-;-	-;0;-;-;-	-;895;-;-;-	-;1;-;-;-	-;0;-;-;-	-;1;-;-;-	-;0;-;-;-	-;0;-;-;-	-;806;-;-;-	-;2;-;-;-	-;0;-;-;-	-;0;-;-;-	-;1;-;-;-	-;0;-;-;-	-;1;-;-;-	-;1;-;-;-	-;0;-;-;-	-;0;-;-;-	-;0;-;-;-	-;2;-;-;-	-;871;-;-;-	-;3;-;-;-	-;0;-;-;-	-;1012;-;-;-	-;1059;-;-;-
618	entire	-	-	KPK_RS08450	-	-	-	-;426;-;-;-	-;0;-;-;-	-;0;-;-;-	-;0;-;-;-	-;465;-;-;-	-;0;-;-;-	-;0;-;-;-	-;0;-;-;-	-;494;-;-;-	-;0;-;-;-	-;0;-;-;-	-;0;-;-;-	-;0;-;-;-	-;0;-;-;-	-;0;-;-;-	-;0;-;-;-	-;0;-;-;-	-;0;-;-;-	-;1;-;-;-	-;500;-;-;-	-;0;-;-;-	-;1;-;-;-	-;1;-;-;-	-;1;-;-;-	-;0;-;-;-	-;441;-;-;-	-;0;-;-;-	-;0;-;-;-	-;0;-;-;-	-;1;-;-;-	-;1;-;-;-	-;0;-;-;-	-;1;-;-;-	-;0;-;-;-	-;1;-;-;-	-;2;-;-;-	-;2;-;-;-	-;483;-;-;-	-;1;-;-;-	-;1;-;-;-	-;565;-;-;-	-;589;-;-;-
619	entire	-	-	KPK_RS08455	-	-	-	-;291;-;-;-	-;0;-;-;-	-;1;-;-;-	-;1;-;-;-	-;351;-;-;-	-;0;-;-;-	-;0;-;-;-	-;0;-;-;-	-;347;-;-;-	-;0;-;-;-	-;0;-;-;-	-;1;-;-;-	-;1;-;-;-	-;1;-;-;-	-;0;-;-;-	-;1;-;-;-	-;0;-;-;-	-;0;-;-;-	-;0;-;-;-	-;377;-;-;-	-;0;-;-;-	-;0;-;-;-	-;0;-;-;-	-;0;-;-;-	-;0;-;-;-	-;324;-;-;-	-;0;-;-;-	-;0;-;-;-	-;1;-;-;-	-;0;-;-;-	-;1;-;-;-	-;1;-;-;-	-;1;-;-;-	-;0;-;-;-	-;0;-;-;-	-;1;-;-;-	-;0;-;-;-	-;357;-;-;-	-;2;-;-;-	-;0;-;-;-	-;386;-;-;-	-;401;-;-;-
620	entire	-	-	KPK_RS08460	-	-	-	-;1176;-;-;-	-;2;-;-;-	-;0;-;-;-	-;3;-;-;-	-;1149;-;-;-	-;0;-;-;-	-;0;-;-;-	-;0;-;-;-	-;1154;-;-;-	-;0;-;-;-	-;0;-;-;-	-;1;-;-;-	-;1;-;-;-	-;2;-;-;-	-;0;-;-;-	-;0;-;-;-	-;3;-;-;-	-;1;-;-;-	-;1;-;-;-	-;1214;-;-;-	-;2;-;-;-	-;0;-;-;-	-;0;-;-;-	-;1;-;-;-	-;3;-;-;-	-;1061;-;-;-	-;0;-;-;-	-;3;-;-;-	-;0;-;-;-	-;1;-;-;-	-;0;-;-;-	-;2;-;-;-	-;3;-;-;-	-;1;-;-;-	-;2;-;-;-	-;3;-;-;-	-;1;-;-;-	-;1166;-;-;-	-;5;-;-;-	-;1;-;-;-	-;1378;-;-;-	-;1447;-;-;-
621	entire	-	-	KPK_RS08465	-	-	-	-;945;-;-;-	-;1;-;-;-	-;0;-;-;-	-;0;-;-;-	-;971;-;-;-	-;4;-;-;-	-;0;-;-;-	-;1;-;-;-	-;965;-;-;-	-;1;-;-;-	-;0;-;-;-	-;0;-;-;-	-;1;-;-;-	-;0;-;-;-	-;1;-;-;-	-;0;-;-;-	-;0;-;-;-	-;1;-;-;-	-;0;-;-;-	-;1057;-;-;-	-;0;-;-;-	-;0;-;-;-	-;2;-;-;-	-;1;-;-;-	-;0;-;-;-	-;882;-;-;-	-;0;-;-;-	-;3;-;-;-	-;0;-;-;-	-;0;-;-;-	-;0;-;-;-	-;0;-;-;-	-;2;-;-;-	-;1;-;-;-	-;0;-;-;-	-;4;-;-;-	-;0;-;-;-	-;1033;-;-;-	-;5;-;-;-	-;2;-;-;-	-;1162;-;-;-	-;1191;-;-;-
622	entire	-	-	KPK_RS08470	-	-	-	-;1491;-;-;-	-;0;-;-;-	-;0;-;-;-	-;0;-;-;-	-;1454;-;-;-	-;3;-;-;-	-;0;-;-;-	-;0;-;-;-	-;1375;-;-;-	-;2;-;-;-	-;2;-;-;-	-;1;-;-;-	-;1;-;-;-	-;2;-;-;-	-;1;-;-;-	-;2;-;-;-	-;1;-;-;-	-;1;-;-;-	-;0;-;-;-	-;1575;-;-;-	-;0;-;-;-	-;0;-;-;-	-;0;-;-;-	-;2;-;-;-	-;2;-;-;-	-;1359;-;-;-	-;1;-;-;-	-;3;-;-;-	-;3;-;-;-	-;0;-;-;-	-;0;-;-;-	-;1;-;-;-	-;1;-;-;-	-;0;-;-;-	-;0;-;-;-	-;1;-;-;-	-;0;-;-;-	-;1468;-;-;-	-;11;-;-;-	-;3;-;-;-	-;1697;-;-;-	-;1774;-;-;-
623	entire	-	-	KPK_RS08475	-	-	-	-;4434;-;-;-	-;0;-;-;-	-;0;-;-;-	-;0;-;-;-	-;0;-;-;-	-;0;-;-;-	-;0;-;-;-	-;0;-;-;-	-;0;-;-;-	-;0;-;-;-	-;0;-;-;-	-;0;-;-;-	-;0;-;-;-	-;0;-;-;-	-;0;-;-;-	-;0;-;-;-	-;0;-;-;-	-;0;-;-;-	-;0;-;-;-	-;0;-;-;-	-;0;-;-;-	-;0;-;-;-	-;0;-;-;-	-;0;-;-;-	-;0;-;-;-	-;0;-;-;-	-;0;-;-;-	-;0;-;-;-	-;0;-;-;-	-;0;-;-;-	-;0;-;-;-	-;0;-;-;-	-;0;-;-;-	-;0;-;-;-	-;0;-;-;-	-;0;-;-;-	-;0;-;-;-	-;0;-;-;-	-;0;-;-;-	-;0;-;-;-	-;0;-;-;-	-;0;-;-;-
624	entire	-	-	KPK_RS08480	-	-	-	-;1623;-;-;-	-;0;-;-;-	-;0;-;-;-	-;0;-;-;-	-;0;-;-;-	-;0;-;-;-	-;0;-;-;-	-;0;-;-;-	-;0;-;-;-	-;0;-;-;-	-;0;-;-;-	-;0;-;-;-	-;0;-;-;-	-;0;-;-;-	-;0;-;-;-	-;0;-;-;-	-;1;-;-;-	-;0;-;-;-	-;0;-;-;-	-;0;-;-;-	-;0;-;-;-	-;0;-;-;-	-;0;-;-;-	-;0;-;-;-	-;0;-;-;-	-;0;-;-;-	-;0;-;-;-	-;1;-;-;-	-;1;-;-;-	-;0;-;-;-	-;0;-;-;-	-;1;-;-;-	-;0;-;-;-	-;0;-;-;-	-;0;-;-;-	-;0;-;-;-	-;0;-;-;-	-;0;-;-;-	-;0;-;-;-	-;0;-;-;-	-;0;-;-;-	-;0;-;-;-
625	entire	-	-	KPK_RS08485	-	-	-	-;2142;-;-;-	-;0;-;-;-	-;0;-;-;-	-;0;-;-;-	-;0;-;-;-	-;0;-;-;-	-;0;-;-;-	-;0;-;-;-	-;0;-;-;-	-;0;-;-;-	-;0;-;-;-	-;0;-;-;-	-;0;-;-;-	-;0;-;-;-	-;0;-;-;-	-;0;-;-;-	-;0;-;-;-	-;0;-;-;-	-;0;-;-;-	-;0;-;-;-	-;0;-;-;-	-;0;-;-;-	-;0;-;-;-	-;0;-;-;-	-;0;-;-;-	-;0;-;-;-	-;0;-;-;-	-;0;-;-;-	-;0;-;-;-	-;0;-;-;-	-;0;-;-;-	-;0;-;-;-	-;0;-;-;-	-;1;-;-;-	-;0;-;-;-	-;0;-;-;-	-;0;-;-;-	-;0;-;-;-	-;0;-;-;-	-;0;-;-;-	-;0;-;-;-	-;0;-;-;-
626	entire	-	-	KPK_RS08490	VK055_5079	-	KP1_RS16985	-;945;693;-;948	-;0;0;-;1	-;0;0;-;0	-;0;0;-;0	-;0;10;-;8	-;0;0;-;0	-;0;0;-;0	-;0;0;-;0	-;3;130;-;155	-;0;0;-;0	-;0;0;-;0	-;0;0;-;0	-;0;0;-;0	-;0;0;-;0	-;0;0;-;0	-;0;0;-;0	-;0;0;-;0	-;0;0;-;0	-;2;141;-;175	-;0;13;-;11	-;0;0;-;0	-;0;0;-;0	-;0;0;-;0	-;0;0;-;0	-;0;0;-;0	-;0;0;-;0	-;0;0;-;0	-;0;1;-;0	-;44;449;-;489	-;0;0;-;0	-;0;0;-;0	-;0;0;-;0	-;113;210;-;219	-;0;0;-;0	-;0;0;-;1	-;0;0;-;1	-;0;0;-;0	-;31;15;-;46	-;0;0;-;3	-;0;164;-;281	-;0;0;-;0	-;20;180;-;212
627	entire	-	-	KPK_RS08495	-	-	-	-;420;-;-;-	-;0;-;-;-	-;0;-;-;-	-;0;-;-;-	-;0;-;-;-	-;0;-;-;-	-;0;-;-;-	-;0;-;-;-	-;0;-;-;-	-;0;-;-;-	-;0;-;-;-	-;0;-;-;-	-;0;-;-;-	-;0;-;-;-	-;0;-;-;-	-;0;-;-;-	-;0;-;-;-	-;0;-;-;-	-;0;-;-;-	-;0;-;-;-	-;0;-;-;-	-;0;-;-;-	-;0;-;-;-	-;0;-;-;-	-;0;-;-;-	-;0;-;-;-	-;0;-;-;-	-;0;-;-;-	-;0;-;-;-	-;0;-;-;-	-;0;-;-;-	-;0;-;-;-	-;0;-;-;-	-;0;-;-;-	-;0;-;-;-	-;0;-;-;-	-;0;-;-;-	-;0;-;-;-	-;0;-;-;-	-;0;-;-;-	-;0;-;-;-	-;0;-;-;-
628	entire	-	-	KPK_RS08500	-	-	-	-;681;-;-;-	-;0;-;-;-	-;0;-;-;-	-;0;-;-;-	-;0;-;-;-	-;0;-;-;-	-;0;-;-;-	-;0;-;-;-	-;0;-;-;-	-;0;-;-;-	-;0;-;-;-	-;0;-;-;-	-;0;-;-;-	-;0;-;-;-	-;0;-;-;-	-;0;-;-;-	-;0;-;-;-	-;0;-;-;-	-;0;-;-;-	-;0;-;-;-	-;0;-;-;-	-;0;-;-;-	-;0;-;-;-	-;0;-;-;-	-;0;-;-;-	-;0;-;-;-	-;0;-;-;-	-;0;-;-;-	-;0;-;-;-	-;0;-;-;-	-;0;-;-;-	-;0;-;-;-	-;0;-;-;-	-;0;-;-;-	-;0;-;-;-	-;0;-;-;-	-;0;-;-;-	-;0;-;-;-	-;0;-;-;-	-;0;-;-;-	-;0;-;-;-	-;0;-;-;-
629	entire	-	-	KPK_RS08505	-	-	-	-;942;-;-;-	-;0;-;-;-	-;0;-;-;-	-;0;-;-;-	-;0;-;-;-	-;0;-;-;-	-;0;-;-;-	-;0;-;-;-	-;0;-;-;-	-;0;-;-;-	-;0;-;-;-	-;0;-;-;-	-;0;-;-;-	-;0;-;-;-	-;0;-;-;-	-;0;-;-;-	-;0;-;-;-	-;0;-;-;-	-;0;-;-;-	-;0;-;-;-	-;0;-;-;-	-;0;-;-;-	-;0;-;-;-	-;0;-;-;-	-;0;-;-;-	-;0;-;-;-	-;0;-;-;-	-;0;-;-;-	-;0;-;-;-	-;0;-;-;-	-;0;-;-;-	-;0;-;-;-	-;0;-;-;-	-;0;-;-;-	-;0;-;-;-	-;0;-;-;-	-;0;-;-;-	-;0;-;-;-	-;0;-;-;-	-;0;-;-;-	-;0;-;-;-	-;0;-;-;-
630	entire	-	-	KPK_RS08510	-	-	-	-;975;-;-;-	-;0;-;-;-	-;0;-;-;-	-;0;-;-;-	-;0;-;-;-	-;0;-;-;-	-;0;-;-;-	-;0;-;-;-	-;0;-;-;-	-;0;-;-;-	-;0;-;-;-	-;0;-;-;-	-;0;-;-;-	-;0;-;-;-	-;0;-;-;-	-;0;-;-;-	-;0;-;-;-	-;0;-;-;-	-;0;-;-;-	-;0;-;-;-	-;0;-;-;-	-;0;-;-;-	-;0;-;-;-	-;0;-;-;-	-;0;-;-;-	-;0;-;-;-	-;0;-;-;-	-;0;-;-;-	-;0;-;-;-	-;0;-;-;-	-;0;-;-;-	-;0;-;-;-	-;0;-;-;-	-;0;-;-;-	-;0;-;-;-	-;0;-;-;-	-;0;-;-;-	-;0;-;-;-	-;0;-;-;-	-;0;-;-;-	-;0;-;-;-	-;0;-;-;-
631	entire	-	-	KPK_RS08515	-	-	-	-;858;-;-;-	-;0;-;-;-	-;0;-;-;-	-;0;-;-;-	-;0;-;-;-	-;0;-;-;-	-;0;-;-;-	-;0;-;-;-	-;0;-;-;-	-;0;-;-;-	-;0;-;-;-	-;0;-;-;-	-;0;-;-;-	-;0;-;-;-	-;0;-;-;-	-;0;-;-;-	-;0;-;-;-	-;0;-;-;-	-;0;-;-;-	-;0;-;-;-	-;0;-;-;-	-;0;-;-;-	-;0;-;-;-	-;0;-;-;-	-;0;-;-;-	-;0;-;-;-	-;0;-;-;-	-;0;-;-;-	-;0;-;-;-	-;0;-;-;-	-;0;-;-;-	-;0;-;-;-	-;0;-;-;-	-;0;-;-;-	-;0;-;-;-	-;0;-;-;-	-;0;-;-;-	-;0;-;-;-	-;0;-;-;-	-;0;-;-;-	-;0;-;-;-	-;0;-;-;-
632	entire	-	-	KPK_RS08520	-	-	-	-;1017;-;-;-	-;0;-;-;-	-;0;-;-;-	-;0;-;-;-	-;0;-;-;-	-;0;-;-;-	-;0;-;-;-	-;0;-;-;-	-;0;-;-;-	-;0;-;-;-	-;0;-;-;-	-;0;-;-;-	-;0;-;-;-	-;0;-;-;-	-;0;-;-;-	-;0;-;-;-	-;0;-;-;-	-;0;-;-;-	-;0;-;-;-	-;0;-;-;-	-;0;-;-;-	-;0;-;-;-	-;0;-;-;-	-;0;-;-;-	-;0;-;-;-	-;0;-;-;-	-;0;-;-;-	-;0;-;-;-	-;0;-;-;-	-;0;-;-;-	-;0;-;-;-	-;0;-;-;-	-;0;-;-;-	-;0;-;-;-	-;0;-;-;-	-;0;-;-;-	-;0;-;-;-	-;0;-;-;-	-;0;-;-;-	-;0;-;-;-	-;0;-;-;-	-;0;-;-;-
633	entire	-	-	KPK_RS08525	-	-	-	-;927;-;-;-	-;0;-;-;-	-;0;-;-;-	-;0;-;-;-	-;0;-;-;-	-;0;-;-;-	-;0;-;-;-	-;0;-;-;-	-;0;-;-;-	-;0;-;-;-	-;0;-;-;-	-;0;-;-;-	-;0;-;-;-	-;0;-;-;-	-;0;-;-;-	-;0;-;-;-	-;0;-;-;-	-;0;-;-;-	-;0;-;-;-	-;0;-;-;-	-;0;-;-;-	-;0;-;-;-	-;0;-;-;-	-;0;-;-;-	-;0;-;-;-	-;0;-;-;-	-;0;-;-;-	-;0;-;-;-	-;0;-;-;-	-;0;-;-;-	-;0;-;-;-	-;0;-;-;-	-;0;-;-;-	-;0;-;-;-	-;0;-;-;-	-;0;-;-;-	-;0;-;-;-	-;0;-;-;-	-;0;-;-;-	-;0;-;-;-	-;0;-;-;-	-;0;-;-;-
634	entire	-	-	KPK_RS08530	-	-	-	-;876;-;-;-	-;0;-;-;-	-;0;-;-;-	-;0;-;-;-	-;0;-;-;-	-;0;-;-;-	-;0;-;-;-	-;0;-;-;-	-;0;-;-;-	-;0;-;-;-	-;0;-;-;-	-;0;-;-;-	-;0;-;-;-	-;0;-;-;-	-;0;-;-;-	-;0;-;-;-	-;0;-;-;-	-;0;-;-;-	-;0;-;-;-	-;0;-;-;-	-;0;-;-;-	-;0;-;-;-	-;0;-;-;-	-;0;-;-;-	-;0;-;-;-	-;0;-;-;-	-;0;-;-;-	-;0;-;-;-	-;0;-;-;-	-;0;-;-;-	-;0;-;-;-	-;0;-;-;-	-;0;-;-;-	-;0;-;-;-	-;0;-;-;-	-;0;-;-;-	-;0;-;-;-	-;0;-;-;-	-;0;-;-;-	-;0;-;-;-	-;0;-;-;-	-;0;-;-;-
635	entire	-	-	KPK_RS08535	-	-	-	-;885;-;-;-	-;0;-;-;-	-;0;-;-;-	-;0;-;-;-	-;0;-;-;-	-;0;-;-;-	-;0;-;-;-	-;0;-;-;-	-;0;-;-;-	-;0;-;-;-	-;0;-;-;-	-;0;-;-;-	-;0;-;-;-	-;0;-;-;-	-;0;-;-;-	-;0;-;-;-	-;0;-;-;-	-;0;-;-;-	-;0;-;-;-	-;0;-;-;-	-;0;-;-;-	-;0;-;-;-	-;0;-;-;-	-;0;-;-;-	-;0;-;-;-	-;0;-;-;-	-;0;-;-;-	-;0;-;-;-	-;0;-;-;-	-;0;-;-;-	-;0;-;-;-	-;0;-;-;-	-;0;-;-;-	-;0;-;-;-	-;0;-;-;-	-;0;-;-;-	-;0;-;-;-	-;0;-;-;-	-;0;-;-;-	-;0;-;-;-	-;0;-;-;-	-;0;-;-;-
636	entire	-	-	KPK_RS08540	-	-	-	-;804;-;-;-	-;0;-;-;-	-;0;-;-;-	-;0;-;-;-	-;0;-;-;-	-;0;-;-;-	-;0;-;-;-	-;0;-;-;-	-;0;-;-;-	-;0;-;-;-	-;0;-;-;-	-;0;-;-;-	-;0;-;-;-	-;0;-;-;-	-;0;-;-;-	-;0;-;-;-	-;0;-;-;-	-;0;-;-;-	-;0;-;-;-	-;0;-;-;-	-;0;-;-;-	-;0;-;-;-	-;0;-;-;-	-;0;-;-;-	-;0;-;-;-	-;0;-;-;-	-;0;-;-;-	-;0;-;-;-	-;0;-;-;-	-;0;-;-;-	-;0;-;-;-	-;0;-;-;-	-;0;-;-;-	-;0;-;-;-	-;0;-;-;-	-;0;-;-;-	-;0;-;-;-	-;0;-;-;-	-;0;-;-;-	-;0;-;-;-	-;0;-;-;-	-;0;-;-;-
637	entire	-	-	KPK_RS08545	-	-	-	-;1737;-;-;-	-;0;-;-;-	-;0;-;-;-	-;0;-;-;-	-;0;-;-;-	-;0;-;-;-	-;0;-;-;-	-;0;-;-;-	-;0;-;-;-	-;0;-;-;-	-;0;-;-;-	-;0;-;-;-	-;0;-;-;-	-;0;-;-;-	-;1;-;-;-	-;0;-;-;-	-;13;-;-;-	-;0;-;-;-	-;0;-;-;-	-;0;-;-;-	-;0;-;-;-	-;0;-;-;-	-;10;-;-;-	-;0;-;-;-	-;0;-;-;-	-;0;-;-;-	-;0;-;-;-	-;0;-;-;-	-;0;-;-;-	-;0;-;-;-	-;0;-;-;-	-;0;-;-;-	-;0;-;-;-	-;0;-;-;-	-;0;-;-;-	-;0;-;-;-	-;0;-;-;-	-;0;-;-;-	-;0;-;-;-	-;0;-;-;-	-;0;-;-;-	-;0;-;-;-
638	entire	-	-	KPK_RS08550	-	-	-	-;303;-;-;-	-;0;-;-;-	-;0;-;-;-	-;0;-;-;-	-;0;-;-;-	-;0;-;-;-	-;0;-;-;-	-;0;-;-;-	-;0;-;-;-	-;0;-;-;-	-;0;-;-;-	-;0;-;-;-	-;0;-;-;-	-;0;-;-;-	-;0;-;-;-	-;0;-;-;-	-;0;-;-;-	-;0;-;-;-	-;0;-;-;-	-;0;-;-;-	-;0;-;-;-	-;0;-;-;-	-;0;-;-;-	-;0;-;-;-	-;0;-;-;-	-;0;-;-;-	-;0;-;-;-	-;0;-;-;-	-;0;-;-;-	-;0;-;-;-	-;0;-;-;-	-;0;-;-;-	-;26;-;-;-	-;0;-;-;-	-;0;-;-;-	-;0;-;-;-	-;0;-;-;-	-;0;-;-;-	-;0;-;-;-	-;0;-;-;-	-;0;-;-;-	-;23;-;-;-
639	entire	-	-	KPK_RS08555	-	-	-	-;1020;-;-;-	-;0;-;-;-	-;0;-;-;-	-;0;-;-;-	-;0;-;-;-	-;0;-;-;-	-;0;-;-;-	-;0;-;-;-	-;0;-;-;-	-;0;-;-;-	-;0;-;-;-	-;0;-;-;-	-;0;-;-;-	-;0;-;-;-	-;0;-;-;-	-;0;-;-;-	-;0;-;-;-	-;0;-;-;-	-;0;-;-;-	-;0;-;-;-	-;0;-;-;-	-;0;-;-;-	-;0;-;-;-	-;0;-;-;-	-;0;-;-;-	-;0;-;-;-	-;0;-;-;-	-;0;-;-;-	-;53;-;-;-	-;0;-;-;-	-;0;-;-;-	-;0;-;-;-	-;16;-;-;-	-;0;-;-;-	-;0;-;-;-	-;0;-;-;-	-;0;-;-;-	-;0;-;-;-	-;0;-;-;-	-;0;-;-;-	-;0;-;-;-	-;15;-;-;-
640	entire	-	-	KPK_RS08560	-	-	-	-;1308;-;-;-	-;0;-;-;-	-;0;-;-;-	-;0;-;-;-	-;0;-;-;-	-;0;-;-;-	-;0;-;-;-	-;0;-;-;-	-;0;-;-;-	-;0;-;-;-	-;0;-;-;-	-;0;-;-;-	-;0;-;-;-	-;0;-;-;-	-;0;-;-;-	-;0;-;-;-	-;0;-;-;-	-;0;-;-;-	-;0;-;-;-	-;0;-;-;-	-;0;-;-;-	-;0;-;-;-	-;0;-;-;-	-;0;-;-;-	-;0;-;-;-	-;0;-;-;-	-;0;-;-;-	-;0;-;-;-	-;149;-;-;-	-;0;-;-;-	-;0;-;-;-	-;0;-;-;-	-;199;-;-;-	-;0;-;-;-	-;0;-;-;-	-;1;-;-;-	-;0;-;-;-	-;0;-;-;-	-;0;-;-;-	-;0;-;-;-	-;0;-;-;-	-;210;-;-;-
641	entire	-	-	KPK_RS08565	-	-	-	-;888;-;-;-	-;0;-;-;-	-;0;-;-;-	-;0;-;-;-	-;0;-;-;-	-;0;-;-;-	-;0;-;-;-	-;0;-;-;-	-;0;-;-;-	-;0;-;-;-	-;0;-;-;-	-;0;-;-;-	-;0;-;-;-	-;0;-;-;-	-;0;-;-;-	-;0;-;-;-	-;0;-;-;-	-;0;-;-;-	-;0;-;-;-	-;0;-;-;-	-;0;-;-;-	-;0;-;-;-	-;0;-;-;-	-;0;-;-;-	-;0;-;-;-	-;0;-;-;-	-;0;-;-;-	-;0;-;-;-	-;10;-;-;-	-;0;-;-;-	-;0;-;-;-	-;0;-;-;-	-;12;-;-;-	-;0;-;-;-	-;0;-;-;-	-;0;-;-;-	-;0;-;-;-	-;0;-;-;-	-;0;-;-;-	-;0;-;-;-	-;0;-;-;-	-;14;-;-;-
642	entire	-	-	KPK_RS08570	-	-	-	-;684;-;-;-	-;0;-;-;-	-;0;-;-;-	-;0;-;-;-	-;0;-;-;-	-;0;-;-;-	-;0;-;-;-	-;0;-;-;-	-;0;-;-;-	-;0;-;-;-	-;0;-;-;-	-;0;-;-;-	-;0;-;-;-	-;0;-;-;-	-;0;-;-;-	-;0;-;-;-	-;0;-;-;-	-;0;-;-;-	-;0;-;-;-	-;0;-;-;-	-;0;-;-;-	-;0;-;-;-	-;0;-;-;-	-;1;-;-;-	-;0;-;-;-	-;0;-;-;-	-;0;-;-;-	-;0;-;-;-	-;214;-;-;-	-;0;-;-;-	-;0;-;-;-	-;0;-;-;-	-;75;-;-;-	-;0;-;-;-	-;0;-;-;-	-;0;-;-;-	-;0;-;-;-	-;0;-;-;-	-;0;-;-;-	-;0;-;-;-	-;0;-;-;-	-;67;-;-;-
643	entire	-	-	KPK_RS08575	-	-	-	-;141;-;-;-	-;0;-;-;-	-;0;-;-;-	-;0;-;-;-	-;0;-;-;-	-;0;-;-;-	-;0;-;-;-	-;0;-;-;-	-;0;-;-;-	-;0;-;-;-	-;0;-;-;-	-;0;-;-;-	-;0;-;-;-	-;0;-;-;-	-;0;-;-;-	-;0;-;-;-	-;0;-;-;-	-;0;-;-;-	-;0;-;-;-	-;0;-;-;-	-;0;-;-;-	-;0;-;-;-	-;0;-;-;-	-;0;-;-;-	-;0;-;-;-	-;0;-;-;-	-;0;-;-;-	-;0;-;-;-	-;24;-;-;-	-;0;-;-;-	-;0;-;-;-	-;0;-;-;-	-;7;-;-;-	-;0;-;-;-	-;0;-;-;-	-;0;-;-;-	-;0;-;-;-	-;0;-;-;-	-;0;-;-;-	-;0;-;-;-	-;0;-;-;-	-;6;-;-;-
644	entire	-	-	KPK_RS08580	-	-	-	-;1020;-;-;-	-;0;-;-;-	-;0;-;-;-	-;0;-;-;-	-;0;-;-;-	-;0;-;-;-	-;0;-;-;-	-;0;-;-;-	-;0;-;-;-	-;0;-;-;-	-;0;-;-;-	-;0;-;-;-	-;0;-;-;-	-;0;-;-;-	-;0;-;-;-	-;0;-;-;-	-;0;-;-;-	-;0;-;-;-	-;0;-;-;-	-;0;-;-;-	-;0;-;-;-	-;0;-;-;-	-;0;-;-;-	-;0;-;-;-	-;0;-;-;-	-;0;-;-;-	-;0;-;-;-	-;0;-;-;-	-;27;-;-;-	-;0;-;-;-	-;0;-;-;-	-;0;-;-;-	-;35;-;-;-	-;0;-;-;-	-;0;-;-;-	-;0;-;-;-	-;0;-;-;-	-;0;-;-;-	-;0;-;-;-	-;0;-;-;-	-;0;-;-;-	-;42;-;-;-
645	entire	-	-	KPK_RS08585	-	-	-	-;276;-;-;-	-;0;-;-;-	-;0;-;-;-	-;0;-;-;-	-;0;-;-;-	-;0;-;-;-	-;0;-;-;-	-;0;-;-;-	-;0;-;-;-	-;0;-;-;-	-;0;-;-;-	-;0;-;-;-	-;0;-;-;-	-;0;-;-;-	-;0;-;-;-	-;0;-;-;-	-;0;-;-;-	-;0;-;-;-	-;0;-;-;-	-;0;-;-;-	-;0;-;-;-	-;0;-;-;-	-;0;-;-;-	-;0;-;-;-	-;0;-;-;-	-;0;-;-;-	-;0;-;-;-	-;0;-;-;-	-;0;-;-;-	-;0;-;-;-	-;0;-;-;-	-;0;-;-;-	-;0;-;-;-	-;0;-;-;-	-;0;-;-;-	-;0;-;-;-	-;0;-;-;-	-;0;-;-;-	-;0;-;-;-	-;0;-;-;-	-;0;-;-;-	-;0;-;-;-
646	entire	-	-	KPK_RS08590	-	-	-	-;729;-;-;-	-;0;-;-;-	-;0;-;-;-	-;0;-;-;-	-;0;-;-;-	-;0;-;-;-	-;0;-;-;-	-;0;-;-;-	-;0;-;-;-	-;0;-;-;-	-;0;-;-;-	-;0;-;-;-	-;0;-;-;-	-;0;-;-;-	-;0;-;-;-	-;0;-;-;-	-;0;-;-;-	-;0;-;-;-	-;0;-;-;-	-;0;-;-;-	-;0;-;-;-	-;0;-;-;-	-;0;-;-;-	-;0;-;-;-	-;0;-;-;-	-;0;-;-;-	-;0;-;-;-	-;0;-;-;-	-;0;-;-;-	-;0;-;-;-	-;0;-;-;-	-;0;-;-;-	-;0;-;-;-	-;0;-;-;-	-;0;-;-;-	-;0;-;-;-	-;0;-;-;-	-;0;-;-;-	-;0;-;-;-	-;0;-;-;-	-;0;-;-;-	-;0;-;-;-
647	entire	-	-	KPK_RS08595	-	-	-	-;2748;-;-;-	-;0;-;-;-	-;0;-;-;-	-;0;-;-;-	-;0;-;-;-	-;0;-;-;-	-;0;-;-;-	-;0;-;-;-	-;0;-;-;-	-;0;-;-;-	-;0;-;-;-	-;0;-;-;-	-;0;-;-;-	-;0;-;-;-	-;0;-;-;-	-;0;-;-;-	-;0;-;-;-	-;0;-;-;-	-;0;-;-;-	-;0;-;-;-	-;0;-;-;-	-;0;-;-;-	-;0;-;-;-	-;0;-;-;-	-;0;-;-;-	-;0;-;-;-	-;0;-;-;-	-;0;-;-;-	-;70;-;-;-	-;0;-;-;-	-;0;-;-;-	-;0;-;-;-	-;69;-;-;-	-;0;-;-;-	-;0;-;-;-	-;0;-;-;-	-;0;-;-;-	-;0;-;-;-	-;0;-;-;-	-;0;-;-;-	-;0;-;-;-	-;59;-;-;-
648	entire	-	-	KPK_RS08600	-	-	-	-;279;-;-;-	-;0;-;-;-	-;0;-;-;-	-;0;-;-;-	-;0;-;-;-	-;0;-;-;-	-;0;-;-;-	-;0;-;-;-	-;0;-;-;-	-;0;-;-;-	-;0;-;-;-	-;0;-;-;-	-;0;-;-;-	-;0;-;-;-	-;0;-;-;-	-;0;-;-;-	-;0;-;-;-	-;0;-;-;-	-;0;-;-;-	-;0;-;-;-	-;0;-;-;-	-;0;-;-;-	-;0;-;-;-	-;0;-;-;-	-;0;-;-;-	-;0;-;-;-	-;0;-;-;-	-;0;-;-;-	-;1;-;-;-	-;0;-;-;-	-;0;-;-;-	-;0;-;-;-	-;6;-;-;-	-;0;-;-;-	-;0;-;-;-	-;0;-;-;-	-;0;-;-;-	-;0;-;-;-	-;0;-;-;-	-;0;-;-;-	-;0;-;-;-	-;6;-;-;-
649	entire	-	-	KPK_RS08605	-	-	-	-;645;-;-;-	-;0;-;-;-	-;0;-;-;-	-;0;-;-;-	-;0;-;-;-	-;0;-;-;-	-;0;-;-;-	-;0;-;-;-	-;0;-;-;-	-;0;-;-;-	-;0;-;-;-	-;0;-;-;-	-;0;-;-;-	-;0;-;-;-	-;0;-;-;-	-;0;-;-;-	-;0;-;-;-	-;0;-;-;-	-;0;-;-;-	-;0;-;-;-	-;1;-;-;-	-;0;-;-;-	-;0;-;-;-	-;0;-;-;-	-;0;-;-;-	-;0;-;-;-	-;0;-;-;-	-;0;-;-;-	-;3;-;-;-	-;0;-;-;-	-;0;-;-;-	-;0;-;-;-	-;14;-;-;-	-;0;-;-;-	-;0;-;-;-	-;0;-;-;-	-;0;-;-;-	-;0;-;-;-	-;0;-;-;-	-;0;-;-;-	-;0;-;-;-	-;9;-;-;-
650	entire	-	-	KPK_RS08610	-	-	-	-;222;-;-;-	-;0;-;-;-	-;0;-;-;-	-;0;-;-;-	-;0;-;-;-	-;0;-;-;-	-;0;-;-;-	-;0;-;-;-	-;0;-;-;-	-;0;-;-;-	-;0;-;-;-	-;0;-;-;-	-;0;-;-;-	-;0;-;-;-	-;0;-;-;-	-;0;-;-;-	-;0;-;-;-	-;0;-;-;-	-;0;-;-;-	-;0;-;-;-	-;0;-;-;-	-;0;-;-;-	-;0;-;-;-	-;0;-;-;-	-;0;-;-;-	-;0;-;-;-	-;0;-;-;-	-;0;-;-;-	-;0;-;-;-	-;0;-;-;-	-;0;-;-;-	-;0;-;-;-	-;0;-;-;-	-;0;-;-;-	-;0;-;-;-	-;0;-;-;-	-;0;-;-;-	-;0;-;-;-	-;0;-;-;-	-;0;-;-;-	-;0;-;-;-	-;0;-;-;-
651	entire	-	-	KPK_RS08615	-	-	-	-;210;-;-;-	-;0;-;-;-	-;0;-;-;-	-;0;-;-;-	-;0;-;-;-	-;0;-;-;-	-;0;-;-;-	-;0;-;-;-	-;0;-;-;-	-;0;-;-;-	-;0;-;-;-	-;0;-;-;-	-;0;-;-;-	-;0;-;-;-	-;0;-;-;-	-;0;-;-;-	-;0;-;-;-	-;0;-;-;-	-;0;-;-;-	-;0;-;-;-	-;0;-;-;-	-;0;-;-;-	-;0;-;-;-	-;0;-;-;-	-;0;-;-;-	-;0;-;-;-	-;0;-;-;-	-;0;-;-;-	-;22;-;-;-	-;0;-;-;-	-;0;-;-;-	-;0;-;-;-	-;27;-;-;-	-;0;-;-;-	-;0;-;-;-	-;0;-;-;-	-;0;-;-;-	-;0;-;-;-	-;0;-;-;-	-;0;-;-;-	-;0;-;-;-	-;28;-;-;-
652	entire	-	-	KPK_RS08620	-	-	-	-;588;-;-;-	-;0;-;-;-	-;0;-;-;-	-;0;-;-;-	-;0;-;-;-	-;0;-;-;-	-;0;-;-;-	-;0;-;-;-	-;0;-;-;-	-;0;-;-;-	-;0;-;-;-	-;0;-;-;-	-;0;-;-;-	-;0;-;-;-	-;0;-;-;-	-;0;-;-;-	-;0;-;-;-	-;0;-;-;-	-;0;-;-;-	-;0;-;-;-	-;0;-;-;-	-;0;-;-;-	-;0;-;-;-	-;0;-;-;-	-;0;-;-;-	-;0;-;-;-	-;0;-;-;-	-;0;-;-;-	-;0;-;-;-	-;0;-;-;-	-;0;-;-;-	-;0;-;-;-	-;0;-;-;-	-;0;-;-;-	-;0;-;-;-	-;0;-;-;-	-;0;-;-;-	-;0;-;-;-	-;0;-;-;-	-;0;-;-;-	-;0;-;-;-	-;0;-;-;-
653	entire	-	-	KPK_RS08625	-	-	-	-;195;-;-;-	-;0;-;-;-	-;0;-;-;-	-;0;-;-;-	-;0;-;-;-	-;0;-;-;-	-;0;-;-;-	-;0;-;-;-	-;0;-;-;-	-;0;-;-;-	-;0;-;-;-	-;0;-;-;-	-;0;-;-;-	-;0;-;-;-	-;0;-;-;-	-;0;-;-;-	-;0;-;-;-	-;0;-;-;-	-;0;-;-;-	-;0;-;-;-	-;0;-;-;-	-;0;-;-;-	-;0;-;-;-	-;0;-;-;-	-;0;-;-;-	-;0;-;-;-	-;0;-;-;-	-;0;-;-;-	-;0;-;-;-	-;0;-;-;-	-;0;-;-;-	-;0;-;-;-	-;0;-;-;-	-;0;-;-;-	-;0;-;-;-	-;0;-;-;-	-;0;-;-;-	-;0;-;-;-	-;0;-;-;-	-;0;-;-;-	-;0;-;-;-	-;0;-;-;-
654	entire	-	-	KPK_RS08630	-	-	-	-;1185;-;-;-	-;0;-;-;-	-;0;-;-;-	-;0;-;-;-	-;0;-;-;-	-;0;-;-;-	-;0;-;-;-	-;0;-;-;-	-;0;-;-;-	-;0;-;-;-	-;0;-;-;-	-;0;-;-;-	-;0;-;-;-	-;0;-;-;-	-;0;-;-;-	-;0;-;-;-	-;0;-;-;-	-;0;-;-;-	-;0;-;-;-	-;0;-;-;-	-;0;-;-;-	-;0;-;-;-	-;0;-;-;-	-;0;-;-;-	-;0;-;-;-	-;0;-;-;-	-;0;-;-;-	-;0;-;-;-	-;0;-;-;-	-;0;-;-;-	-;0;-;-;-	-;0;-;-;-	-;0;-;-;-	-;0;-;-;-	-;0;-;-;-	-;0;-;-;-	-;0;-;-;-	-;0;-;-;-	-;0;-;-;-	-;0;-;-;-	-;0;-;-;-	-;0;-;-;-
655	entire	-	-	KPK_RS08635	-	-	-	-;1236;-;-;-	-;0;-;-;-	-;0;-;-;-	-;0;-;-;-	-;0;-;-;-	-;0;-;-;-	-;0;-;-;-	-;0;-;-;-	-;0;-;-;-	-;0;-;-;-	-;0;-;-;-	-;0;-;-;-	-;0;-;-;-	-;0;-;-;-	-;0;-;-;-	-;0;-;-;-	-;0;-;-;-	-;0;-;-;-	-;0;-;-;-	-;0;-;-;-	-;0;-;-;-	-;0;-;-;-	-;0;-;-;-	-;0;-;-;-	-;0;-;-;-	-;0;-;-;-	-;0;-;-;-	-;0;-;-;-	-;0;-;-;-	-;0;-;-;-	-;0;-;-;-	-;0;-;-;-	-;0;-;-;-	-;0;-;-;-	-;0;-;-;-	-;0;-;-;-	-;0;-;-;-	-;0;-;-;-	-;0;-;-;-	-;0;-;-;-	-;0;-;-;-	-;0;-;-;-
656	entire	-	-	KPK_RS08640	-	-	-	-;1356;-;-;-	-;0;-;-;-	-;0;-;-;-	-;0;-;-;-	-;0;-;-;-	-;0;-;-;-	-;0;-;-;-	-;0;-;-;-	-;0;-;-;-	-;0;-;-;-	-;0;-;-;-	-;0;-;-;-	-;0;-;-;-	-;0;-;-;-	-;0;-;-;-	-;0;-;-;-	-;0;-;-;-	-;0;-;-;-	-;0;-;-;-	-;0;-;-;-	-;0;-;-;-	-;0;-;-;-	-;0;-;-;-	-;0;-;-;-	-;0;-;-;-	-;0;-;-;-	-;0;-;-;-	-;0;-;-;-	-;0;-;-;-	-;0;-;-;-	-;0;-;-;-	-;0;-;-;-	-;0;-;-;-	-;0;-;-;-	-;0;-;-;-	-;0;-;-;-	-;0;-;-;-	-;0;-;-;-	-;0;-;-;-	-;0;-;-;-	-;0;-;-;-	-;0;-;-;-
657	entire	-	-	KPK_RS08645	-	-	-	-;1002;-;-;-	-;0;-;-;-	-;0;-;-;-	-;0;-;-;-	-;0;-;-;-	-;0;-;-;-	-;0;-;-;-	-;0;-;-;-	-;0;-;-;-	-;0;-;-;-	-;0;-;-;-	-;0;-;-;-	-;0;-;-;-	-;0;-;-;-	-;0;-;-;-	-;0;-;-;-	-;0;-;-;-	-;0;-;-;-	-;0;-;-;-	-;0;-;-;-	-;0;-;-;-	-;0;-;-;-	-;0;-;-;-	-;0;-;-;-	-;0;-;-;-	-;0;-;-;-	-;0;-;-;-	-;0;-;-;-	-;0;-;-;-	-;0;-;-;-	-;0;-;-;-	-;0;-;-;-	-;0;-;-;-	-;0;-;-;-	-;0;-;-;-	-;0;-;-;-	-;0;-;-;-	-;0;-;-;-	-;0;-;-;-	-;0;-;-;-	-;0;-;-;-	-;0;-;-;-
658	entire	-	-	KPK_RS08650	-	-	-	-;213;-;-;-	-;0;-;-;-	-;0;-;-;-	-;0;-;-;-	-;0;-;-;-	-;0;-;-;-	-;0;-;-;-	-;0;-;-;-	-;0;-;-;-	-;0;-;-;-	-;0;-;-;-	-;0;-;-;-	-;0;-;-;-	-;0;-;-;-	-;0;-;-;-	-;0;-;-;-	-;0;-;-;-	-;0;-;-;-	-;0;-;-;-	-;0;-;-;-	-;0;-;-;-	-;0;-;-;-	-;0;-;-;-	-;0;-;-;-	-;0;-;-;-	-;0;-;-;-	-;0;-;-;-	-;0;-;-;-	-;0;-;-;-	-;0;-;-;-	-;0;-;-;-	-;0;-;-;-	-;0;-;-;-	-;0;-;-;-	-;0;-;-;-	-;0;-;-;-	-;0;-;-;-	-;0;-;-;-	-;0;-;-;-	-;0;-;-;-	-;0;-;-;-	-;0;-;-;-
659	entire	-	-	KPK_RS08655	-	-	-	-;294;-;-;-	-;0;-;-;-	-;0;-;-;-	-;0;-;-;-	-;0;-;-;-	-;0;-;-;-	-;0;-;-;-	-;0;-;-;-	-;0;-;-;-	-;0;-;-;-	-;0;-;-;-	-;0;-;-;-	-;0;-;-;-	-;0;-;-;-	-;0;-;-;-	-;0;-;-;-	-;0;-;-;-	-;0;-;-;-	-;0;-;-;-	-;0;-;-;-	-;0;-;-;-	-;0;-;-;-	-;0;-;-;-	-;0;-;-;-	-;0;-;-;-	-;0;-;-;-	-;0;-;-;-	-;0;-;-;-	-;0;-;-;-	-;0;-;-;-	-;0;-;-;-	-;0;-;-;-	-;0;-;-;-	-;0;-;-;-	-;0;-;-;-	-;0;-;-;-	-;0;-;-;-	-;0;-;-;-	-;0;-;-;-	-;0;-;-;-	-;0;-;-;-	-;0;-;-;-
660	entire	-	-	KPK_RS08660	-	-	-	-;1539;-;-;-	-;0;-;-;-	-;0;-;-;-	-;0;-;-;-	-;0;-;-;-	-;0;-;-;-	-;0;-;-;-	-;0;-;-;-	-;0;-;-;-	-;0;-;-;-	-;0;-;-;-	-;0;-;-;-	-;0;-;-;-	-;0;-;-;-	-;0;-;-;-	-;0;-;-;-	-;0;-;-;-	-;0;-;-;-	-;0;-;-;-	-;0;-;-;-	-;0;-;-;-	-;0;-;-;-	-;0;-;-;-	-;0;-;-;-	-;0;-;-;-	-;0;-;-;-	-;0;-;-;-	-;0;-;-;-	-;0;-;-;-	-;0;-;-;-	-;0;-;-;-	-;0;-;-;-	-;0;-;-;-	-;0;-;-;-	-;0;-;-;-	-;0;-;-;-	-;0;-;-;-	-;0;-;-;-	-;0;-;-;-	-;0;-;-;-	-;0;-;-;-	-;0;-;-;-
661	entire	-	-	KPK_RS08665	-	-	-	-;1008;-;-;-	-;0;-;-;-	-;0;-;-;-	-;0;-;-;-	-;0;-;-;-	-;0;-;-;-	-;0;-;-;-	-;0;-;-;-	-;0;-;-;-	-;0;-;-;-	-;0;-;-;-	-;0;-;-;-	-;0;-;-;-	-;0;-;-;-	-;0;-;-;-	-;0;-;-;-	-;0;-;-;-	-;0;-;-;-	-;0;-;-;-	-;0;-;-;-	-;0;-;-;-	-;0;-;-;-	-;0;-;-;-	-;0;-;-;-	-;0;-;-;-	-;0;-;-;-	-;0;-;-;-	-;0;-;-;-	-;0;-;-;-	-;0;-;-;-	-;0;-;-;-	-;0;-;-;-	-;0;-;-;-	-;0;-;-;-	-;0;-;-;-	-;0;-;-;-	-;0;-;-;-	-;0;-;-;-	-;0;-;-;-	-;0;-;-;-	-;0;-;-;-	-;0;-;-;-
662	entire	-	-	KPK_RS08670	-	-	-	-;1251;-;-;-	-;0;-;-;-	-;1;-;-;-	-;0;-;-;-	-;0;-;-;-	-;1;-;-;-	-;1;-;-;-	-;0;-;-;-	-;0;-;-;-	-;0;-;-;-	-;0;-;-;-	-;0;-;-;-	-;0;-;-;-	-;0;-;-;-	-;0;-;-;-	-;0;-;-;-	-;52;-;-;-	-;0;-;-;-	-;40;-;-;-	-;0;-;-;-	-;0;-;-;-	-;185;-;-;-	-;0;-;-;-	-;0;-;-;-	-;1;-;-;-	-;0;-;-;-	-;0;-;-;-	-;0;-;-;-	-;25;-;-;-	-;0;-;-;-	-;180;-;-;-	-;192;-;-;-	-;262;-;-;-	-;0;-;-;-	-;0;-;-;-	-;1;-;-;-	-;0;-;-;-	-;1;-;-;-	-;0;-;-;-	-;221;-;-;-	-;0;-;-;-	-;43;-;-;-
663	entire	-	-	KPK_RS08675	-	-	-	-;921;-;-;-	-;0;-;-;-	-;1;-;-;-	-;0;-;-;-	-;0;-;-;-	-;0;-;-;-	-;0;-;-;-	-;0;-;-;-	-;0;-;-;-	-;0;-;-;-	-;0;-;-;-	-;2;-;-;-	-;0;-;-;-	-;0;-;-;-	-;0;-;-;-	-;0;-;-;-	-;1;-;-;-	-;0;-;-;-	-;0;-;-;-	-;2;-;-;-	-;0;-;-;-	-;0;-;-;-	-;0;-;-;-	-;0;-;-;-	-;1;-;-;-	-;0;-;-;-	-;1;-;-;-	-;1;-;-;-	-;0;-;-;-	-;0;-;-;-	-;0;-;-;-	-;0;-;-;-	-;1063;-;-;-	-;0;-;-;-	-;0;-;-;-	-;0;-;-;-	-;1;-;-;-	-;0;-;-;-	-;0;-;-;-	-;0;-;-;-	-;0;-;-;-	-;1072;-;-;-
664	entire	-	-	KPK_RS08680	-	-	-	-;1491;-;-;-	-;0;-;-;-	-;1;-;-;-	-;1;-;-;-	-;1;-;-;-	-;0;-;-;-	-;1;-;-;-	-;0;-;-;-	-;0;-;-;-	-;0;-;-;-	-;0;-;-;-	-;1;-;-;-	-;0;-;-;-	-;0;-;-;-	-;0;-;-;-	-;1;-;-;-	-;1;-;-;-	-;0;-;-;-	-;0;-;-;-	-;0;-;-;-	-;0;-;-;-	-;1;-;-;-	-;0;-;-;-	-;0;-;-;-	-;0;-;-;-	-;0;-;-;-	-;1;-;-;-	-;1;-;-;-	-;0;-;-;-	-;0;-;-;-	-;0;-;-;-	-;0;-;-;-	-;1403;-;-;-	-;1;-;-;-	-;0;-;-;-	-;2;-;-;-	-;3;-;-;-	-;0;-;-;-	-;1;-;-;-	-;1;-;-;-	-;1;-;-;-	-;1427;-;-;-
665	entire	-	-	KPK_RS08685	-	-	-	-;1647;-;-;-	-;0;-;-;-	-;0;-;-;-	-;0;-;-;-	-;0;-;-;-	-;0;-;-;-	-;0;-;-;-	-;0;-;-;-	-;0;-;-;-	-;0;-;-;-	-;1;-;-;-	-;0;-;-;-	-;1;-;-;-	-;0;-;-;-	-;0;-;-;-	-;0;-;-;-	-;0;-;-;-	-;0;-;-;-	-;0;-;-;-	-;0;-;-;-	-;0;-;-;-	-;0;-;-;-	-;0;-;-;-	-;0;-;-;-	-;0;-;-;-	-;0;-;-;-	-;0;-;-;-	-;0;-;-;-	-;0;-;-;-	-;0;-;-;-	-;0;-;-;-	-;0;-;-;-	-;682;-;-;-	-;0;-;-;-	-;0;-;-;-	-;1;-;-;-	-;1;-;-;-	-;1;-;-;-	-;0;-;-;-	-;0;-;-;-	-;0;-;-;-	-;733;-;-;-
666	entire	-	-	KPK_RS08690	-	-	-	-;1404;-;-;-	-;0;-;-;-	-;0;-;-;-	-;0;-;-;-	-;0;-;-;-	-;0;-;-;-	-;0;-;-;-	-;0;-;-;-	-;0;-;-;-	-;1;-;-;-	-;0;-;-;-	-;0;-;-;-	-;0;-;-;-	-;0;-;-;-	-;2;-;-;-	-;0;-;-;-	-;0;-;-;-	-;0;-;-;-	-;1;-;-;-	-;0;-;-;-	-;0;-;-;-	-;0;-;-;-	-;0;-;-;-	-;0;-;-;-	-;0;-;-;-	-;0;-;-;-	-;0;-;-;-	-;0;-;-;-	-;0;-;-;-	-;0;-;-;-	-;0;-;-;-	-;0;-;-;-	-;1610;-;-;-	-;0;-;-;-	-;0;-;-;-	-;1;-;-;-	-;0;-;-;-	-;0;-;-;-	-;0;-;-;-	-;0;-;-;-	-;0;-;-;-	-;1662;-;-;-
667	entire	-	-	KPK_RS08695	-	-	-	-;1269;-;-;-	-;0;-;-;-	-;0;-;-;-	-;1;-;-;-	-;0;-;-;-	-;0;-;-;-	-;0;-;-;-	-;0;-;-;-	-;0;-;-;-	-;0;-;-;-	-;0;-;-;-	-;0;-;-;-	-;0;-;-;-	-;0;-;-;-	-;0;-;-;-	-;0;-;-;-	-;0;-;-;-	-;0;-;-;-	-;0;-;-;-	-;1;-;-;-	-;0;-;-;-	-;0;-;-;-	-;0;-;-;-	-;0;-;-;-	-;0;-;-;-	-;0;-;-;-	-;0;-;-;-	-;0;-;-;-	-;0;-;-;-	-;1;-;-;-	-;0;-;-;-	-;1;-;-;-	-;589;-;-;-	-;0;-;-;-	-;0;-;-;-	-;0;-;-;-	-;0;-;-;-	-;0;-;-;-	-;0;-;-;-	-;0;-;-;-	-;0;-;-;-	-;623;-;-;-
668	entire	-	-	KPK_RS08700	-	-	-	-;426;-;-;-	-;0;-;-;-	-;0;-;-;-	-;0;-;-;-	-;0;-;-;-	-;0;-;-;-	-;0;-;-;-	-;0;-;-;-	-;0;-;-;-	-;0;-;-;-	-;0;-;-;-	-;0;-;-;-	-;0;-;-;-	-;0;-;-;-	-;0;-;-;-	-;0;-;-;-	-;0;-;-;-	-;0;-;-;-	-;0;-;-;-	-;0;-;-;-	-;0;-;-;-	-;0;-;-;-	-;0;-;-;-	-;0;-;-;-	-;0;-;-;-	-;0;-;-;-	-;0;-;-;-	-;0;-;-;-	-;0;-;-;-	-;0;-;-;-	-;0;-;-;-	-;0;-;-;-	-;511;-;-;-	-;0;-;-;-	-;0;-;-;-	-;0;-;-;-	-;0;-;-;-	-;0;-;-;-	-;0;-;-;-	-;0;-;-;-	-;0;-;-;-	-;530;-;-;-
669	entire	-	-	KPK_RS08705	-	-	-	-;675;-;-;-	-;0;-;-;-	-;0;-;-;-	-;0;-;-;-	-;0;-;-;-	-;0;-;-;-	-;0;-;-;-	-;0;-;-;-	-;0;-;-;-	-;0;-;-;-	-;0;-;-;-	-;0;-;-;-	-;0;-;-;-	-;0;-;-;-	-;0;-;-;-	-;0;-;-;-	-;0;-;-;-	-;0;-;-;-	-;0;-;-;-	-;0;-;-;-	-;0;-;-;-	-;0;-;-;-	-;0;-;-;-	-;0;-;-;-	-;0;-;-;-	-;0;-;-;-	-;0;-;-;-	-;0;-;-;-	-;0;-;-;-	-;0;-;-;-	-;0;-;-;-	-;0;-;-;-	-;394;-;-;-	-;0;-;-;-	-;0;-;-;-	-;2;-;-;-	-;0;-;-;-	-;0;-;-;-	-;0;-;-;-	-;0;-;-;-	-;0;-;-;-	-;400;-;-;-
670	entire	-	-	KPK_RS08710	-	-	-	-;1161;-;-;-	-;0;-;-;-	-;0;-;-;-	-;0;-;-;-	-;0;-;-;-	-;0;-;-;-	-;0;-;-;-	-;0;-;-;-	-;0;-;-;-	-;0;-;-;-	-;1;-;-;-	-;0;-;-;-	-;0;-;-;-	-;0;-;-;-	-;0;-;-;-	-;0;-;-;-	-;0;-;-;-	-;0;-;-;-	-;0;-;-;-	-;0;-;-;-	-;0;-;-;-	-;0;-;-;-	-;0;-;-;-	-;0;-;-;-	-;0;-;-;-	-;0;-;-;-	-;0;-;-;-	-;0;-;-;-	-;0;-;-;-	-;0;-;-;-	-;0;-;-;-	-;0;-;-;-	-;510;-;-;-	-;0;-;-;-	-;0;-;-;-	-;0;-;-;-	-;0;-;-;-	-;0;-;-;-	-;0;-;-;-	-;0;-;-;-	-;0;-;-;-	-;554;-;-;-
671	entire	-	-	KPK_RS08720	-	-	-	-;231;-;-;-	-;0;-;-;-	-;0;-;-;-	-;0;-;-;-	-;0;-;-;-	-;0;-;-;-	-;0;-;-;-	-;0;-;-;-	-;0;-;-;-	-;0;-;-;-	-;0;-;-;-	-;0;-;-;-	-;0;-;-;-	-;0;-;-;-	-;0;-;-;-	-;0;-;-;-	-;0;-;-;-	-;0;-;-;-	-;0;-;-;-	-;0;-;-;-	-;0;-;-;-	-;0;-;-;-	-;0;-;-;-	-;0;-;-;-	-;0;-;-;-	-;0;-;-;-	-;0;-;-;-	-;0;-;-;-	-;0;-;-;-	-;0;-;-;-	-;0;-;-;-	-;0;-;-;-	-;0;-;-;-	-;0;-;-;-	-;0;-;-;-	-;0;-;-;-	-;0;-;-;-	-;0;-;-;-	-;0;-;-;-	-;0;-;-;-	-;0;-;-;-	-;0;-;-;-
672	entire	-	-	KPK_RS08725	-	-	-	-;444;-;-;-	-;0;-;-;-	-;0;-;-;-	-;0;-;-;-	-;0;-;-;-	-;0;-;-;-	-;0;-;-;-	-;0;-;-;-	-;0;-;-;-	-;0;-;-;-	-;0;-;-;-	-;0;-;-;-	-;0;-;-;-	-;0;-;-;-	-;0;-;-;-	-;0;-;-;-	-;0;-;-;-	-;0;-;-;-	-;0;-;-;-	-;0;-;-;-	-;0;-;-;-	-;0;-;-;-	-;0;-;-;-	-;0;-;-;-	-;0;-;-;-	-;0;-;-;-	-;0;-;-;-	-;0;-;-;-	-;0;-;-;-	-;0;-;-;-	-;0;-;-;-	-;0;-;-;-	-;0;-;-;-	-;0;-;-;-	-;0;-;-;-	-;0;-;-;-	-;0;-;-;-	-;0;-;-;-	-;0;-;-;-	-;0;-;-;-	-;0;-;-;-	-;0;-;-;-
673	entire	-	-	KPK_RS08730	-	-	-	-;1269;-;-;-	-;0;-;-;-	-;0;-;-;-	-;1;-;-;-	-;0;-;-;-	-;0;-;-;-	-;0;-;-;-	-;0;-;-;-	-;0;-;-;-	-;0;-;-;-	-;0;-;-;-	-;0;-;-;-	-;0;-;-;-	-;0;-;-;-	-;0;-;-;-	-;0;-;-;-	-;17;-;-;-	-;0;-;-;-	-;17;-;-;-	-;0;-;-;-	-;0;-;-;-	-;0;-;-;-	-;0;-;-;-	-;0;-;-;-	-;0;-;-;-	-;0;-;-;-	-;0;-;-;-	-;0;-;-;-	-;65;-;-;-	-;0;-;-;-	-;0;-;-;-	-;0;-;-;-	-;41;-;-;-	-;0;-;-;-	-;0;-;-;-	-;0;-;-;-	-;0;-;-;-	-;0;-;-;-	-;0;-;-;-	-;9;-;-;-	-;0;-;-;-	-;44;-;-;-
674	entire	-	-	KPK_RS08770	-	-	-	-;960;-;-;-	-;0;-;-;-	-;0;-;-;-	-;0;-;-;-	-;0;-;-;-	-;0;-;-;-	-;0;-;-;-	-;0;-;-;-	-;0;-;-;-	-;0;-;-;-	-;0;-;-;-	-;1;-;-;-	-;0;-;-;-	-;0;-;-;-	-;0;-;-;-	-;0;-;-;-	-;0;-;-;-	-;0;-;-;-	-;0;-;-;-	-;0;-;-;-	-;0;-;-;-	-;0;-;-;-	-;0;-;-;-	-;0;-;-;-	-;0;-;-;-	-;0;-;-;-	-;0;-;-;-	-;0;-;-;-	-;0;-;-;-	-;0;-;-;-	-;0;-;-;-	-;0;-;-;-	-;0;-;-;-	-;0;-;-;-	-;0;-;-;-	-;1;-;-;-	-;0;-;-;-	-;0;-;-;-	-;1;-;-;-	-;0;-;-;-	-;1127;-;-;-	-;0;-;-;-
675	entire	-	-	KPK_RS08775	-	-	-	-;897;-;-;-	-;0;-;-;-	-;0;-;-;-	-;0;-;-;-	-;0;-;-;-	-;1;-;-;-	-;0;-;-;-	-;0;-;-;-	-;0;-;-;-	-;0;-;-;-	-;0;-;-;-	-;0;-;-;-	-;0;-;-;-	-;0;-;-;-	-;0;-;-;-	-;0;-;-;-	-;0;-;-;-	-;0;-;-;-	-;1;-;-;-	-;0;-;-;-	-;0;-;-;-	-;0;-;-;-	-;0;-;-;-	-;0;-;-;-	-;0;-;-;-	-;1;-;-;-	-;0;-;-;-	-;1;-;-;-	-;0;-;-;-	-;0;-;-;-	-;0;-;-;-	-;0;-;-;-	-;0;-;-;-	-;0;-;-;-	-;0;-;-;-	-;0;-;-;-	-;0;-;-;-	-;0;-;-;-	-;0;-;-;-	-;0;-;-;-	-;1070;-;-;-	-;0;-;-;-
676	entire	-	-	KPK_RS08780	-	-	-	-;939;-;-;-	-;0;-;-;-	-;1;-;-;-	-;0;-;-;-	-;0;-;-;-	-;0;-;-;-	-;0;-;-;-	-;0;-;-;-	-;0;-;-;-	-;0;-;-;-	-;0;-;-;-	-;0;-;-;-	-;0;-;-;-	-;0;-;-;-	-;0;-;-;-	-;0;-;-;-	-;0;-;-;-	-;0;-;-;-	-;0;-;-;-	-;0;-;-;-	-;0;-;-;-	-;0;-;-;-	-;0;-;-;-	-;0;-;-;-	-;0;-;-;-	-;0;-;-;-	-;0;-;-;-	-;0;-;-;-	-;0;-;-;-	-;0;-;-;-	-;0;-;-;-	-;0;-;-;-	-;1;-;-;-	-;0;-;-;-	-;0;-;-;-	-;1;-;-;-	-;0;-;-;-	-;1;-;-;-	-;0;-;-;-	-;0;-;-;-	-;1108;-;-;-	-;2;-;-;-
677	entire	-	-	KPK_RS08785	-	-	-	-;762;-;-;-	-;0;-;-;-	-;0;-;-;-	-;0;-;-;-	-;1;-;-;-	-;0;-;-;-	-;1;-;-;-	-;0;-;-;-	-;0;-;-;-	-;0;-;-;-	-;0;-;-;-	-;0;-;-;-	-;0;-;-;-	-;0;-;-;-	-;0;-;-;-	-;0;-;-;-	-;0;-;-;-	-;0;-;-;-	-;1;-;-;-	-;0;-;-;-	-;0;-;-;-	-;0;-;-;-	-;1;-;-;-	-;0;-;-;-	-;0;-;-;-	-;0;-;-;-	-;0;-;-;-	-;1;-;-;-	-;0;-;-;-	-;0;-;-;-	-;0;-;-;-	-;0;-;-;-	-;0;-;-;-	-;0;-;-;-	-;0;-;-;-	-;0;-;-;-	-;0;-;-;-	-;0;-;-;-	-;0;-;-;-	-;0;-;-;-	-;959;-;-;-	-;0;-;-;-
678	entire	-	-	KPK_RS08790	-	-	-	-;1344;-;-;-	-;1;-;-;-	-;0;-;-;-	-;0;-;-;-	-;1;-;-;-	-;0;-;-;-	-;0;-;-;-	-;0;-;-;-	-;0;-;-;-	-;1;-;-;-	-;1;-;-;-	-;1;-;-;-	-;0;-;-;-	-;0;-;-;-	-;0;-;-;-	-;0;-;-;-	-;0;-;-;-	-;0;-;-;-	-;0;-;-;-	-;0;-;-;-	-;0;-;-;-	-;0;-;-;-	-;2;-;-;-	-;0;-;-;-	-;0;-;-;-	-;1;-;-;-	-;2;-;-;-	-;0;-;-;-	-;1;-;-;-	-;0;-;-;-	-;1;-;-;-	-;0;-;-;-	-;0;-;-;-	-;1;-;-;-	-;1;-;-;-	-;0;-;-;-	-;0;-;-;-	-;0;-;-;-	-;0;-;-;-	-;0;-;-;-	-;1496;-;-;-	-;3;-;-;-
679	entire	-	-	KPK_RS08795	-	-	-	-;1185;-;-;-	-;0;-;-;-	-;0;-;-;-	-;0;-;-;-	-;1;-;-;-	-;1;-;-;-	-;1;-;-;-	-;0;-;-;-	-;0;-;-;-	-;0;-;-;-	-;1;-;-;-	-;0;-;-;-	-;0;-;-;-	-;0;-;-;-	-;0;-;-;-	-;0;-;-;-	-;0;-;-;-	-;0;-;-;-	-;0;-;-;-	-;0;-;-;-	-;0;-;-;-	-;0;-;-;-	-;0;-;-;-	-;0;-;-;-	-;0;-;-;-	-;0;-;-;-	-;0;-;-;-	-;0;-;-;-	-;0;-;-;-	-;0;-;-;-	-;0;-;-;-	-;0;-;-;-	-;0;-;-;-	-;0;-;-;-	-;0;-;-;-	-;0;-;-;-	-;0;-;-;-	-;0;-;-;-	-;0;-;-;-	-;0;-;-;-	-;1388;-;-;-	-;0;-;-;-
680	entire	-	-	KPK_RS08800	-	-	-	-;537;-;-;-	-;0;-;-;-	-;0;-;-;-	-;1;-;-;-	-;0;-;-;-	-;0;-;-;-	-;0;-;-;-	-;0;-;-;-	-;0;-;-;-	-;0;-;-;-	-;0;-;-;-	-;0;-;-;-	-;0;-;-;-	-;0;-;-;-	-;0;-;-;-	-;0;-;-;-	-;0;-;-;-	-;0;-;-;-	-;0;-;-;-	-;0;-;-;-	-;0;-;-;-	-;0;-;-;-	-;0;-;-;-	-;0;-;-;-	-;0;-;-;-	-;0;-;-;-	-;0;-;-;-	-;0;-;-;-	-;0;-;-;-	-;1;-;-;-	-;0;-;-;-	-;0;-;-;-	-;0;-;-;-	-;0;-;-;-	-;0;-;-;-	-;0;-;-;-	-;0;-;-;-	-;0;-;-;-	-;0;-;-;-	-;0;-;-;-	-;739;-;-;-	-;0;-;-;-
681	entire	-	-	KPK_RS08805	-	-	-	-;1383;-;-;-	-;0;-;-;-	-;0;-;-;-	-;0;-;-;-	-;0;-;-;-	-;0;-;-;-	-;1;-;-;-	-;0;-;-;-	-;2;-;-;-	-;1;-;-;-	-;1;-;-;-	-;0;-;-;-	-;0;-;-;-	-;1;-;-;-	-;0;-;-;-	-;0;-;-;-	-;0;-;-;-	-;0;-;-;-	-;1;-;-;-	-;0;-;-;-	-;1;-;-;-	-;0;-;-;-	-;0;-;-;-	-;0;-;-;-	-;0;-;-;-	-;0;-;-;-	-;0;-;-;-	-;0;-;-;-	-;0;-;-;-	-;1;-;-;-	-;0;-;-;-	-;0;-;-;-	-;2;-;-;-	-;0;-;-;-	-;0;-;-;-	-;1;-;-;-	-;0;-;-;-	-;0;-;-;-	-;1;-;-;-	-;0;-;-;-	-;1660;-;-;-	-;0;-;-;-
682	entire	-	-	KPK_RS08810	-	-	-	-;1086;-;-;-	-;0;-;-;-	-;0;-;-;-	-;0;-;-;-	-;0;-;-;-	-;1;-;-;-	-;1;-;-;-	-;1;-;-;-	-;1;-;-;-	-;0;-;-;-	-;0;-;-;-	-;0;-;-;-	-;1;-;-;-	-;0;-;-;-	-;0;-;-;-	-;0;-;-;-	-;0;-;-;-	-;0;-;-;-	-;0;-;-;-	-;1;-;-;-	-;0;-;-;-	-;2;-;-;-	-;1;-;-;-	-;0;-;-;-	-;0;-;-;-	-;0;-;-;-	-;1;-;-;-	-;1;-;-;-	-;1;-;-;-	-;1;-;-;-	-;0;-;-;-	-;0;-;-;-	-;3;-;-;-	-;0;-;-;-	-;0;-;-;-	-;1;-;-;-	-;1;-;-;-	-;0;-;-;-	-;0;-;-;-	-;0;-;-;-	-;1256;-;-;-	-;0;-;-;-
683	entire	-	-	KPK_RS08815	-	-	-	-;1332;-;-;-	-;1;-;-;-	-;0;-;-;-	-;1;-;-;-	-;0;-;-;-	-;0;-;-;-	-;0;-;-;-	-;0;-;-;-	-;0;-;-;-	-;0;-;-;-	-;0;-;-;-	-;1;-;-;-	-;0;-;-;-	-;0;-;-;-	-;0;-;-;-	-;0;-;-;-	-;0;-;-;-	-;0;-;-;-	-;0;-;-;-	-;0;-;-;-	-;1;-;-;-	-;1;-;-;-	-;0;-;-;-	-;0;-;-;-	-;0;-;-;-	-;0;-;-;-	-;0;-;-;-	-;1;-;-;-	-;0;-;-;-	-;0;-;-;-	-;0;-;-;-	-;0;-;-;-	-;0;-;-;-	-;0;-;-;-	-;0;-;-;-	-;0;-;-;-	-;0;-;-;-	-;0;-;-;-	-;0;-;-;-	-;0;-;-;-	-;1550;-;-;-	-;1;-;-;-
684	entire	-	-	KPK_RS08820	-	-	-	-;1212;-;-;-	-;4;-;-;-	-;3;-;-;-	-;10;-;-;-	-;4;-;-;-	-;2;-;-;-	-;3;-;-;-	-;4;-;-;-	-;6;-;-;-	-;5;-;-;-	-;5;-;-;-	-;3;-;-;-	-;5;-;-;-	-;4;-;-;-	-;4;-;-;-	-;5;-;-;-	-;9;-;-;-	-;8;-;-;-	-;4;-;-;-	-;7;-;-;-	-;9;-;-;-	-;8;-;-;-	-;0;-;-;-	-;5;-;-;-	-;1;-;-;-	-;9;-;-;-	-;1;-;-;-	-;4;-;-;-	-;7;-;-;-	-;3;-;-;-	-;4;-;-;-	-;6;-;-;-	-;2;-;-;-	-;5;-;-;-	-;5;-;-;-	-;5;-;-;-	-;4;-;-;-	-;8;-;-;-	-;4;-;-;-	-;4;-;-;-	-;1338;-;-;-	-;3;-;-;-
685	entire	-	-	KPK_RS08825	-	-	-	-;255;-;-;-	-;0;-;-;-	-;0;-;-;-	-;0;-;-;-	-;0;-;-;-	-;0;-;-;-	-;0;-;-;-	-;0;-;-;-	-;0;-;-;-	-;0;-;-;-	-;0;-;-;-	-;0;-;-;-	-;0;-;-;-	-;0;-;-;-	-;0;-;-;-	-;0;-;-;-	-;0;-;-;-	-;0;-;-;-	-;0;-;-;-	-;0;-;-;-	-;0;-;-;-	-;0;-;-;-	-;0;-;-;-	-;0;-;-;-	-;0;-;-;-	-;0;-;-;-	-;0;-;-;-	-;0;-;-;-	-;0;-;-;-	-;0;-;-;-	-;0;-;-;-	-;0;-;-;-	-;0;-;-;-	-;0;-;-;-	-;0;-;-;-	-;0;-;-;-	-;0;-;-;-	-;0;-;-;-	-;0;-;-;-	-;0;-;-;-	-;0;-;-;-	-;0;-;-;-
686	entire	-	-	KPK_RS08830	-	-	-	-;351;-;-;-	-;0;-;-;-	-;0;-;-;-	-;0;-;-;-	-;0;-;-;-	-;0;-;-;-	-;0;-;-;-	-;0;-;-;-	-;0;-;-;-	-;0;-;-;-	-;0;-;-;-	-;0;-;-;-	-;0;-;-;-	-;0;-;-;-	-;0;-;-;-	-;0;-;-;-	-;0;-;-;-	-;0;-;-;-	-;0;-;-;-	-;0;-;-;-	-;0;-;-;-	-;0;-;-;-	-;0;-;-;-	-;0;-;-;-	-;0;-;-;-	-;0;-;-;-	-;0;-;-;-	-;0;-;-;-	-;0;-;-;-	-;0;-;-;-	-;0;-;-;-	-;0;-;-;-	-;0;-;-;-	-;0;-;-;-	-;0;-;-;-	-;0;-;-;-	-;0;-;-;-	-;0;-;-;-	-;0;-;-;-	-;0;-;-;-	-;0;-;-;-	-;0;-;-;-
687	entire	-	-	KPK_RS08835	-	-	-	-;330;-;-;-	-;0;-;-;-	-;0;-;-;-	-;0;-;-;-	-;0;-;-;-	-;0;-;-;-	-;0;-;-;-	-;0;-;-;-	-;0;-;-;-	-;0;-;-;-	-;0;-;-;-	-;0;-;-;-	-;0;-;-;-	-;0;-;-;-	-;0;-;-;-	-;0;-;-;-	-;0;-;-;-	-;0;-;-;-	-;0;-;-;-	-;0;-;-;-	-;0;-;-;-	-;0;-;-;-	-;0;-;-;-	-;0;-;-;-	-;0;-;-;-	-;0;-;-;-	-;0;-;-;-	-;0;-;-;-	-;0;-;-;-	-;0;-;-;-	-;0;-;-;-	-;0;-;-;-	-;0;-;-;-	-;0;-;-;-	-;0;-;-;-	-;0;-;-;-	-;0;-;-;-	-;0;-;-;-	-;0;-;-;-	-;0;-;-;-	-;0;-;-;-	-;0;-;-;-
688	entire	-	-	KPK_RS08840	-	-	-	-;1359;-;-;-	-;0;-;-;-	-;0;-;-;-	-;0;-;-;-	-;0;-;-;-	-;0;-;-;-	-;0;-;-;-	-;0;-;-;-	-;0;-;-;-	-;0;-;-;-	-;0;-;-;-	-;0;-;-;-	-;0;-;-;-	-;0;-;-;-	-;0;-;-;-	-;0;-;-;-	-;0;-;-;-	-;0;-;-;-	-;0;-;-;-	-;0;-;-;-	-;0;-;-;-	-;0;-;-;-	-;0;-;-;-	-;0;-;-;-	-;0;-;-;-	-;0;-;-;-	-;0;-;-;-	-;0;-;-;-	-;0;-;-;-	-;0;-;-;-	-;0;-;-;-	-;0;-;-;-	-;0;-;-;-	-;0;-;-;-	-;0;-;-;-	-;0;-;-;-	-;0;-;-;-	-;0;-;-;-	-;0;-;-;-	-;0;-;-;-	-;0;-;-;-	-;0;-;-;-
689	entire	-	-	KPK_RS08845	-	-	-	-;882;-;-;-	-;0;-;-;-	-;0;-;-;-	-;0;-;-;-	-;0;-;-;-	-;0;-;-;-	-;0;-;-;-	-;0;-;-;-	-;0;-;-;-	-;0;-;-;-	-;0;-;-;-	-;0;-;-;-	-;0;-;-;-	-;0;-;-;-	-;0;-;-;-	-;0;-;-;-	-;0;-;-;-	-;0;-;-;-	-;0;-;-;-	-;0;-;-;-	-;0;-;-;-	-;0;-;-;-	-;0;-;-;-	-;0;-;-;-	-;0;-;-;-	-;0;-;-;-	-;0;-;-;-	-;0;-;-;-	-;0;-;-;-	-;0;-;-;-	-;0;-;-;-	-;0;-;-;-	-;0;-;-;-	-;0;-;-;-	-;0;-;-;-	-;0;-;-;-	-;0;-;-;-	-;0;-;-;-	-;0;-;-;-	-;0;-;-;-	-;0;-;-;-	-;0;-;-;-
690	entire	-	-	KPK_RS08850	-	-	-	-;951;-;-;-	-;0;-;-;-	-;0;-;-;-	-;0;-;-;-	-;0;-;-;-	-;0;-;-;-	-;0;-;-;-	-;0;-;-;-	-;0;-;-;-	-;0;-;-;-	-;0;-;-;-	-;0;-;-;-	-;0;-;-;-	-;0;-;-;-	-;0;-;-;-	-;0;-;-;-	-;0;-;-;-	-;0;-;-;-	-;1;-;-;-	-;0;-;-;-	-;0;-;-;-	-;0;-;-;-	-;0;-;-;-	-;0;-;-;-	-;0;-;-;-	-;0;-;-;-	-;0;-;-;-	-;0;-;-;-	-;3;-;-;-	-;0;-;-;-	-;0;-;-;-	-;0;-;-;-	-;0;-;-;-	-;0;-;-;-	-;0;-;-;-	-;0;-;-;-	-;0;-;-;-	-;7;-;-;-	-;0;-;-;-	-;0;-;-;-	-;0;-;-;-	-;0;-;-;-
691	entire	-	-	KPK_RS08855	-	-	-	-;1143;-;-;-	-;0;-;-;-	-;0;-;-;-	-;0;-;-;-	-;0;-;-;-	-;0;-;-;-	-;0;-;-;-	-;0;-;-;-	-;0;-;-;-	-;0;-;-;-	-;0;-;-;-	-;0;-;-;-	-;0;-;-;-	-;0;-;-;-	-;0;-;-;-	-;0;-;-;-	-;0;-;-;-	-;0;-;-;-	-;0;-;-;-	-;0;-;-;-	-;0;-;-;-	-;0;-;-;-	-;0;-;-;-	-;0;-;-;-	-;0;-;-;-	-;0;-;-;-	-;0;-;-;-	-;0;-;-;-	-;0;-;-;-	-;0;-;-;-	-;0;-;-;-	-;0;-;-;-	-;0;-;-;-	-;0;-;-;-	-;0;-;-;-	-;0;-;-;-	-;0;-;-;-	-;0;-;-;-	-;0;-;-;-	-;0;-;-;-	-;0;-;-;-	-;0;-;-;-
692	entire	-	-	KPK_RS08860	-	-	-	-;1182;-;-;-	-;0;-;-;-	-;0;-;-;-	-;0;-;-;-	-;0;-;-;-	-;0;-;-;-	-;0;-;-;-	-;0;-;-;-	-;0;-;-;-	-;0;-;-;-	-;0;-;-;-	-;0;-;-;-	-;0;-;-;-	-;0;-;-;-	-;0;-;-;-	-;0;-;-;-	-;0;-;-;-	-;0;-;-;-	-;0;-;-;-	-;0;-;-;-	-;0;-;-;-	-;0;-;-;-	-;0;-;-;-	-;0;-;-;-	-;0;-;-;-	-;0;-;-;-	-;0;-;-;-	-;0;-;-;-	-;0;-;-;-	-;0;-;-;-	-;0;-;-;-	-;0;-;-;-	-;0;-;-;-	-;0;-;-;-	-;0;-;-;-	-;0;-;-;-	-;0;-;-;-	-;0;-;-;-	-;0;-;-;-	-;0;-;-;-	-;0;-;-;-	-;0;-;-;-
693	entire	-	-	KPK_RS08865	-	-	-	-;1200;-;-;-	-;0;-;-;-	-;0;-;-;-	-;0;-;-;-	-;0;-;-;-	-;0;-;-;-	-;0;-;-;-	-;0;-;-;-	-;0;-;-;-	-;0;-;-;-	-;0;-;-;-	-;0;-;-;-	-;0;-;-;-	-;0;-;-;-	-;0;-;-;-	-;0;-;-;-	-;0;-;-;-	-;0;-;-;-	-;0;-;-;-	-;0;-;-;-	-;0;-;-;-	-;0;-;-;-	-;0;-;-;-	-;0;-;-;-	-;0;-;-;-	-;0;-;-;-	-;0;-;-;-	-;0;-;-;-	-;0;-;-;-	-;0;-;-;-	-;0;-;-;-	-;0;-;-;-	-;0;-;-;-	-;0;-;-;-	-;0;-;-;-	-;0;-;-;-	-;0;-;-;-	-;0;-;-;-	-;0;-;-;-	-;0;-;-;-	-;0;-;-;-	-;0;-;-;-
694	entire	-	-	KPK_RS08870	-	-	-	-;891;-;-;-	-;0;-;-;-	-;0;-;-;-	-;0;-;-;-	-;0;-;-;-	-;0;-;-;-	-;0;-;-;-	-;0;-;-;-	-;0;-;-;-	-;0;-;-;-	-;0;-;-;-	-;0;-;-;-	-;0;-;-;-	-;0;-;-;-	-;0;-;-;-	-;0;-;-;-	-;0;-;-;-	-;0;-;-;-	-;0;-;-;-	-;0;-;-;-	-;0;-;-;-	-;0;-;-;-	-;0;-;-;-	-;0;-;-;-	-;0;-;-;-	-;0;-;-;-	-;0;-;-;-	-;0;-;-;-	-;0;-;-;-	-;0;-;-;-	-;0;-;-;-	-;0;-;-;-	-;0;-;-;-	-;0;-;-;-	-;0;-;-;-	-;0;-;-;-	-;0;-;-;-	-;0;-;-;-	-;0;-;-;-	-;0;-;-;-	-;0;-;-;-	-;0;-;-;-
695	entire	int2	-	KPK_RS08875	VK055_5127	-	KP1_RS16750	-;1269;1263;-;1263	-;0;0;-;1	-;0;1;-;0	-;0;1;-;0	-;0;2;-;0	-;0;1;-;0	-;0;0;-;0	-;0;0;-;0	-;0;0;-;0	-;0;0;-;0	-;0;1;-;0	-;0;0;-;0	-;0;0;-;0	-;0;1;-;0	-;0;0;-;1	-;0;0;-;0	-;98;886;-;897	-;0;0;-;1	-;70;601;-;652	-;0;0;-;0	-;0;0;-;0	-;83;14;-;10	-;0;0;-;0	-;0;0;-;0	-;0;1;-;0	-;0;0;-;0	-;0;1;-;0	-;0;2;-;0	-;70;669;-;694	-;0;0;-;0	-;76;9;-;11	-;76;16;-;15	-;281;693;-;675	-;0;0;-;1	-;0;0;-;1	-;0;2;-;1	-;0;0;-;1	-;0;0;-;0	-;0;0;-;0	-;293;621;-;628	-;0;1;-;2	-;202;663;-;698
696	entire	-	-	KPK_RS09020	-	-	-	-;891;-;-;-	-;1;-;-;-	-;0;-;-;-	-;1;-;-;-	-;976;-;-;-	-;2;-;-;-	-;0;-;-;-	-;0;-;-;-	-;979;-;-;-	-;0;-;-;-	-;1;-;-;-	-;0;-;-;-	-;1;-;-;-	-;0;-;-;-	-;0;-;-;-	-;0;-;-;-	-;2;-;-;-	-;1;-;-;-	-;0;-;-;-	-;1058;-;-;-	-;3;-;-;-	-;0;-;-;-	-;1;-;-;-	-;4;-;-;-	-;0;-;-;-	-;998;-;-;-	-;0;-;-;-	-;1;-;-;-	-;0;-;-;-	-;0;-;-;-	-;2;-;-;-	-;0;-;-;-	-;0;-;-;-	-;0;-;-;-	-;0;-;-;-	-;0;-;-;-	-;1;-;-;-	-;1056;-;-;-	-;7;-;-;-	-;1;-;-;-	-;1180;-;-;-	-;1310;-;-;-
697	entire	-	-	KPK_RS09210	-	-	-	-;717;-;-;-	-;0;-;-;-	-;1;-;-;-	-;0;-;-;-	-;692;-;-;-	-;0;-;-;-	-;1;-;-;-	-;1;-;-;-	-;723;-;-;-	-;0;-;-;-	-;0;-;-;-	-;1;-;-;-	-;117;-;-;-	-;0;-;-;-	-;0;-;-;-	-;1;-;-;-	-;0;-;-;-	-;1;-;-;-	-;0;-;-;-	-;754;-;-;-	-;1;-;-;-	-;0;-;-;-	-;0;-;-;-	-;82;-;-;-	-;1;-;-;-	-;669;-;-;-	-;1;-;-;-	-;2;-;-;-	-;1;-;-;-	-;0;-;-;-	-;0;-;-;-	-;0;-;-;-	-;0;-;-;-	-;0;-;-;-	-;1;-;-;-	-;2;-;-;-	-;0;-;-;-	-;739;-;-;-	-;5;-;-;-	-;2;-;-;-	-;851;-;-;-	-;882;-;-;-
698	entire	-	-	KPK_RS09215	-	-	-	-;1686;-;-;-	-;0;-;-;-	-;0;-;-;-	-;2;-;-;-	-;1611;-;-;-	-;5;-;-;-	-;1;-;-;-	-;0;-;-;-	-;1683;-;-;-	-;0;-;-;-	-;2;-;-;-	-;0;-;-;-	-;621;-;-;-	-;2;-;-;-	-;1;-;-;-	-;1;-;-;-	-;2;-;-;-	-;0;-;-;-	-;0;-;-;-	-;1797;-;-;-	-;1;-;-;-	-;4;-;-;-	-;1;-;-;-	-;450;-;-;-	-;0;-;-;-	-;1597;-;-;-	-;0;-;-;-	-;3;-;-;-	-;1;-;-;-	-;1;-;-;-	-;0;-;-;-	-;0;-;-;-	-;3;-;-;-	-;0;-;-;-	-;1;-;-;-	-;3;-;-;-	-;3;-;-;-	-;1726;-;-;-	-;7;-;-;-	-;1;-;-;-	-;2023;-;-;-	-;2099;-;-;-
699	entire	-	-	KPK_RS09220	-	-	-	-;948;-;-;-	-;0;-;-;-	-;1;-;-;-	-;2;-;-;-	-;925;-;-;-	-;2;-;-;-	-;2;-;-;-	-;1;-;-;-	-;985;-;-;-	-;1;-;-;-	-;1;-;-;-	-;1;-;-;-	-;316;-;-;-	-;1;-;-;-	-;1;-;-;-	-;1;-;-;-	-;0;-;-;-	-;0;-;-;-	-;0;-;-;-	-;1036;-;-;-	-;3;-;-;-	-;0;-;-;-	-;1;-;-;-	-;217;-;-;-	-;2;-;-;-	-;959;-;-;-	-;2;-;-;-	-;1;-;-;-	-;1;-;-;-	-;1;-;-;-	-;1;-;-;-	-;3;-;-;-	-;1;-;-;-	-;1;-;-;-	-;2;-;-;-	-;1;-;-;-	-;1;-;-;-	-;1038;-;-;-	-;3;-;-;-	-;0;-;-;-	-;1195;-;-;-	-;1277;-;-;-
700	entire	-	-	KPK_RS09225	-	-	-	-;1335;-;-;-	-;0;-;-;-	-;2;-;-;-	-;0;-;-;-	-;1191;-;-;-	-;1;-;-;-	-;0;-;-;-	-;0;-;-;-	-;1132;-;-;-	-;2;-;-;-	-;1;-;-;-	-;0;-;-;-	-;303;-;-;-	-;1;-;-;-	-;0;-;-;-	-;1;-;-;-	-;1;-;-;-	-;1;-;-;-	-;0;-;-;-	-;1281;-;-;-	-;2;-;-;-	-;1;-;-;-	-;0;-;-;-	-;202;-;-;-	-;4;-;-;-	-;965;-;-;-	-;1;-;-;-	-;1;-;-;-	-;1;-;-;-	-;0;-;-;-	-;3;-;-;-	-;2;-;-;-	-;1;-;-;-	-;1;-;-;-	-;0;-;-;-	-;5;-;-;-	-;0;-;-;-	-;1186;-;-;-	-;3;-;-;-	-;0;-;-;-	-;1433;-;-;-	-;1568;-;-;-
701	entire	-	-	KPK_RS09565	-	-	-	-;825;-;-;-	-;2;-;-;-	-;1;-;-;-	-;4;-;-;-	-;894;-;-;-	-;1;-;-;-	-;0;-;-;-	-;0;-;-;-	-;929;-;-;-	-;0;-;-;-	-;1;-;-;-	-;1;-;-;-	-;284;-;-;-	-;2;-;-;-	-;1;-;-;-	-;1;-;-;-	-;0;-;-;-	-;0;-;-;-	-;0;-;-;-	-;994;-;-;-	-;0;-;-;-	-;1;-;-;-	-;0;-;-;-	-;205;-;-;-	-;2;-;-;-	-;859;-;-;-	-;0;-;-;-	-;2;-;-;-	-;0;-;-;-	-;0;-;-;-	-;0;-;-;-	-;0;-;-;-	-;0;-;-;-	-;0;-;-;-	-;1;-;-;-	-;1;-;-;-	-;2;-;-;-	-;949;-;-;-	-;10;-;-;-	-;1;-;-;-	-;1020;-;-;-	-;1109;-;-;-
702	entire	-	-	KPK_RS09570	-	-	-	-;852;-;-;-	-;1;-;-;-	-;0;-;-;-	-;0;-;-;-	-;868;-;-;-	-;1;-;-;-	-;0;-;-;-	-;0;-;-;-	-;951;-;-;-	-;0;-;-;-	-;1;-;-;-	-;3;-;-;-	-;350;-;-;-	-;1;-;-;-	-;0;-;-;-	-;0;-;-;-	-;0;-;-;-	-;2;-;-;-	-;0;-;-;-	-;978;-;-;-	-;0;-;-;-	-;1;-;-;-	-;1;-;-;-	-;194;-;-;-	-;0;-;-;-	-;971;-;-;-	-;1;-;-;-	-;3;-;-;-	-;0;-;-;-	-;0;-;-;-	-;1;-;-;-	-;1;-;-;-	-;1;-;-;-	-;1;-;-;-	-;2;-;-;-	-;3;-;-;-	-;1;-;-;-	-;950;-;-;-	-;6;-;-;-	-;2;-;-;-	-;1066;-;-;-	-;1160;-;-;-
703	entire	-	-	KPK_RS09585	-	-	-	-;915;-;-;-	-;0;-;-;-	-;0;-;-;-	-;0;-;-;-	-;912;-;-;-	-;0;-;-;-	-;0;-;-;-	-;0;-;-;-	-;897;-;-;-	-;1;-;-;-	-;0;-;-;-	-;0;-;-;-	-;11;-;-;-	-;0;-;-;-	-;0;-;-;-	-;1;-;-;-	-;1;-;-;-	-;0;-;-;-	-;0;-;-;-	-;992;-;-;-	-;0;-;-;-	-;0;-;-;-	-;1;-;-;-	-;0;-;-;-	-;1;-;-;-	-;777;-;-;-	-;2;-;-;-	-;2;-;-;-	-;1;-;-;-	-;1;-;-;-	-;0;-;-;-	-;0;-;-;-	-;0;-;-;-	-;0;-;-;-	-;1;-;-;-	-;2;-;-;-	-;2;-;-;-	-;867;-;-;-	-;3;-;-;-	-;2;-;-;-	-;1056;-;-;-	-;1134;-;-;-
704	entire	-	-	KPK_RS09610	-	-	-	-;1086;-;-;-	-;2;-;-;-	-;0;-;-;-	-;1;-;-;-	-;1146;-;-;-	-;2;-;-;-	-;1;-;-;-	-;2;-;-;-	-;1155;-;-;-	-;0;-;-;-	-;2;-;-;-	-;0;-;-;-	-;1070;-;-;-	-;0;-;-;-	-;0;-;-;-	-;2;-;-;-	-;1;-;-;-	-;1;-;-;-	-;0;-;-;-	-;1216;-;-;-	-;0;-;-;-	-;1;-;-;-	-;0;-;-;-	-;1;-;-;-	-;1;-;-;-	-;1008;-;-;-	-;1;-;-;-	-;3;-;-;-	-;1;-;-;-	-;0;-;-;-	-;0;-;-;-	-;0;-;-;-	-;0;-;-;-	-;2;-;-;-	-;2;-;-;-	-;2;-;-;-	-;3;-;-;-	-;1085;-;-;-	-;8;-;-;-	-;3;-;-;-	-;1258;-;-;-	-;1361;-;-;-
705	entire	-	-	KPK_RS09615	-	-	-	-;963;-;-;-	-;0;-;-;-	-;0;-;-;-	-;2;-;-;-	-;1022;-;-;-	-;0;-;-;-	-;1;-;-;-	-;1;-;-;-	-;992;-;-;-	-;2;-;-;-	-;1;-;-;-	-;0;-;-;-	-;758;-;-;-	-;0;-;-;-	-;0;-;-;-	-;2;-;-;-	-;1;-;-;-	-;0;-;-;-	-;1;-;-;-	-;1092;-;-;-	-;1;-;-;-	-;0;-;-;-	-;0;-;-;-	-;1;-;-;-	-;0;-;-;-	-;839;-;-;-	-;1;-;-;-	-;2;-;-;-	-;1;-;-;-	-;0;-;-;-	-;2;-;-;-	-;1;-;-;-	-;1;-;-;-	-;1;-;-;-	-;2;-;-;-	-;1;-;-;-	-;1;-;-;-	-;994;-;-;-	-;4;-;-;-	-;1;-;-;-	-;1138;-;-;-	-;1195;-;-;-
706	entire	-	-	KPK_RS09620	-	-	-	-;840;-;-;-	-;1;-;-;-	-;0;-;-;-	-;0;-;-;-	-;902;-;-;-	-;2;-;-;-	-;1;-;-;-	-;0;-;-;-	-;896;-;-;-	-;2;-;-;-	-;1;-;-;-	-;3;-;-;-	-;814;-;-;-	-;2;-;-;-	-;0;-;-;-	-;1;-;-;-	-;1;-;-;-	-;1;-;-;-	-;1;-;-;-	-;990;-;-;-	-;1;-;-;-	-;1;-;-;-	-;1;-;-;-	-;1;-;-;-	-;1;-;-;-	-;767;-;-;-	-;0;-;-;-	-;0;-;-;-	-;0;-;-;-	-;0;-;-;-	-;0;-;-;-	-;2;-;-;-	-;1;-;-;-	-;0;-;-;-	-;2;-;-;-	-;2;-;-;-	-;0;-;-;-	-;919;-;-;-	-;6;-;-;-	-;1;-;-;-	-;1029;-;-;-	-;1090;-;-;-
707	entire	-	-	KPK_RS09625	-	-	-	-;909;-;-;-	-;0;-;-;-	-;0;-;-;-	-;0;-;-;-	-;950;-;-;-	-;3;-;-;-	-;1;-;-;-	-;0;-;-;-	-;959;-;-;-	-;1;-;-;-	-;1;-;-;-	-;3;-;-;-	-;920;-;-;-	-;1;-;-;-	-;0;-;-;-	-;0;-;-;-	-;1;-;-;-	-;1;-;-;-	-;1;-;-;-	-;1023;-;-;-	-;1;-;-;-	-;2;-;-;-	-;0;-;-;-	-;1;-;-;-	-;3;-;-;-	-;878;-;-;-	-;0;-;-;-	-;0;-;-;-	-;0;-;-;-	-;1;-;-;-	-;1;-;-;-	-;2;-;-;-	-;2;-;-;-	-;2;-;-;-	-;2;-;-;-	-;2;-;-;-	-;4;-;-;-	-;944;-;-;-	-;6;-;-;-	-;2;-;-;-	-;1084;-;-;-	-;1195;-;-;-
708	entire	-	-	KPK_RS09630	-	-	-	-;1245;-;-;-	-;3;-;-;-	-;3;-;-;-	-;3;-;-;-	-;1243;-;-;-	-;3;-;-;-	-;4;-;-;-	-;4;-;-;-	-;1262;-;-;-	-;1;-;-;-	-;2;-;-;-	-;2;-;-;-	-;1325;-;-;-	-;4;-;-;-	-;1;-;-;-	-;1;-;-;-	-;7;-;-;-	-;4;-;-;-	-;5;-;-;-	-;1328;-;-;-	-;5;-;-;-	-;0;-;-;-	-;2;-;-;-	-;1;-;-;-	-;4;-;-;-	-;1196;-;-;-	-;3;-;-;-	-;6;-;-;-	-;3;-;-;-	-;3;-;-;-	-;4;-;-;-	-;5;-;-;-	-;2;-;-;-	-;6;-;-;-	-;4;-;-;-	-;5;-;-;-	-;4;-;-;-	-;1313;-;-;-	-;7;-;-;-	-;4;-;-;-	-;1479;-;-;-	-;1586;-;-;-
709	entire	-	-	KPK_RS09635	-	-	-	-;1209;-;-;-	-;0;-;-;-	-;1;-;-;-	-;0;-;-;-	-;1126;-;-;-	-;2;-;-;-	-;1;-;-;-	-;1;-;-;-	-;1136;-;-;-	-;0;-;-;-	-;2;-;-;-	-;2;-;-;-	-;1155;-;-;-	-;2;-;-;-	-;3;-;-;-	-;0;-;-;-	-;2;-;-;-	-;2;-;-;-	-;0;-;-;-	-;1297;-;-;-	-;5;-;-;-	-;6;-;-;-	-;0;-;-;-	-;35;-;-;-	-;4;-;-;-	-;1052;-;-;-	-;0;-;-;-	-;0;-;-;-	-;5;-;-;-	-;0;-;-;-	-;1;-;-;-	-;7;-;-;-	-;7;-;-;-	-;1;-;-;-	-;3;-;-;-	-;6;-;-;-	-;0;-;-;-	-;1166;-;-;-	-;6;-;-;-	-;1;-;-;-	-;1307;-;-;-	-;1403;-;-;-
710	entire	-	-	KPK_RS09650	-	-	-	-;1332;-;-;-	-;0;-;-;-	-;2;-;-;-	-;1;-;-;-	-;1342;-;-;-	-;0;-;-;-	-;1;-;-;-	-;0;-;-;-	-;1327;-;-;-	-;1;-;-;-	-;0;-;-;-	-;1;-;-;-	-;1133;-;-;-	-;1;-;-;-	-;0;-;-;-	-;0;-;-;-	-;0;-;-;-	-;1;-;-;-	-;1;-;-;-	-;1489;-;-;-	-;0;-;-;-	-;4;-;-;-	-;4;-;-;-	-;855;-;-;-	-;2;-;-;-	-;1198;-;-;-	-;2;-;-;-	-;0;-;-;-	-;0;-;-;-	-;1;-;-;-	-;2;-;-;-	-;4;-;-;-	-;2;-;-;-	-;1;-;-;-	-;2;-;-;-	-;1;-;-;-	-;1;-;-;-	-;1329;-;-;-	-;8;-;-;-	-;1;-;-;-	-;1555;-;-;-	-;1674;-;-;-
711	entire	-	-	KPK_RS09655	-	-	-	-;900;-;-;-	-;0;-;-;-	-;0;-;-;-	-;1;-;-;-	-;836;-;-;-	-;1;-;-;-	-;0;-;-;-	-;0;-;-;-	-;886;-;-;-	-;0;-;-;-	-;0;-;-;-	-;1;-;-;-	-;828;-;-;-	-;1;-;-;-	-;1;-;-;-	-;0;-;-;-	-;2;-;-;-	-;0;-;-;-	-;0;-;-;-	-;940;-;-;-	-;0;-;-;-	-;2;-;-;-	-;0;-;-;-	-;582;-;-;-	-;1;-;-;-	-;803;-;-;-	-;1;-;-;-	-;1;-;-;-	-;0;-;-;-	-;0;-;-;-	-;1;-;-;-	-;1;-;-;-	-;0;-;-;-	-;1;-;-;-	-;1;-;-;-	-;0;-;-;-	-;0;-;-;-	-;898;-;-;-	-;6;-;-;-	-;0;-;-;-	-;1018;-;-;-	-;1094;-;-;-
712	entire	-	-	KPK_RS09660	-	-	-	-;669;-;-;-	-;1;-;-;-	-;1;-;-;-	-;0;-;-;-	-;543;-;-;-	-;0;-;-;-	-;0;-;-;-	-;0;-;-;-	-;539;-;-;-	-;0;-;-;-	-;0;-;-;-	-;2;-;-;-	-;535;-;-;-	-;0;-;-;-	-;0;-;-;-	-;1;-;-;-	-;2;-;-;-	-;0;-;-;-	-;2;-;-;-	-;597;-;-;-	-;1;-;-;-	-;0;-;-;-	-;0;-;-;-	-;375;-;-;-	-;1;-;-;-	-;578;-;-;-	-;1;-;-;-	-;1;-;-;-	-;2;-;-;-	-;0;-;-;-	-;1;-;-;-	-;0;-;-;-	-;2;-;-;-	-;0;-;-;-	-;1;-;-;-	-;3;-;-;-	-;0;-;-;-	-;596;-;-;-	-;2;-;-;-	-;0;-;-;-	-;730;-;-;-	-;740;-;-;-
713	entire	-	-	KPK_RS09665	-	-	-	-;630;-;-;-	-;1;-;-;-	-;0;-;-;-	-;1;-;-;-	-;643;-;-;-	-;0;-;-;-	-;1;-;-;-	-;0;-;-;-	-;626;-;-;-	-;0;-;-;-	-;0;-;-;-	-;1;-;-;-	-;457;-;-;-	-;1;-;-;-	-;1;-;-;-	-;1;-;-;-	-;0;-;-;-	-;1;-;-;-	-;1;-;-;-	-;691;-;-;-	-;0;-;-;-	-;1;-;-;-	-;0;-;-;-	-;298;-;-;-	-;0;-;-;-	-;596;-;-;-	-;1;-;-;-	-;0;-;-;-	-;2;-;-;-	-;0;-;-;-	-;0;-;-;-	-;1;-;-;-	-;1;-;-;-	-;0;-;-;-	-;0;-;-;-	-;1;-;-;-	-;1;-;-;-	-;620;-;-;-	-;1;-;-;-	-;0;-;-;-	-;764;-;-;-	-;819;-;-;-
714	entire	-	-	KPK_RS09670	-	-	-	-;1089;-;-;-	-;0;-;-;-	-;1;-;-;-	-;1;-;-;-	-;843;-;-;-	-;0;-;-;-	-;0;-;-;-	-;1;-;-;-	-;845;-;-;-	-;1;-;-;-	-;3;-;-;-	-;0;-;-;-	-;1201;-;-;-	-;1;-;-;-	-;0;-;-;-	-;0;-;-;-	-;1;-;-;-	-;0;-;-;-	-;0;-;-;-	-;949;-;-;-	-;0;-;-;-	-;0;-;-;-	-;1;-;-;-	-;857;-;-;-	-;3;-;-;-	-;762;-;-;-	-;1;-;-;-	-;1;-;-;-	-;1;-;-;-	-;0;-;-;-	-;1;-;-;-	-;1;-;-;-	-;0;-;-;-	-;0;-;-;-	-;0;-;-;-	-;0;-;-;-	-;1;-;-;-	-;841;-;-;-	-;4;-;-;-	-;1;-;-;-	-;1032;-;-;-	-;1053;-;-;-
715	entire	-	-	KPK_RS09780	-	-	-	-;918;-;-;-	-;0;-;-;-	-;0;-;-;-	-;1;-;-;-	-;934;-;-;-	-;0;-;-;-	-;0;-;-;-	-;1;-;-;-	-;914;-;-;-	-;1;-;-;-	-;1;-;-;-	-;0;-;-;-	-;1;-;-;-	-;1;-;-;-	-;0;-;-;-	-;2;-;-;-	-;0;-;-;-	-;1;-;-;-	-;1;-;-;-	-;1013;-;-;-	-;0;-;-;-	-;0;-;-;-	-;0;-;-;-	-;0;-;-;-	-;0;-;-;-	-;829;-;-;-	-;0;-;-;-	-;0;-;-;-	-;2;-;-;-	-;2;-;-;-	-;0;-;-;-	-;0;-;-;-	-;0;-;-;-	-;0;-;-;-	-;2;-;-;-	-;4;-;-;-	-;2;-;-;-	-;943;-;-;-	-;4;-;-;-	-;0;-;-;-	-;1075;-;-;-	-;1139;-;-;-
716	entire	-	-	KPK_RS09785	-	-	-	-;618;-;-;-	-;3;-;-;-	-;0;-;-;-	-;0;-;-;-	-;634;-;-;-	-;0;-;-;-	-;0;-;-;-	-;0;-;-;-	-;625;-;-;-	-;0;-;-;-	-;0;-;-;-	-;1;-;-;-	-;0;-;-;-	-;0;-;-;-	-;0;-;-;-	-;1;-;-;-	-;0;-;-;-	-;1;-;-;-	-;0;-;-;-	-;692;-;-;-	-;0;-;-;-	-;0;-;-;-	-;0;-;-;-	-;0;-;-;-	-;0;-;-;-	-;555;-;-;-	-;0;-;-;-	-;1;-;-;-	-;1;-;-;-	-;0;-;-;-	-;0;-;-;-	-;1;-;-;-	-;0;-;-;-	-;1;-;-;-	-;1;-;-;-	-;2;-;-;-	-;0;-;-;-	-;625;-;-;-	-;5;-;-;-	-;1;-;-;-	-;718;-;-;-	-;773;-;-;-
717	entire	-	-	KPK_RS09790	-	-	-	-;1149;-;-;-	-;2;-;-;-	-;0;-;-;-	-;1;-;-;-	-;1095;-;-;-	-;2;-;-;-	-;0;-;-;-	-;0;-;-;-	-;1107;-;-;-	-;0;-;-;-	-;0;-;-;-	-;0;-;-;-	-;0;-;-;-	-;1;-;-;-	-;0;-;-;-	-;0;-;-;-	-;0;-;-;-	-;1;-;-;-	-;2;-;-;-	-;1244;-;-;-	-;0;-;-;-	-;1;-;-;-	-;0;-;-;-	-;2;-;-;-	-;0;-;-;-	-;1010;-;-;-	-;0;-;-;-	-;1;-;-;-	-;0;-;-;-	-;2;-;-;-	-;2;-;-;-	-;0;-;-;-	-;1;-;-;-	-;1;-;-;-	-;0;-;-;-	-;1;-;-;-	-;4;-;-;-	-;1207;-;-;-	-;4;-;-;-	-;1;-;-;-	-;1354;-;-;-	-;1405;-;-;-
718	entire	-	-	KPK_RS09795	-	-	-	-;1314;-;-;-	-;1;-;-;-	-;1;-;-;-	-;2;-;-;-	-;1187;-;-;-	-;0;-;-;-	-;2;-;-;-	-;2;-;-;-	-;1286;-;-;-	-;0;-;-;-	-;2;-;-;-	-;4;-;-;-	-;1;-;-;-	-;0;-;-;-	-;0;-;-;-	-;1;-;-;-	-;1;-;-;-	-;0;-;-;-	-;0;-;-;-	-;1373;-;-;-	-;0;-;-;-	-;0;-;-;-	-;0;-;-;-	-;0;-;-;-	-;1;-;-;-	-;1152;-;-;-	-;2;-;-;-	-;0;-;-;-	-;1;-;-;-	-;0;-;-;-	-;2;-;-;-	-;1;-;-;-	-;1;-;-;-	-;0;-;-;-	-;1;-;-;-	-;2;-;-;-	-;3;-;-;-	-;1325;-;-;-	-;7;-;-;-	-;3;-;-;-	-;1530;-;-;-	-;1619;-;-;-
719	entire	-	-	KPK_RS09800	-	-	-	-;948;-;-;-	-;0;-;-;-	-;0;-;-;-	-;3;-;-;-	-;894;-;-;-	-;0;-;-;-	-;3;-;-;-	-;0;-;-;-	-;921;-;-;-	-;0;-;-;-	-;1;-;-;-	-;1;-;-;-	-;0;-;-;-	-;1;-;-;-	-;0;-;-;-	-;2;-;-;-	-;1;-;-;-	-;0;-;-;-	-;1;-;-;-	-;1013;-;-;-	-;0;-;-;-	-;0;-;-;-	-;1;-;-;-	-;1;-;-;-	-;0;-;-;-	-;822;-;-;-	-;2;-;-;-	-;3;-;-;-	-;2;-;-;-	-;2;-;-;-	-;1;-;-;-	-;0;-;-;-	-;0;-;-;-	-;0;-;-;-	-;2;-;-;-	-;1;-;-;-	-;1;-;-;-	-;934;-;-;-	-;6;-;-;-	-;1;-;-;-	-;1117;-;-;-	-;1207;-;-;-
720	entire	-	-	KPK_RS09825	-	-	-	-;2628;-;-;-	-;491;-;-;-	-;1321;-;-;-	-;223;-;-;-	-;658;-;-;-	-;1346;-;-;-	-;228;-;-;-	-;1161;-;-;-	-;1859;-;-;-	-;293;-;-;-	-;1505;-;-;-	-;194;-;-;-	-;3;-;-;-	-;210;-;-;-	-;304;-;-;-	-;413;-;-;-	-;1317;-;-;-	-;1163;-;-;-	-;1447;-;-;-	-;673;-;-;-	-;362;-;-;-	-;248;-;-;-	-;2;-;-;-	-;1;-;-;-	-;144;-;-;-	-;3;-;-;-	-;1320;-;-;-	-;300;-;-;-	-;3;-;-;-	-;377;-;-;-	-;0;-;-;-	-;105;-;-;-	-;469;-;-;-	-;385;-;-;-	-;282;-;-;-	-;308;-;-;-	-;1833;-;-;-	-;659;-;-;-	-;205;-;-;-	-;333;-;-;-	-;0;-;-;-	-;2;-;-;-
721	entire	-	-	KPK_RS09830	-	-	-	-;519;-;-;-	-;1;-;-;-	-;440;-;-;-	-;22;-;-;-	-;10;-;-;-	-;418;-;-;-	-;0;-;-;-	-;341;-;-;-	-;532;-;-;-	-;2;-;-;-	-;486;-;-;-	-;11;-;-;-	-;29;-;-;-	-;29;-;-;-	-;9;-;-;-	-;0;-;-;-	-;386;-;-;-	-;364;-;-;-	-;447;-;-;-	-;8;-;-;-	-;4;-;-;-	-;7;-;-;-	-;20;-;-;-	-;0;-;-;-	-;37;-;-;-	-;16;-;-;-	-;427;-;-;-	-;25;-;-;-	-;11;-;-;-	-;2;-;-;-	-;25;-;-;-	-;2;-;-;-	-;2;-;-;-	-;19;-;-;-	-;19;-;-;-	-;2;-;-;-	-;536;-;-;-	-;24;-;-;-	-;12;-;-;-	-;5;-;-;-	-;15;-;-;-	-;0;-;-;-
722	entire	-	-	KPK_RS09835	-	-	-	-;924;-;-;-	-;3;-;-;-	-;222;-;-;-	-;938;-;-;-	-;351;-;-;-	-;282;-;-;-	-;3;-;-;-	-;373;-;-;-	-;359;-;-;-	-;191;-;-;-	-;812;-;-;-	-;385;-;-;-	-;848;-;-;-	-;700;-;-;-	-;406;-;-;-	-;7;-;-;-	-;48;-;-;-	-;157;-;-;-	-;780;-;-;-	-;126;-;-;-	-;27;-;-;-	-;298;-;-;-	-;810;-;-;-	-;1;-;-;-	-;984;-;-;-	-;1218;-;-;-	-;112;-;-;-	-;574;-;-;-	-;358;-;-;-	-;21;-;-;-	-;882;-;-;-	-;206;-;-;-	-;148;-;-;-	-;1127;-;-;-	-;302;-;-;-	-;3;-;-;-	-;1301;-;-;-	-;992;-;-;-	-;499;-;-;-	-;277;-;-;-	-;563;-;-;-	-;23;-;-;-
723	entire	-	-	KPK_RS09840	-	-	-	-;405;-;-;-	-;0;-;-;-	-;327;-;-;-	-;2;-;-;-	-;1;-;-;-	-;351;-;-;-	-;0;-;-;-	-;289;-;-;-	-;39;-;-;-	-;0;-;-;-	-;368;-;-;-	-;0;-;-;-	-;0;-;-;-	-;0;-;-;-	-;0;-;-;-	-;0;-;-;-	-;379;-;-;-	-;311;-;-;-	-;361;-;-;-	-;0;-;-;-	-;1;-;-;-	-;2;-;-;-	-;1;-;-;-	-;0;-;-;-	-;0;-;-;-	-;1;-;-;-	-;340;-;-;-	-;0;-;-;-	-;0;-;-;-	-;0;-;-;-	-;0;-;-;-	-;0;-;-;-	-;0;-;-;-	-;1;-;-;-	-;2;-;-;-	-;0;-;-;-	-;75;-;-;-	-;0;-;-;-	-;0;-;-;-	-;0;-;-;-	-;1;-;-;-	-;0;-;-;-
724	entire	-	-	KPK_RS09845	-	-	-	-;1212;-;-;-	-;2;-;-;-	-;1324;-;-;-	-;1;-;-;-	-;3;-;-;-	-;1389;-;-;-	-;1;-;-;-	-;1189;-;-;-	-;1364;-;-;-	-;0;-;-;-	-;1499;-;-;-	-;0;-;-;-	-;0;-;-;-	-;0;-;-;-	-;2;-;-;-	-;1;-;-;-	-;1254;-;-;-	-;1150;-;-;-	-;1352;-;-;-	-;1;-;-;-	-;0;-;-;-	-;1;-;-;-	-;1;-;-;-	-;0;-;-;-	-;4;-;-;-	-;0;-;-;-	-;1363;-;-;-	-;2;-;-;-	-;2;-;-;-	-;1;-;-;-	-;2;-;-;-	-;0;-;-;-	-;4;-;-;-	-;3;-;-;-	-;4;-;-;-	-;6;-;-;-	-;1501;-;-;-	-;0;-;-;-	-;3;-;-;-	-;3;-;-;-	-;3;-;-;-	-;1;-;-;-
725	entire	-	-	KPK_RS10170	-	-	-	-;2430;-;-;-	-;5;-;-;-	-;5;-;-;-	-;9;-;-;-	-;2186;-;-;-	-;4;-;-;-	-;4;-;-;-	-;5;-;-;-	-;2345;-;-;-	-;4;-;-;-	-;5;-;-;-	-;5;-;-;-	-;8;-;-;-	-;3;-;-;-	-;6;-;-;-	-;7;-;-;-	-;6;-;-;-	-;7;-;-;-	-;3;-;-;-	-;2523;-;-;-	-;2;-;-;-	-;2;-;-;-	-;7;-;-;-	-;3;-;-;-	-;3;-;-;-	-;2238;-;-;-	-;5;-;-;-	-;6;-;-;-	-;8;-;-;-	-;2;-;-;-	-;6;-;-;-	-;7;-;-;-	-;7;-;-;-	-;8;-;-;-	-;7;-;-;-	-;3;-;-;-	-;8;-;-;-	-;2375;-;-;-	-;25;-;-;-	-;4;-;-;-	-;2743;-;-;-	-;2872;-;-;-
[truncated: 7,572 more rows]
[truncated: 77 more columns]

## Sheet: kmeanID
Index	Feature	GeneSymbol	NJST258	KPN342	KPPR1	MGH78578	NTUHK2044	GeneLength	Kp1711_kmeanID	Kp1820_kmeanID	Kp1946_kmeanID	Kp1606_kmeanID	Kp1509_kmeanID	Kp1775_kmeanID	Kp1368_kmeanID	Kp1165_kmeanID	Kp1318_kmeanID	Kp783_kmeanID	Kp1432_kmeanID	Kp723_kmeanID	Kp744_kmeanID	Kp698_kmeanID	Kp701_kmeanID	Kp2106_kmeanID	Kp2103_kmeanID	Kp2145_kmeanID	Kp1232_kmeanID	Kp1082_kmeanID	Kp1319_kmeanID	Kp1282_kmeanID	Kp499_kmeanID	Kp590_kmeanID	Kp2168_kmeanID	Kp2089_kmeanID	Kp2009_kmeanID	Kp1000_kmeanID	Kp780_kmeanID	Kp860_kmeanID	Kp1026_kmeanID	Kp697_kmeanID	Kp725_kmeanID	Kp1866_kmeanID	Kp1912_kmeanID	Kp2026_kmeanID	Kp965_kmeanID	Kp469_kmeanID	Kp630_kmeanID	Kp1824_kmeanID	Kp1921_kmeanID
[truncated: 8,297 more rows]
[truncated: 77 more columns]

[truncated: 1 more sheets: SRA Accessions]
